# Supplementary material for: A pooled‐sample draft genome assembly provides insights into host plant‐specific transcriptional responses of a Solanaceae‐specializing pest, Tupiocoris notatus (Hemiptera: Miridae)
Source: Ecol Evol. 2024 Mar 11;14(3):e10979. doi: 10.1002/ece3.10979 (PMC10928254; doi:10.1002/ece3.10979)
Supplement: Supplementary file 4 — Table S2. [file ECE3-14-e10979-s002.txt]

==================================================
file name: Tnot_hifiasm_contig_corrected.fa
sequences:           886
total length:  291738946 bp  (291738946 bp excl N/X-runs)
GC level:         37.97 %
bases masked:  102036184 bp ( 34.98 %)
==================================================
               number of      length   percentage
               elements*    occupied  of sequence
--------------------------------------------------
Retroelements        53526     18242295 bp    6.25 %
   SINEs:                0            0 bp    0.00 %
   Penelope            569       160872 bp    0.06 %
   LINEs:            11118      2672528 bp    0.92 %
    CRE/SLACS            0            0 bp    0.00 %
     L2/CR1/Rex       3479       967468 bp    0.33 %
     R1/LOA/Jockey     195       115005 bp    0.04 %
     R2/R4/NeSL          0            0 bp    0.00 %
     RTE/Bov-B        1801       527049 bp    0.18 %
     L1/CIN4             0            0 bp    0.00 %
   LTR elements:     42408     15569767 bp    5.34 %
     BEL/Pao          1216      2141446 bp    0.73 %
     Ty1/Copia       11490      3211390 bp    1.10 %
     Gypsy/DIRS1     10604      5767523 bp    1.98 %
       Retroviral        0            0 bp    0.00 %

DNA transposons      14142      3194171 bp    1.09 %
   hobo-Activator      818       217022 bp    0.07 %
   Tc1-IS630-Pogo    10743      2190963 bp    0.75 %
   En-Spm                0            0 bp    0.00 %
   MuDR-IS905            0            0 bp    0.00 %
   PiggyBac              0            0 bp    0.00 %
   Tourist/Harbinger   236        80077 bp    0.03 %
   Other (Mirage,        0            0 bp    0.00 %
    P-element, Transib)

Rolling-circles       8379      6089429 bp    2.09 %

Unclassified:       317419     70803607 bp   24.27 %

Total interspersed repeats:    92240073 bp   31.62 %


Small RNA:             292        54428 bp    0.02 %

Satellites:             25         2998 bp    0.00 %
Simple repeats:      58400      3105625 bp    1.06 %
Low complexity:       9844       543631 bp    0.19 %
==================================================

* most repeats fragmented by insertions or deletions
  have been counted as one element
                                                      

RepeatMasker Combined Database: Dfam_3.1
                                         
run with rmblastn version 2.10.0+
The query was compared to classified sequences in "Tnot_polished.DB-families.fa"
