# Supplementary material for: A pooled‐sample draft genome assembly provides insights into host plant‐specific transcriptional responses of a Solanaceae‐specializing pest, Tupiocoris notatus (Hemiptera: Miridae)
Source: Ecol Evol. 2024 Mar 11;14(3):e10979. doi: 10.1002/ece3.10979 (PMC10928254; doi:10.1002/ece3.10979)
Supplement: Supplementary file 8 — Table S6. [file ECE3-14-e10979-s005.csv]

	gene	baseMean	log2FoldChange	lfcSE	stat	pvalue	padj	Annotation_1	Annotation_2	Annotation_3	Annotation_4	Annotation_5
1	_ptg000729l_1_1_000023	1060.390456	-3.812801252	0.213402501	-17.86671307	2.14E-71	3.10E-67	Dbxref=MobiDBLite:mobidb-lite	product=hypothetical protein
2	_ptg009416l_1_1_000002	1403.842894	-3.698019725	0.215835299	-17.13352608	8.34E-66	6.04E-62	product=hypothetical protein
3	_ptg000271l_1_1_000079	2010.284781	4.594429545	0.277993499	16.52711144	2.34E-61	1.13E-57	Dbxref=Gene3D:G3DSA:1.10.630.10,InterPro:IPR001128,InterPro:IPR036396,InterPro:IPR017972,InterPro:IPR002401,PANTHER:PTHR24292,PRINTS:PR00463,PRINTS:PR00385,Pfam:PF00067,ProSitePatterns:PS00086,SUPERFAMILY:SSF48264	Name=Cyp6a20	Ontology_term=GO:0005506,GO:0016705,GO:0020037,GO:0055114	product=Probable cytochrome P450 6a20	uniprot_id=Q9V773
4	_ptg001223l_1_1_000026	1496.270477	4.261442306	0.262551995	16.23085097	3.05E-59	1.10E-55	Dbxref=Gene3D:G3DSA:3.40.50.720,InterPro:IPR002347,InterPro:IPR036291,PANTHER:PTHR43115,PRINTS:PR00080,PRINTS:PR00081,Pfam:PF00106,SUPERFAMILY:SSF51735	Name=SDR-1	product=Farnesol dehydrogenase	uniprot_id=D2WKD9
5	_ptg004109l_1_1_000028	3688.65825	15.23971108	0.94116398	16.19240792	5.71E-59	1.65E-55	Dbxref=Coils:Coil,Gene3D:G3DSA:3.40.50.1820,InterPro:IPR029058,InterPro:IPR002018,PANTHER:PTHR43142,Pfam:PF00135,SUPERFAMILY:SSF53474	Name=vCaE	product=Carboxylic ester hydrolase	uniprot_id=A0A8B0RBM2
6	_ptg005894l_1_1_000021	473.0354739	2.875995883	0.187365342	15.34966849	3.56E-53	8.59E-50	Dbxref=InterPro:IPR001360,InterPro:IPR033132,InterPro:IPR017853,PANTHER:PTHR10353:SF155,PANTHER:PTHR10353,PRINTS:PR00131,Pfam:PF00232,ProSitePatterns:PS00653,SUPERFAMILY:SSF51445	Ontology_term=GO:0004553,GO:0005975	product=Myrosinase 1	uniprot_id=Q95X01
7	_ptg000096l_1_1_000019	736.4408496	9.543655044	0.630365662	15.13987139	8.84E-52	1.83E-48	Dbxref=Gene3D:G3DSA:3.40.50.1820,InterPro:IPR002018,InterPro:IPR029058,InterPro:IPR019819,MobiDBLite:mobidb-lite,PANTHER:PTHR11559,Pfam:PF00135,ProSitePatterns:PS00941,SUPERFAMILY:SSF53474	Name=vCaE	product=Carboxylic ester hydrolase	uniprot_id=A0A8B0RBM2
8	_ptg000271l_1_1_000077	4808.965921	5.849838041	0.394514726	14.82793328	9.67E-50	1.75E-46	Dbxref=Gene3D:G3DSA:1.10.630.10,InterPro:IPR036396,InterPro:IPR002401,InterPro:IPR017972,InterPro:IPR001128,PANTHER:PTHR24292,PRINTS:PR00463,PRINTS:PR00385,Pfam:PF00067,ProSitePatterns:PS00086,SUPERFAMILY:SSF48264	Name=Cyp6a14	Ontology_term=GO:0005506,GO:0016705,GO:0020037,GO:0055114	product=Probable cytochrome P450 6a14	uniprot_id=Q9V4U7
9	_ptg000828l_1_1_000160	160.7783943	4.858764124	0.333598681	14.56469825	4.71E-48	7.58E-45	Dbxref=Gene3D:G3DSA:3.40.50.1820,InterPro:IPR019826,InterPro:IPR029058,InterPro:IPR002018,InterPro:IPR019819,PANTHER:PTHR43142,Pfam:PF00135,ProSitePatterns:PS00122,ProSitePatterns:PS00941,SUPERFAMILY:SSF53474	Name=Tcjhe	product=Juvenile hormone esterase	uniprot_id=D6WMZ8
10	_ptg002602l_1_1_000008	8111.962903	4.646641109	0.322842667	14.39289654	5.73E-47	8.30E-44	Dbxref=Coils:Coil	product=hypothetical protein
11	_ptg001158l_1_1_000030	859.9000002	-3.022964079	0.210321977	-14.37302999	7.64E-47	1.01E-43	Dbxref=Gene3D:G3DSA:3.15.10.30,InterPro:IPR010562,InterPro:IPR038606,PANTHER:PTHR11008,PANTHER:PTHR11008:SF9,Pfam:PF06585,SMART:SM00700	Name=to	product=Protein takeout	uniprot_id=Q9VBV3
12	_ptg003145l_1_1_000026	1234.499808	7.361906969	0.520639485	14.14012418	2.15E-45	2.59E-42	Dbxref=CDD:cd03177,CDD:cd03045,Gene3D:G3DSA:3.40.30.10,Gene3D:G3DSA:1.20.1050.10,InterPro:IPR036249,InterPro:IPR004046,InterPro:IPR004045,InterPro:IPR010987,InterPro:IPR036282,PANTHER:PTHR43969,PANTHER:PTHR43969:SF9,Pfam:PF00043,Pfam:PF13417,ProSiteProfiles:PS50405,ProSiteProfiles:PS50404,SFLD:SFLDG01153,SFLD:SFLDG00358,SUPERFAMILY:SSF47616,SUPERFAMILY:SSF52833	Name=GstD1	Ontology_term=GO:0005515	product=Glutathione S-transferase 1%2C isoform D	uniprot_id=Q93113
13	_ptg001288l_1_1_000003	4321.337413	3.130818102	0.226915871	13.79726369	2.65E-43	2.95E-40	Dbxref=InterPro:IPR004911,PANTHER:PTHR13234,PANTHER:PTHR13234:SF38,Pfam:PF03227,Reactome:R-HSA-2132295,Reactome:R-HSA-877300	Name=ifi30	product=Gamma-interferon-inducible lysosomal thiol reductase	uniprot_id=Q5XJN2
14	_ptg000909l_1_1_000027	845.0856263	-4.685993649	0.343541438	-13.64025741	2.31E-42	2.28E-39	Dbxref=Coils:Coil,MobiDBLite:mobidb-lite	product=hypothetical protein
15	_ptg000980l_1_1_000028	620.7257338	-2.214202299	0.162349621	-13.63848148	2.36E-42	2.28E-39	Dbxref=InterPro:IPR026319,MobiDBLite:mobidb-lite,PANTHER:PTHR13555,PANTHER:PTHR13555:SF53,Pfam:PF13913	Name=Zc2hc1c	product=Zinc finger C2HC domain-containing protein 1C	uniprot_id=Q6AYP4
16	_ptg000248l_1_1_000002	767.8069206	-2.256857475	0.165565196	-13.63123123	2.61E-42	2.36E-39	Dbxref=CDD:cd18672,InterPro:IPR029060,InterPro:IPR026784,MobiDBLite:mobidb-lite,PANTHER:PTHR15976:SF16,PANTHER:PTHR15976,SUPERFAMILY:SSF88723	Name=fam120a	Ontology_term=GO:0042025	product=Constitutive coactivator of PPAR-gamma-like protein 1 homolog	uniprot_id=Q6DEZ2
17	_ptg000088l_1_1_000005	32410.87534	3.997958501	0.296119926	13.50114651	1.54E-41	1.31E-38	Dbxref=MobiDBLite:mobidb-lite	product=hypothetical protein
18	_ptg001341l_1_1_000011	7032.365404	-3.219949306	0.24182627	-13.31513451	1.89E-40	1.52E-37	Dbxref=CDD:cd03345,Coils:Coil,Gene3D:G3DSA:1.10.800.10,InterPro:IPR019773,InterPro:IPR005962,InterPro:IPR019774,InterPro:IPR001273,InterPro:IPR036329,InterPro:IPR041903,InterPro:IPR018301,InterPro:IPR036951,KEGG:00350+1.14.16.2,KEGG:00790+1.14.16.2,KEGG:00950+1.14.16.2,MetaCyc:PWY-3581,MetaCyc:PWY-5049,MetaCyc:PWY-5394,MetaCyc:PWY-6133,MobiDBLite:mobidb-lite,PANTHER:PTHR11473:SF15,PANTHER:PTHR114…	Name=ple	Ontology_term=GO:0016714,GO:0055114,GO:0004511,GO:0042423,GO:0004497,GO:0005506,GO:0009072	product=Tyrosine 3-monooxygenase	uniprot_id=P18459
19	_ptg000656l_1_1_000002	258.0095296	-2.446276467	0.191104408	-12.80073285	1.62E-37	1.24E-34	Dbxref=Gene3D:G3DSA:1.10.510.10,Gene3D:G3DSA:3.30.200.20,InterPro:IPR011009,InterPro:IPR000719,InterPro:IPR000961,InterPro:IPR017892,InterPro:IPR008271,PANTHER:PTHR24351,PANTHER:PTHR24351:SF192,Pfam:PF00069,Pfam:PF00433,ProSitePatterns:PS00108,ProSiteProfiles:PS50011,ProSiteProfiles:PS51285,SMART:SM00220,SMART:SM00133,SUPERFAMILY:SSF56112	Name=Akt1	Ontology_term=GO:0004672,GO:0005524,GO:0006468,GO:0004674	product=RAC serine/threonine-protein kinase	uniprot_id=Q8INB9
20	_ptg000129l_1_1_000068	208.7908022	-7.213702487	0.565152989	-12.76415878	2.60E-37	1.88E-34	Dbxref=CDD:cd01647,CDD:cd09274,Coils:Coil,Gene3D:G3DSA:2.40.70.10,Gene3D:G3DSA:3.10.20.370,Gene3D:G3DSA:1.10.340.70,Gene3D:G3DSA:3.30.70.270,Gene3D:G3DSA:3.30.420.10,Gene3D:G3DSA:3.10.10.10,InterPro:IPR041373,InterPro:IPR021109,InterPro:IPR001584,InterPro:IPR000477,InterPro:IPR043502,InterPro:IPR043128,InterPro:IPR041588,InterPro:IPR001995,InterPro:IPR036397,InterPro:IPR012337,PANTHER:PTHR24559:S…	Name=TY3B-G	Ontology_term=GO:0015074,GO:0004190,GO:0006508,GO:0003676	product=Transposon Ty3-G Gag-Pol polyprotein	uniprot_id=Q99315
21	_ptg000367l_1_1_000005	1015.479282	-3.225362614	0.252831595	-12.75696029	2.85E-37	1.97E-34	Dbxref=MobiDBLite:mobidb-lite	product=hypothetical protein
22	_ptg003145l_1_1_000025	2537.412511	5.054904304	0.40103383	12.604683	1.99E-36	1.31E-33	Dbxref=CDD:cd03177,CDD:cd03045,Gene3D:G3DSA:1.20.1050.10,Gene3D:G3DSA:3.40.30.10,InterPro:IPR036282,InterPro:IPR010987,InterPro:IPR004046,InterPro:IPR036249,InterPro:IPR004045,PANTHER:PTHR43969:SF9,PANTHER:PTHR43969,Pfam:PF00043,Pfam:PF02798,ProSiteProfiles:PS50405,ProSiteProfiles:PS50404,SFLD:SFLDG00358,SFLD:SFLDG01153,SUPERFAMILY:SSF47616,SUPERFAMILY:SSF52833	Name=GstD1	Ontology_term=GO:0005515	product=Glutathione S-transferase 1-1	uniprot_id=P30106
23	_ptg000980l_1_1_000016	3364.332955	4.806976715	0.382832199	12.55635428	3.67E-36	2.31E-33	Dbxref=InterPro:IPR004911,PANTHER:PTHR13234:SF38,PANTHER:PTHR13234,Pfam:PF03227,Reactome:R-HSA-2132295,Reactome:R-HSA-877300	Name=ifi30	product=Gamma-interferon-inducible lysosomal thiol reductase	uniprot_id=Q5XJN2
24	_ptg000221l_1_1_000067	1319.735984	-2.826999121	0.225750942	-12.52264593	5.61E-36	3.39E-33	Dbxref=MobiDBLite:mobidb-lite,PANTHER:PTHR39110,PANTHER:PTHR39110:SF1	Name=IVL	product=Involucrin	uniprot_id=P14708
25	_ptg006021l_1_1_000001	119.7534982	4.586880352	0.368942281	12.43251474	1.74E-35	1.01E-32	Dbxref=Gene3D:G3DSA:1.10.10.2670,InterPro:IPR042065,InterPro:IPR010844,InterPro:IPR036390,InterPro:IPR031176,InterPro:IPR019464,MobiDBLite:mobidb-lite,PANTHER:PTHR23288:SF17,PANTHER:PTHR23288,Pfam:PF07303,Pfam:PF10390,Reactome:R-HSA-6807505,SUPERFAMILY:SSF46785,SUPERFAMILY:SSF144292	Name=Ell	Ontology_term=GO:0006368,GO:0008023	product=RNA polymerase II elongation factor ELL	uniprot_id=O08856
26	_ptg001907l_1_1_000001	454.7046568	-2.993026049	0.244328314	-12.25001718	1.68E-34	9.35E-32	Dbxref=CDD:cd14721,Coils:Coil,Gene3D:G3DSA:1.20.5.170,InterPro:IPR004827,InterPro:IPR004826,InterPro:IPR000837,MobiDBLite:mobidb-lite,PANTHER:PTHR23351:SF24,PANTHER:PTHR23351,PRINTS:PR00042,Pfam:PF03131,ProSitePatterns:PS00036,ProSiteProfiles:PS50217,SMART:SM00338,SUPERFAMILY:SSF57959	Name=kay	Ontology_term=GO:0003700,GO:0006355,GO:0003677,GO:0042025,GO:0006357	product=Transcription factor kayak%2C isoforms A/B/F	uniprot_id=P21525
27	_ptg001082l_1_1_000091	4362.919858	-4.221730047	0.348292681	-12.1212138	8.15E-34	4.37E-31	Dbxref=InterPro:IPR000618,InterPro:IPR031311,PANTHER:PTHR12236:SF75,PANTHER:PTHR12236,PRINTS:PR00947,Pfam:PF00379,ProSitePatterns:PS00233,ProSiteProfiles:PS51155	Name=Ccp84Ab	Ontology_term=GO:0042302	product=Cuticle protein	uniprot_id=Q17015
28	_ptg000221l_1_1_000055	4070.876558	-2.601582776	0.21579592	-12.05575518	1.81E-33	9.35E-31	Dbxref=Gene3D:G3DSA:3.20.20.80,Gene3D:G3DSA:2.170.140.10,InterPro:IPR036508,InterPro:IPR002557,MobiDBLite:mobidb-lite,PANTHER:PTHR11177:SF344,PANTHER:PTHR11177,Pfam:PF01607,ProSiteProfiles:PS50940,Reactome:R-HSA-189085,SMART:SM00494,SUPERFAMILY:SSF57625	Ontology_term=GO:0008061,GO:0005576	product=hypothetical protein
29	_ptg003022l_1_1_000012	244.4715148	-3.105757995	0.258169193	-12.02993263	2.47E-33	1.24E-30	Dbxref=MobiDBLite:mobidb-lite	product=hypothetical protein
30	_ptg000396l_1_1_000020	50.07857515	4.26849754	0.359243249	11.88191441	1.47E-32	7.09E-30	Dbxref=Gene3D:G3DSA:3.40.50.1820,InterPro:IPR000734,InterPro:IPR029058,InterPro:IPR013818,PANTHER:PTHR11610,PRINTS:PR00821,Pfam:PF00151,SUPERFAMILY:SSF53474	Name=LIPI	Ontology_term=GO:0004806	product=Lipase member I	uniprot_id=Q6XZB0
31	_ptg001324l_1_1_000005	689.0348698	2.517102338	0.213980283	11.76324426	6.04E-32	2.82E-29	Dbxref=CDD:cd03784,Gene3D:G3DSA:3.40.50.2000,InterPro:IPR002213,PANTHER:PTHR11926,Pfam:PF00201,Reactome:R-HSA-156588,SUPERFAMILY:SSF53756	Name=UGT5	Ontology_term=GO:0008194	product=UDP-glycosyltransferase UGT5	uniprot_id=A0A291PQF1
32	_ptg000696l_1_1_000023	623.7156937	3.822883695	0.32791319	11.65821873	2.08E-31	9.43E-29	Dbxref=CDD:cd00751,InterPro:IPR002155,InterPro:IPR020616,InterPro:IPR020615,InterPro:IPR016039,InterPro:IPR020613,InterPro:IPR020610,InterPro:IPR020617,PANTHER:PTHR18919,PANTHER:PTHR18919:SF153,Pfam:PF00108,Pfam:PF02803,ProSitePatterns:PS00098,ProSitePatterns:PS00737,ProSitePatterns:PS00099,SUPERFAMILY:SSF53901,TIGRFAM:TIGR01930	Name=HADHB	Ontology_term=GO:0016747,GO:0003824	product=Trifunctional enzyme subunit beta%2C mitochondrial	uniprot_id=P55084
33	_ptg009416l_1_1_000005	1183.890541	-3.359469071	0.292006739	-11.50476557	1.25E-30	5.48E-28	product=hypothetical protein
34	_ptg004109l_1_1_000026	268.9840878	3.934649467	0.342460484	11.48935323	1.49E-30	6.36E-28	Dbxref=InterPro:IPR029058,InterPro:IPR002018,InterPro:IPR019819,PANTHER:PTHR43142,Pfam:PF00135,ProSitePatterns:PS00941,SUPERFAMILY:SSF53474	Name=Tcjhe	product=Juvenile hormone esterase	uniprot_id=D6WMZ8
35	_ptg003022l_1_1_000011	87.05142786	-3.581344741	0.313045233	-11.44034269	2.63E-30	1.09E-27	product=hypothetical protein
36	_ptg002389l_1_1_000001	2600.454312	-2.110384197	0.186855002	-11.29423445	1.40E-29	5.64E-27	Dbxref=InterPro:IPR036508,InterPro:IPR002557,MobiDBLite:mobidb-lite,PANTHER:PTHR22933:SF7,PANTHER:PTHR22933,Pfam:PF01607,ProSiteProfiles:PS50940,Reactome:R-HSA-189085,SMART:SM00494,SUPERFAMILY:SSF57625	Ontology_term=GO:0008061,GO:0005576	product=hypothetical protein
37	_ptg007733l_1_1_000001	599.4345145	-2.011760508	0.178211102	-11.28863736	1.49E-29	5.84E-27	Dbxref=CDD:cd02440,Gene3D:G3DSA:2.70.160.11,Gene3D:G3DSA:3.40.50.150,InterPro:IPR025799,InterPro:IPR029063,InterPro:IPR041698,PANTHER:PTHR11006,PANTHER:PTHR11006:SF47,Pfam:PF13649,ProSiteProfiles:PS51678,SUPERFAMILY:SSF53335	Name=Prmt8	Ontology_term=GO:0016274,GO:0018216	product=Protein arginine N-methyltransferase 8	uniprot_id=Q6PAK3
38	_ptg000678l_1_1_000008	151.4936726	2.894419786	0.259224747	11.16567696	6.00E-29	2.29E-26	Dbxref=CDD:cd16448,Gene3D:G3DSA:3.30.40.10,InterPro:IPR001841,InterPro:IPR019786,InterPro:IPR013083,InterPro:IPR034078,MobiDBLite:mobidb-lite,PANTHER:PTHR12360,Pfam:PF13639,ProSitePatterns:PS01359,ProSiteProfiles:PS50089,SUPERFAMILY:SSF57850	Name=NFXL1	Ontology_term=GO:0003700	product=NF-X1-type zinc finger protein NFXL1	uniprot_id=Q6ZNB6
39	_ptg004160l_1_1_000004	1269.827543	-2.700752337	0.242444331	-11.13968031	8.04E-29	2.99E-26	Dbxref=Coils:Coil,MobiDBLite:mobidb-lite	product=hypothetical protein
40	_ptg001419l_1_1_000009	477.8336224	-2.560412356	0.230799291	-11.09367511	1.35E-28	4.87E-26	Dbxref=InterPro:IPR004145,MobiDBLite:mobidb-lite,PANTHER:PTHR31927,Pfam:PF03103,SMART:SM00690	product=hypothetical protein
41	_ptg000274l_1_1_000052	91.03916987	-5.691193486	0.514844076	-11.05420797	2.09E-28	7.39E-26	Dbxref=Coils:Coil	product=hypothetical protein
42	_ptg002057l_1_1_000011	197.4520402	-2.83453342	0.256736059	-11.04065176	2.43E-28	8.39E-26	Dbxref=MobiDBLite:mobidb-lite	product=hypothetical protein
43	_ptg000479l_1_1_000060	2109.667609	-3.207382306	0.29057971	-11.03787428	2.51E-28	8.45E-26	Dbxref=InterPro:IPR031311,InterPro:IPR000618,PANTHER:PTHR12236,PANTHER:PTHR12236:SF75,PRINTS:PR00947,Pfam:PF00379,ProSitePatterns:PS00233,ProSiteProfiles:PS51155	Ontology_term=GO:0042302	product=Cuticle protein 19	uniprot_id=P45583
44	_ptg001293l_1_1_000001	247.6402702	10.38185736	0.949215435	10.93730357	7.64E-28	2.52E-25	Dbxref=MobiDBLite:mobidb-lite	product=hypothetical protein
45	_ptg000875l_1_1_000008	467.291914	-3.143044606	0.287725604	-10.9237571	8.87E-28	2.86E-25	Dbxref=PANTHER:PTHR47771,PANTHER:PTHR47771:SF2	product=hypothetical protein
46	_ptg000231l_1_1_000017	940.0060191	3.859087484	0.358903088	10.75244992	5.77E-27	1.82E-24	Dbxref=Gene3D:G3DSA:2.170.150.10,InterPro:IPR018105,InterPro:IPR018103,InterPro:IPR011323,InterPro:IPR011057,InterPro:IPR034737,PANTHER:PTHR11991,Pfam:PF00838,ProSitePatterns:PS01003,ProSitePatterns:PS01002,ProSiteProfiles:PS51797,SUPERFAMILY:SSF51316	Name=Tctp	product=Translationally-controlled tumor protein homolog	uniprot_id=Q75VN3
47	_ptg004109l_1_1_000030	2856.762714	1.745518576	0.162447669	10.74511311	6.25E-27	1.93E-24	Dbxref=Gene3D:G3DSA:3.40.50.1820,InterPro:IPR002018,InterPro:IPR019819,InterPro:IPR029058,PANTHER:PTHR43142,Pfam:PF00135,ProSitePatterns:PS00941,SUPERFAMILY:SSF53474	Name=Tcjhe	product=Juvenile hormone esterase	uniprot_id=D6WMZ8
48	_ptg007387l_1_1_000004	609.3368307	4.00498879	0.37354666	10.72152214	8.07E-27	2.43E-24	Dbxref=CDD:cd00353,Gene3D:G3DSA:1.10.287.10,Gene3D:G3DSA:1.10.8.1030,Hamap:MF_01343_A,InterPro:IPR009068,InterPro:IPR000589,InterPro:IPR012606,InterPro:IPR023029,PANTHER:PTHR11885,Pfam:PF08069,Pfam:PF00312,ProSitePatterns:PS00362,Reactome:R-HSA-156827,Reactome:R-HSA-156902,Reactome:R-HSA-1799339,Reactome:R-HSA-192823,Reactome:R-HSA-2408557,Reactome:R-HSA-6791226,Reactome:R-HSA-72649,Reactome:R-HS…	Name=RpS13	Ontology_term=GO:0003735,GO:0005840,GO:0006412	product=Small ribosomal subunit protein uS15	uniprot_id=Q962R6
49	_ptg000110l_1_1_000026	2601.093829	2.579732393	0.242085747	10.65627539	1.63E-26	4.82E-24	Dbxref=Gene3D:G3DSA:3.40.50.1820,InterPro:IPR002018,InterPro:IPR029058,InterPro:IPR019819,InterPro:IPR003392,PANTHER:PTHR11559,PANTHER:PTHR11559:SF364,Pfam:PF00135,Pfam:PF02460,ProSitePatterns:PS00941,SUPERFAMILY:SSF53474	Name=Tcjhe	Ontology_term=GO:0016021	product=Juvenile hormone esterase	uniprot_id=D6WMZ8
50	_ptg000479l_1_1_000008	325.8509264	-2.791121977	0.262010279	-10.65271937	1.69E-26	4.90E-24	Dbxref=InterPro:IPR000618,InterPro:IPR031311,PANTHER:PTHR12236,PANTHER:PTHR12236:SF75,PRINTS:PR00947,Pfam:PF00379,ProSitePatterns:PS00233,ProSiteProfiles:PS51155,ProSiteProfiles:PS51257	Ontology_term=GO:0042302	product=Cuticle protein 7	uniprot_id=P11733
51	_ptg002647l_1_1_000096	522.2522978	-1.808826162	0.170048866	-10.63709629	2.00E-26	5.69E-24	Dbxref=CDD:cd03230,Gene3D:G3DSA:3.40.50.300,InterPro:IPR003439,InterPro:IPR013525,InterPro:IPR027417,InterPro:IPR017871,InterPro:IPR003593,InterPro:IPR000412,PANTHER:PTHR43038,PANTHER:PTHR43038:SF5,Pfam:PF00005,Pfam:PF01061,ProSitePatterns:PS00211,ProSiteProfiles:PS50893,ProSiteProfiles:PS51012,Reactome:R-HSA-1369062,SMART:SM00382,SUPERFAMILY:SSF52540	Name=abcG23	Ontology_term=GO:0005524,GO:0016887,GO:0016020,GO:0016021,GO:0043190,GO:0055085	product=ABC transporter G family member 23	uniprot_id=Q55EH8
52	_ptg005101l_1_1_000002	698.5057272	3.021422933	0.287370718	10.51402507	7.44E-26	2.07E-23	Dbxref=CDD:cd05356,Coils:Coil,Gene3D:G3DSA:3.40.50.720,InterPro:IPR002347,InterPro:IPR036291,PANTHER:PTHR43899:SF13,PANTHER:PTHR43899,PIRSF:PIRSF000126,PRINTS:PR00081,PRINTS:PR00080,Pfam:PF00106,SUPERFAMILY:SSF51735	Name=hsd17b12	product=Very-long-chain 3-oxoacyl-CoA reductase	uniprot_id=Q28IU1
53	_ptg001920l_1_1_000007	2177.909574	-2.415491623	0.229920681	-10.50576056	8.13E-26	2.22E-23	product=hypothetical protein
54	_ptg000678l_1_1_000006	296.2469771	1.582737036	0.151537433	10.44452846	1.55E-25	4.16E-23	Dbxref=Coils:Coil,InterPro:IPR009604,InterPro:IPR009818,InterPro:IPR025852,MobiDBLite:mobidb-lite,PANTHER:PTHR12854,Pfam:PF07145,Pfam:PF06741,Pfam:PF14438,SMART:SM01272	Name=ATXN2	product=Ataxin-2	uniprot_id=Q99700
55	_ptg003678l_1_1_000012	216.6863559	-2.878955743	0.280745951	-10.25466524	1.13E-24	2.97E-22	product=hypothetical protein
56	_ptg000479l_1_1_000038	356.1894334	-2.703840682	0.263740917	-10.2518817	1.16E-24	3.00E-22	Dbxref=MobiDBLite:mobidb-lite	Name=ZNF512B	product=Zinc finger protein 512B	uniprot_id=Q96KM6
57	_ptg000358l_1_1_000007	820.1450034	13.55152212	1.329347312	10.19411707	2.11E-24	5.35E-22	Dbxref=Gene3D:G3DSA:3.15.10.30,InterPro:IPR038606,InterPro:IPR010562,MobiDBLite:mobidb-lite,Pfam:PF06585	product=hypothetical protein
58	_ptg000358l_1_1_000008	1715.805519	14.61647959	1.438317838	10.16220421	2.92E-24	7.30E-22	product=hypothetical protein
59	_ptg000909l_1_1_000024	1937.281434	-4.862679019	0.479426551	-10.14269862	3.57E-24	8.76E-22	Dbxref=CDD:cd00096,Gene3D:G3DSA:2.60.40.10,InterPro:IPR003598,InterPro:IPR013783,InterPro:IPR036179,InterPro:IPR007110,InterPro:IPR013098,InterPro:IPR003599,MobiDBLite:mobidb-lite,PANTHER:PTHR45080:SF8,PANTHER:PTHR45080,Pfam:PF13927,Pfam:PF07679,ProSiteProfiles:PS50835,SMART:SM00408,SMART:SM00409,SUPERFAMILY:SSF48726	Name=unc-89	product=Muscle M-line assembly protein unc-89	uniprot_id=O01761
60	_ptg000637l_1_1_000018	3519.122825	3.333668915	0.329017585	10.13219069	3.98E-24	9.60E-22	Dbxref=CDD:cd15079,Gene3D:G3DSA:1.20.1070.10,InterPro:IPR017452,InterPro:IPR000276,InterPro:IPR001760,InterPro:IPR001391,InterPro:IPR027430,PANTHER:PTHR24240:SF130,PANTHER:PTHR24240,PRINTS:PR00238,PRINTS:PR00237,PRINTS:PR00578,Pfam:PF00001,ProSitePatterns:PS00237,ProSitePatterns:PS00238,ProSiteProfiles:PS50262,Reactome:R-HSA-419771,SUPERFAMILY:SSF81321	Name=Lo1	Ontology_term=GO:0016021,GO:0004930,GO:0007186,GO:0007601,GO:0007602	product=Opsin-1	uniprot_id=Q94741
61	_ptg005894l_1_1_000019	1127.228455	3.044793197	0.301244436	10.10738401	5.12E-24	1.22E-21	Dbxref=Gene3D:G3DSA:3.20.20.80,InterPro:IPR001360,InterPro:IPR017853,InterPro:IPR033132,PANTHER:PTHR10353:SF155,PANTHER:PTHR10353,PRINTS:PR00131,Pfam:PF00232,ProSitePatterns:PS00653,SUPERFAMILY:SSF51445	Ontology_term=GO:0004553,GO:0005975	product=Myrosinase 1	uniprot_id=Q95X01
62	_ptg000248l_1_1_000023	1911.831134	3.832550738	0.380678612	10.06768077	7.68E-24	1.76E-21	Dbxref=Coils:Coil,InterPro:IPR002557,InterPro:IPR036508,MobiDBLite:mobidb-lite,ProSiteProfiles:PS50940,Reactome:R-HSA-189085,SUPERFAMILY:SSF57625	Ontology_term=GO:0005576,GO:0008061	product=hypothetical protein
63	_ptg000274l_1_1_000013	18885.9547	3.154499809	0.313293278	10.06883973	7.59E-24	1.76E-21	Dbxref=Gene3D:G3DSA:2.10.90.10,InterPro:IPR029034,InterPro:IPR015615,InterPro:IPR001839,InterPro:IPR017948,MobiDBLite:mobidb-lite,PANTHER:PTHR11848,PANTHER:PTHR11848:SF245,Pfam:PF00019,ProSitePatterns:PS00250,ProSiteProfiles:PS51362,SMART:SM00204,SUPERFAMILY:SSF57501	Name=Gdf6	Ontology_term=GO:0008083	product=Growth/differentiation factor 6	uniprot_id=Q6HA10
64	_ptg000637l_1_1_000042	3220.286287	3.526919827	0.350936966	10.05000945	9.19E-24	2.08E-21	Dbxref=CDD:cd15079,Gene3D:G3DSA:1.20.1070.10,InterPro:IPR017452,InterPro:IPR027430,InterPro:IPR000276,InterPro:IPR001760,InterPro:IPR001391,PANTHER:PTHR24240,PANTHER:PTHR24240:SF130,PRINTS:PR00237,PRINTS:PR00238,PRINTS:PR00578,Pfam:PF00001,ProSitePatterns:PS00238,ProSitePatterns:PS00237,ProSiteProfiles:PS50262,Reactome:R-HSA-419771,SUPERFAMILY:SSF81321	Name=Lo1	Ontology_term=GO:0016021,GO:0004930,GO:0007186,GO:0007601,GO:0007602	product=Opsin-1	uniprot_id=Q94741
65	_ptg000656l_1_1_000054	80.75445621	-3.042329615	0.305052905	-9.973121263	2.00E-23	4.45E-21	Dbxref=MobiDBLite:mobidb-lite	product=hypothetical protein
66	_ptg003145l_1_1_000031	336.1989787	-2.215910256	0.223388562	-9.919533188	3.42E-23	7.51E-21	product=hypothetical protein
67	_ptg003774l_1_1_000047	1255.3164	-1.349135891	0.136198068	-9.90569035	3.93E-23	8.50E-21	Dbxref=Gene3D:G3DSA:1.10.220.10,InterPro:IPR037104,InterPro:IPR001464,InterPro:IPR018502,InterPro:IPR018252,PANTHER:PTHR10502,PANTHER:PTHR10502:SF140,PRINTS:PR00196,Pfam:PF00191,ProSitePatterns:PS00223,ProSiteProfiles:PS51897,SMART:SM00335,SUPERFAMILY:SSF47874	Name=AnxB11	Ontology_term=GO:0005509,GO:0005544	product=Annexin B11	uniprot_id=Q9VXG4
68	_ptg000499l_1_1_000090	115.3229821	-4.396249141	0.445051126	-9.878076657	5.18E-23	1.10E-20	product=hypothetical protein
69	_ptg003136l_1_1_000002	292.1966008	-2.289909756	0.231865029	-9.876046274	5.29E-23	1.11E-20	Dbxref=MobiDBLite:mobidb-lite	product=hypothetical protein
70	_ptg002890l_1_1_000003	339.4303982	-2.255545316	0.228854228	-9.85581668	6.47E-23	1.34E-20	product=hypothetical protein
71	_ptg000080l_1_1_000015	800.914594	-1.671187516	0.170223084	-9.817631543	9.45E-23	1.93E-20	Dbxref=CDD:cd00170,Gene3D:G3DSA:3.40.525.10,InterPro:IPR001251,InterPro:IPR036865,InterPro:IPR036273,PANTHER:PTHR10174,Pfam:PF00650,ProSiteProfiles:PS50191,SUPERFAMILY:SSF46938,SUPERFAMILY:SSF52087	Name=TTPAL	product=Alpha-tocopherol transfer protein-like	uniprot_id=Q9BTX7
72	_ptg004322l_1_1_000033	116.778486	-2.822561689	0.289151009	-9.761548826	1.65E-22	3.31E-20	Dbxref=CDD:cd16950,InterPro:IPR000618,MobiDBLite:mobidb-lite,PANTHER:PTHR10380,PANTHER:PTHR10380:SF155,Pfam:PF00379,ProSiteProfiles:PS51155	Ontology_term=GO:0042302	product=hypothetical protein
73	_ptg000856l_1_1_000018	88063.17951	3.566257863	0.367200894	9.712007561	2.68E-22	5.32E-20	Dbxref=CDD:cd02248,Gene3D:G3DSA:3.90.70.10,InterPro:IPR000668,InterPro:IPR000169,InterPro:IPR038765,InterPro:IPR025661,InterPro:IPR039417,InterPro:IPR013201,InterPro:IPR025660,MobiDBLite:mobidb-lite,PANTHER:PTHR12411:SF631,PANTHER:PTHR12411,PRINTS:PR00705,Pfam:PF00112,Pfam:PF08246,ProSitePatterns:PS00139,ProSitePatterns:PS00640,ProSitePatterns:PS00639,Reactome:R-HSA-2132295,SMART:SM00848,SMART:SM…	Ontology_term=GO:0006508,GO:0008234	product=Cathepsin L	uniprot_id=Q26636
74	_ptg000110l_1_1_000025	913.6827841	3.324573266	0.342816342	9.697826083	3.08E-22	6.03E-20	Dbxref=Gene3D:G3DSA:3.40.50.1820,InterPro:IPR002018,InterPro:IPR019819,InterPro:IPR029058,PANTHER:PTHR43142,Pfam:PF00135,ProSitePatterns:PS00941,SUPERFAMILY:SSF53474	Name=Tcjhe	product=Juvenile hormone esterase	uniprot_id=D6WMZ8
75	_ptg000678l_1_1_000011	346.1149044	2.713936106	0.281229055	9.650269268	4.90E-22	9.47E-20	Dbxref=CDD:cd18672,InterPro:IPR029060,InterPro:IPR026784,MobiDBLite:mobidb-lite,PANTHER:PTHR15976:SF16,PANTHER:PTHR15976,SUPERFAMILY:SSF88723	Name=fam120a	Ontology_term=GO:0042025	product=Constitutive coactivator of PPAR-gamma-like protein 1 homolog	uniprot_id=Q6DEZ2
76	_ptg001229l_1_1_000010	398.5780691	-2.957393168	0.30697831	-9.633883134	5.75E-22	1.10E-19	Dbxref=PANTHER:PTHR47771:SF1,PANTHER:PTHR47771	product=hypothetical protein
77	_ptg001770l_1_1_000021	3165.237973	3.17490578	0.329666962	9.630645898	5.94E-22	1.12E-19	product=hypothetical protein
78	_ptg000271l_1_1_000030	54.98076375	-3.989238854	0.41469625	-9.619664643	6.60E-22	1.23E-19	Name=CG11007	product=Thioredoxin-related transmembrane protein 2 homolog	uniprot_id=Q7JW12
79	_ptg000535l_1_1_000016	459.0103561	-3.311924584	0.346343171	-9.562552015	1.15E-21	2.11E-19	Dbxref=CDD:cd03505,InterPro:IPR005804,InterPro:IPR015876,MobiDBLite:mobidb-lite,PANTHER:PTHR11351:SF59,PANTHER:PTHR11351,PRINTS:PR00075,Pfam:PF00487,Reactome:R-HSA-75105	Ontology_term=GO:0006629,GO:0016717,GO:0055114	product=Acyl-CoA Delta-9 desaturase	uniprot_id=Q9BH41
80	_ptg007802l_1_1_000011	168.5076132	-2.486020193	0.260546277	-9.541568686	1.41E-21	2.55E-19	Dbxref=MobiDBLite:mobidb-lite	product=hypothetical protein
81	_ptg005424l_1_1_000007	1114.164183	-1.969019827	0.20649436	-9.535465389	1.49E-21	2.67E-19	Dbxref=InterPro:IPR031305,ProSitePatterns:PS00306	product=hypothetical protein
82	_ptg000717l_1_1_000025	94.2848059	-3.297127606	0.346098276	-9.526564653	1.63E-21	2.87E-19	product=hypothetical protein
83	_ptg002192l_1_1_000021	3510.814985	-3.077999675	0.323140772	-9.525259384	1.65E-21	2.87E-19	Dbxref=InterPro:IPR000618,MobiDBLite:mobidb-lite,PANTHER:PTHR12236:SF75,PANTHER:PTHR12236,ProSiteProfiles:PS51155,ProSiteProfiles:PS51257	Ontology_term=GO:0042302	product=Cuticle protein 7	uniprot_id=P11733
84	_ptg000716l_1_1_000010	310.6815302	2.850523344	0.299387857	9.521172219	1.71E-21	2.95E-19	Dbxref=CDD:cd00190,Gene3D:G3DSA:2.40.10.10,InterPro:IPR043504,InterPro:IPR001254,InterPro:IPR009003,InterPro:IPR018114,InterPro:IPR001314,PANTHER:PTHR24276,PRINTS:PR00722,Pfam:PF00089,ProSitePatterns:PS00134,ProSiteProfiles:PS50240,SMART:SM00020,SUPERFAMILY:SSF50494	Name=Cela2a	Ontology_term=GO:0004252,GO:0006508	product=Chymotrypsin-like elastase family member 2A	uniprot_id=P00774
85	_ptg000649l_1_1_000070	66.49982689	-4.085645253	0.431594145	-9.466405658	2.90E-21	4.93E-19	Dbxref=CDD:cd01647,CDD:cd05481,CDD:cd09274,Gene3D:G3DSA:3.30.70.270,Gene3D:G3DSA:3.10.20.370,Gene3D:G3DSA:3.10.10.10,Gene3D:G3DSA:3.30.420.10,Gene3D:G3DSA:1.10.340.70,InterPro:IPR041577,InterPro:IPR000477,InterPro:IPR043128,InterPro:IPR021109,InterPro:IPR012337,InterPro:IPR001584,InterPro:IPR043502,InterPro:IPR036397,InterPro:IPR041588,MobiDBLite:mobidb-lite,PANTHER:PTHR24559,PANTHER:PTHR24559:SF…	Name=TY3B-I	Ontology_term=GO:0015074,GO:0003676	product=Transposon Ty3-I Gag-Pol polyprotein	uniprot_id=Q7LHG5
86	_ptg000479l_1_1_000018	4910.508996	-2.98812578	0.31703003	-9.425371418	4.29E-21	7.22E-19	Dbxref=InterPro:IPR031311,InterPro:IPR000618,PANTHER:PTHR12236,PANTHER:PTHR12236:SF48,PRINTS:PR00947,Pfam:PF00379,ProSitePatterns:PS00233,ProSiteProfiles:PS51155	Ontology_term=GO:0042302	product=Cuticle protein 19	uniprot_id=P45583
87	_ptg000248l_1_1_000040	508.5775904	-1.652216214	0.17570786	-9.403200347	5.29E-21	8.81E-19	Dbxref=Coils:Coil,InterPro:IPR009818,InterPro:IPR009604,InterPro:IPR025852,MobiDBLite:mobidb-lite,PANTHER:PTHR12854,Pfam:PF07145,Pfam:PF06741,Pfam:PF14438,SMART:SM01272	Name=ATXN2	product=Ataxin-2	uniprot_id=Q99700
88	_ptg000308l_1_1_000007	26.48822741	5.346740271	0.571856917	9.34978683	8.78E-21	1.45E-18	Dbxref=Gene3D:G3DSA:1.10.510.10,Gene3D:G3DSA:3.30.200.20,InterPro:IPR000719,InterPro:IPR000961,InterPro:IPR017892,InterPro:IPR008271,InterPro:IPR011009,PANTHER:PTHR24351,PANTHER:PTHR24351:SF192,Pfam:PF00433,Pfam:PF00069,ProSitePatterns:PS00108,ProSiteProfiles:PS50011,ProSiteProfiles:PS51285,SMART:SM00133,SMART:SM00220,SUPERFAMILY:SSF56112	Name=Akt1	Ontology_term=GO:0004672,GO:0005524,GO:0006468,GO:0004674	product=RAC serine/threonine-protein kinase	uniprot_id=Q8INB9
89	_ptg002192l_1_1_000020	3262.351078	-2.949631053	0.315645468	-9.344759708	9.21E-21	1.50E-18	Dbxref=InterPro:IPR000618,MobiDBLite:mobidb-lite,PANTHER:PTHR12236:SF75,PANTHER:PTHR12236,Pfam:PF00379,ProSiteProfiles:PS51155	Name=Ccp84Ab	Ontology_term=GO:0042302	product=Cuticle protein	uniprot_id=Q17015
90	_ptg001233l_1_1_000025	1320.885583	-3.490187029	0.375328128	-9.29902869	1.42E-20	2.28E-18	Dbxref=MobiDBLite:mobidb-lite	product=hypothetical protein
91	_ptg000479l_1_1_000062	2070.652734	-2.906712028	0.312992528	-9.286841607	1.59E-20	2.53E-18	Dbxref=InterPro:IPR000618,InterPro:IPR031311,PANTHER:PTHR12236,PANTHER:PTHR12236:SF48,PRINTS:PR00947,Pfam:PF00379,ProSitePatterns:PS00233,ProSiteProfiles:PS51155	Ontology_term=GO:0042302	product=Cuticle protein 19	uniprot_id=P45583
92	_ptg000909l_1_1_000026	57.79599033	-5.691891671	0.613722344	-9.274375828	1.79E-20	2.81E-18	product=hypothetical protein
93	_ptg006083l_1_1_000061	54.56106748	-3.862271058	0.417717395	-9.246134111	2.33E-20	3.62E-18	Dbxref=Gene3D:G3DSA:3.10.10.10,Gene3D:G3DSA:3.30.70.270,Gene3D:G3DSA:3.30.420.10,InterPro:IPR008737,InterPro:IPR001584,InterPro:IPR043502,InterPro:IPR012337,InterPro:IPR005312,InterPro:IPR041588,InterPro:IPR043128,InterPro:IPR040676,InterPro:IPR008042,InterPro:IPR036397,MobiDBLite:mobidb-lite,PANTHER:PTHR22955:SF60,PANTHER:PTHR22955,Pfam:PF05585,Pfam:PF03564,Pfam:PF17921,Pfam:PF18701,Pfam:PF05380…	Ontology_term=GO:0015074,GO:0003676	product=hypothetical protein
94	_ptg000276l_1_1_000005	1020.828692	-1.663230345	0.180024295	-9.238921566	2.49E-20	3.84E-18	Dbxref=CDD:cd14792,Gene3D:G3DSA:2.60.40.1180,Gene3D:G3DSA:3.20.20.70,InterPro:IPR002241,InterPro:IPR013780,InterPro:IPR017853,InterPro:IPR013785,InterPro:IPR035373,InterPro:IPR000111,KEGG:00052+3.2.1.22,KEGG:00561+3.2.1.22,KEGG:00600+3.2.1.22,KEGG:00603+3.2.1.22,MetaCyc:PWY-6527,PANTHER:PTHR11452,PANTHER:PTHR11452:SF58,PRINTS:PR00740,Pfam:PF16499,Pfam:PF17450,ProSitePatterns:PS00512,SUPERFAMILY:S…	Name=NAGA	Ontology_term=GO:0004553,GO:0005975,GO:0003824	product=Alpha-N-acetylgalactosaminidase	uniprot_id=Q90744
95	_ptg004291l_1_1_000010	31814.73862	3.403866757	0.368779981	9.230074651	2.70E-20	4.12E-18	Dbxref=Gene3D:G3DSA:3.30.160.60,InterPro:IPR027008,InterPro:IPR026807,InterPro:IPR013087,InterPro:IPR041661,MobiDBLite:mobidb-lite,PANTHER:PTHR12487,PANTHER:PTHR12487:SF7,Pfam:PF13912,Pfam:PF12756,ProSitePatterns:PS00028,ProSiteProfiles:PS50157,SMART:SM00355	Name=tio	Ontology_term=GO:0010468,GO:0000122,GO:0048730,GO:0048749	product=Protein tiptop	uniprot_id=Q9U3V5
96	_ptg000656l_1_1_000020	3272.062588	-1.867968815	0.202536495	-9.222875191	2.89E-20	4.36E-18	Dbxref=Gene3D:G3DSA:3.20.20.80,InterPro:IPR036508,InterPro:IPR002557,MobiDBLite:mobidb-lite,PANTHER:PTHR22933,Pfam:PF01607,ProSiteProfiles:PS50940,Reactome:R-HSA-189085,SUPERFAMILY:SSF57625	Ontology_term=GO:0008061,GO:0005576	product=U-scoloptoxin(01)-Cw1a	uniprot_id=P0DPW5
97	_ptg001899l_1_1_000037	351.5861507	-2.545330774	0.276142693	-9.217447488	3.04E-20	4.54E-18	Dbxref=InterPro:IPR031993,PANTHER:PTHR21177:SF6,PANTHER:PTHR21177,Pfam:PF16033	product=hypothetical protein
98	_ptg000913l_1_1_000024	335.152058	-2.591289455	0.282238457	-9.181206153	4.26E-20	6.24E-18	Dbxref=MobiDBLite:mobidb-lite	product=hypothetical protein
99	_ptg001288l_1_1_000020	341.4984994	-2.39852104	0.261242394	-9.181209074	4.26E-20	6.24E-18	Dbxref=MobiDBLite:mobidb-lite	product=hypothetical protein
100	_ptg000123l_1_1_000008	83.87977261	-5.086701611	0.55489933	-9.166890889	4.87E-20	7.05E-18	product=hypothetical protein
101	_ptg002175l_1_1_000054	539.6567361	-1.768479069	0.194604454	-9.087557023	1.01E-19	1.45E-17	Dbxref=CDD:cd02257,Coils:Coil,Gene3D:G3DSA:3.90.70.10,InterPro:IPR028889,InterPro:IPR038765,MobiDBLite:mobidb-lite,PANTHER:PTHR22975:SF9,PANTHER:PTHR22975,ProSiteProfiles:PS50235,SUPERFAMILY:SSF54001	Name=Usp54	product=Inactive ubiquitin carboxyl-terminal hydrolase 54	uniprot_id=Q6IE24
102	_ptg000845l_1_1_000009	655.294873	-2.822915149	0.31182889	-9.052769784	1.39E-19	1.98E-17	Dbxref=MobiDBLite:mobidb-lite	product=hypothetical protein
103	_ptg001082l_1_1_000069	886.8944656	2.333029059	0.257854905	9.047836631	1.46E-19	2.05E-17	Dbxref=SUPERFAMILY:SSF54403	product=hypothetical protein
104	_ptg003343l_1_1_000002	1007.290344	-3.491227282	0.386206601	-9.039791842	1.57E-19	2.19E-17	Dbxref=CDD:cd09823,Gene3D:G3DSA:1.10.640.10,InterPro:IPR019791,InterPro:IPR010255,InterPro:IPR037120,MobiDBLite:mobidb-lite,PANTHER:PTHR11475:SF106,PANTHER:PTHR11475,PRINTS:PR00457,Pfam:PF03098,ProSiteProfiles:PS50292,SUPERFAMILY:SSF48113	Name=PXDN	Ontology_term=GO:0004601,GO:0006979,GO:0020037,GO:0055114	product=Peroxidasin homolog	uniprot_id=Q92626
105	_ptg002529l_1_1_000017	71.58555962	4.681271382	0.522327345	8.962332588	3.18E-19	4.38E-17	Dbxref=InterPro:IPR002889,MobiDBLite:mobidb-lite,PANTHER:PTHR24269,PANTHER:PTHR24269:SF19,Pfam:PF01822,ProSiteProfiles:PS51212,SMART:SM00321	Name=ARB_07867	product=WSC domain-containing protein ARB_07867	uniprot_id=D4AUF1
106	_ptg000347l_1_1_000001	1479.80602	3.96650149	0.443350479	8.946649827	3.66E-19	5.01E-17	Dbxref=CDD:cd00165,Coils:Coil,Gene3D:G3DSA:3.10.290.10,InterPro:IPR002942,InterPro:IPR001912,InterPro:IPR022801,InterPro:IPR036986,InterPro:IPR018079,InterPro:IPR005710,MobiDBLite:mobidb-lite,PANTHER:PTHR11831,PANTHER:PTHR11831:SF24,Pfam:PF01479,Pfam:PF00163,ProSitePatterns:PS00632,ProSiteProfiles:PS50889,Reactome:R-HSA-156827,Reactome:R-HSA-156902,Reactome:R-HSA-1799339,Reactome:R-HSA-192823,Rea…	Name=RpS9	Ontology_term=GO:0003723,GO:0019843,GO:0003735,GO:0006412,GO:0015935	product=Small ribosomal subunit protein uS4	uniprot_id=B4PEU8
107	_ptg003077l_1_1_000044	62.76721233	2.900802604	0.324290086	8.945085666	3.72E-19	5.03E-17	Dbxref=InterPro:IPR003689,PANTHER:PTHR11040,PANTHER:PTHR11040:SF133,Pfam:PF02535	Name=Slc39a3	Ontology_term=GO:0016020,GO:0030001,GO:0046873,GO:0055085	product=Zinc transporter ZIP3	uniprot_id=Q99K24
108	_ptg000570l_1_1_000013	35.35137923	4.649535632	0.520253154	8.937063805	4.00E-19	5.36E-17	product=hypothetical protein
109	_ptg000088l_1_1_000007	8111.480501	3.150590452	0.352703763	8.932681703	4.16E-19	5.52E-17	Name=VCX3B	product=Variable charge X-linked protein 3B	uniprot_id=Q9H321
110	_ptg000828l_1_1_000035	2800.091319	-1.332263524	0.149941775	-8.885205752	6.38E-19	8.40E-17	Dbxref=Coils:Coil,MobiDBLite:mobidb-lite,PANTHER:PTHR41156	product=hypothetical protein
111	_ptg001098l_1_1_000016	198.0977691	-2.743722855	0.308996106	-8.879473898	6.72E-19	8.76E-17	Dbxref=PANTHER:PTHR47771,PANTHER:PTHR47771:SF2	product=hypothetical protein
112	_ptg000638l_1_1_000008	152.5216043	-2.004204396	0.227148817	-8.823309865	1.11E-18	1.44E-16	Dbxref=Gene3D:G3DSA:2.60.40.640,InterPro:IPR014752,InterPro:IPR011022,InterPro:IPR014756,InterPro:IPR011021,PANTHER:PTHR11188:SF140,PANTHER:PTHR11188,Pfam:PF02752,Pfam:PF00339,SMART:SM01017,SUPERFAMILY:SSF81296	Name=arrd-17	product=Arrestin domain-containing protein 17	uniprot_id=O45782
113	_ptg001810l_1_1_000001	372.7117157	1.698733436	0.193584221	8.775164762	1.71E-18	2.19E-16	product=hypothetical protein
114	_ptg001488l_1_1_000010	657.4619996	-2.083375985	0.237645162	-8.766751111	1.84E-18	2.34E-16	Dbxref=CDD:cd09071,CDD:cd05236,InterPro:IPR033640,InterPro:IPR026055,InterPro:IPR036291,InterPro:IPR013120,KEGG:00073+1.2.1.84,MetaCyc:PWY-5884,MetaCyc:PWY-6733,MetaCyc:PWY-7656,MetaCyc:PWY-7782,PANTHER:PTHR11011,PANTHER:PTHR11011:SF12,Pfam:PF03015,Pfam:PF07993,Reactome:R-HSA-9640463,SUPERFAMILY:SSF51735	Name=CG5065	Ontology_term=GO:0080019	product=Putative fatty acyl-CoA reductase CG5065	uniprot_id=A1ZAI5
115	_ptg000637l_1_1_000066	2765.175566	-1.57858361	0.18016371	-8.76193998	1.92E-18	2.42E-16	Dbxref=Gene3D:G3DSA:2.170.140.10,InterPro:IPR002557,InterPro:IPR036508,MobiDBLite:mobidb-lite,PANTHER:PTHR23301,Pfam:PF01607,ProSiteProfiles:PS50940,Reactome:R-HSA-189085,SMART:SM00494,SUPERFAMILY:SSF57625	Name=obst-E	Ontology_term=GO:0005576,GO:0008061	product=Protein obstructor-E	uniprot_id=Q9VMM6
116	_ptg006083l_1_1_000014	365.48021	-3.024906411	0.34595262	-8.743701412	2.26E-18	2.82E-16	Dbxref=MobiDBLite:mobidb-lite	product=hypothetical protein
117	_ptg001813l_1_1_000034	6952.630406	-2.179082443	0.249592721	-8.730552853	2.53E-18	3.14E-16	Dbxref=InterPro:IPR031311,InterPro:IPR000618,PANTHER:PTHR12236,PANTHER:PTHR12236:SF75,PRINTS:PR00947,Pfam:PF00379,ProSitePatterns:PS00233,ProSiteProfiles:PS51155	Ontology_term=GO:0042302	product=Cuticle protein 19	uniprot_id=P45583
118	_ptg002448l_1_1_000008	95.73446747	-2.217023328	0.254957271	-8.695666234	3.45E-18	4.23E-16	Dbxref=CDD:cd09272,CDD:cd00303,Coils:Coil,Gene3D:G3DSA:3.30.420.10,InterPro:IPR013103,InterPro:IPR012337,InterPro:IPR036397,InterPro:IPR001584,InterPro:IPR043502,MobiDBLite:mobidb-lite,PANTHER:PTHR11439,PANTHER:PTHR11439:SF265,Pfam:PF14223,Pfam:PF07727,ProSiteProfiles:PS50994,SUPERFAMILY:SSF53098,SUPERFAMILY:SSF56672	Ontology_term=GO:0003676,GO:0015074	product=Retrovirus-related Pol polyprotein from transposon TNT 1-94	uniprot_id=P10978
119	_ptg001223l_1_1_000011	500.8822243	2.560026089	0.294457754	8.694035228	3.50E-18	4.26E-16	Dbxref=InterPro:IPR004119,KEGG:00901+2.7.1.222,MetaCyc:PWY-7936,PANTHER:PTHR11012,PANTHER:PTHR11012:SF48,Pfam:PF02958	product=hypothetical protein
120	_ptg000038l_1_1_000021	4504.821704	-2.511456738	0.289279343	-8.681770069	3.90E-18	4.70E-16	Dbxref=Gene3D:G3DSA:1.10.238.20,InterPro:IPR036728,InterPro:IPR006170,PANTHER:PTHR11857:SF42,PANTHER:PTHR11857,Pfam:PF01395,SMART:SM00708,SUPERFAMILY:SSF47565	Ontology_term=GO:0005549	product=hypothetical protein
121	_ptg000988l_1_1_000012	661.70833	-1.838414873	0.21200529	-8.671551888	4.26E-18	5.10E-16	Dbxref=CDD:cd09631,InterPro:IPR005018,InterPro:IPR019545,PANTHER:PTHR24036,Pfam:PF03351,Pfam:PF10517,ProSiteProfiles:PS51549,ProSiteProfiles:PS50836,SMART:SM00664,SMART:SM00686	Name=Skeletor	product=Protein Skeletor%2C isoforms B/C	uniprot_id=Q9VGY6
122	_ptg000123l_1_1_000023	128.2173059	-2.815930285	0.324999223	-8.664421602	4.54E-18	5.39E-16	Dbxref=MobiDBLite:mobidb-lite	product=hypothetical protein
123	_ptg000479l_1_1_000047	1537.79677	1.811502807	0.209809509	8.63403578	5.92E-18	6.97E-16	Dbxref=CDD:cd06660,Gene3D:G3DSA:3.20.20.100,InterPro:IPR018170,InterPro:IPR036812,InterPro:IPR020471,InterPro:IPR023210,PANTHER:PTHR11732,PANTHER:PTHR11732:SF413,PIRSF:PIRSF000097,PRINTS:PR00069,Pfam:PF00248,ProSitePatterns:PS00798,ProSitePatterns:PS00063,ProSitePatterns:PS00062,SUPERFAMILY:SSF51430	Name=Akr1a1	Ontology_term=GO:0016491,GO:0055114	product=Aldo-keto reductase family 1 member A1	uniprot_id=Q9JII6
124	_ptg001098l_1_1_000014	169.1166472	-2.458001087	0.285619838	-8.60584861	7.58E-18	8.85E-16	Dbxref=MobiDBLite:mobidb-lite,PANTHER:PTHR47771,PANTHER:PTHR47771:SF2	product=hypothetical protein
125	_ptg000637l_1_1_000070	2181.822044	-4.160787893	0.485327632	-8.573152694	1.01E-17	1.17E-15	product=hypothetical protein
126	_ptg000087l_1_1_000103	597.5298067	-1.543858811	0.18038909	-8.558493253	1.14E-17	1.31E-15	Dbxref=InterPro:IPR006621,InterPro:IPR002656,PANTHER:PTHR11161,PANTHER:PTHR11161:SF4,Pfam:PF01757,SMART:SM00703	Name=nrf-6	Ontology_term=GO:0016747	product=Nose resistant to fluoxetine protein 6	uniprot_id=Q09225
127	_ptg002582l_1_1_000002	18.40170393	8.06746092	0.950017581	8.491906969	2.03E-17	2.32E-15	Dbxref=Gene3D:G3DSA:3.30.160.60,InterPro:IPR013087,InterPro:IPR036236,PANTHER:PTHR12522:SF5,PANTHER:PTHR12522,ProSiteProfiles:PS50157,SUPERFAMILY:SSF57667	Name=noc	product=Zinc finger protein Noc	uniprot_id=Q24423
128	_ptg000696l_1_1_000032	476.597094	2.450316649	0.288914356	8.481117665	2.23E-17	2.50E-15	Dbxref=CDD:cd02440,Gene3D:G3DSA:3.40.50.150,Gene3D:G3DSA:2.70.160.11,InterPro:IPR029063,InterPro:IPR041698,InterPro:IPR025799,PANTHER:PTHR11006,PANTHER:PTHR11006:SF47,Pfam:PF13649,ProSiteProfiles:PS51678,SUPERFAMILY:SSF53335	Name=Prmt8	Ontology_term=GO:0016274,GO:0018216	product=Protein arginine N-methyltransferase 8	uniprot_id=Q6PAK3
129	_ptg000889l_1_1_000009	309.8106842	-1.963298192	0.231484906	-8.481322715	2.23E-17	2.50E-15	Dbxref=Gene3D:G3DSA:3.30.200.20,Gene3D:G3DSA:1.10.510.10,InterPro:IPR000719,InterPro:IPR011009,InterPro:IPR008271,MobiDBLite:mobidb-lite,PANTHER:PTHR24342:SF12,PANTHER:PTHR24342,Pfam:PF00069,ProSitePatterns:PS00108,ProSiteProfiles:PS50011,SMART:SM00220,SUPERFAMILY:SSF56112	Name=STK17A	Ontology_term=GO:0004672,GO:0005524,GO:0006468	product=Serine/threonine-protein kinase 17A	uniprot_id=Q9GM70
130	_ptg000017l_1_1_000033	1054.667609	-1.499950748	0.177322042	-8.458907476	2.70E-17	3.01E-15	Dbxref=Gene3D:G3DSA:2.60.200.10,InterPro:IPR008984,InterPro:IPR001132,InterPro:IPR017855,MobiDBLite:mobidb-lite,PANTHER:PTHR22742,Pfam:PF03166,ProSiteProfiles:PS51076,SMART:SM00524,SUPERFAMILY:SSF49879	Name=sma-2	Ontology_term=GO:0005515,GO:0006355	product=Dwarfin sma-2	uniprot_id=Q02330
131	_ptg003678l_1_1_000003	119.2639267	-2.44859412	0.289687275	-8.452542904	2.85E-17	3.15E-15	Dbxref=InterPro:IPR000618,InterPro:IPR031311,PANTHER:PTHR12236:SF48,PANTHER:PTHR12236,PRINTS:PR00947,Pfam:PF00379,ProSitePatterns:PS00233,ProSiteProfiles:PS51155	Name=ACP20	Ontology_term=GO:0042302	product=Adult-specific cuticular protein ACP-20	uniprot_id=P26967
132	_ptg000687l_1_1_000009	1054.071739	-2.830293585	0.335153002	-8.44478064	3.05E-17	3.32E-15	Dbxref=Coils:Coil	product=hypothetical protein
133	_ptg001809l_1_1_000001	129.5904694	-4.155721414	0.492118172	-8.444559964	3.05E-17	3.32E-15	product=hypothetical protein
134	_ptg000637l_1_1_000069	2644.010409	-4.413139783	0.524641185	-8.411729591	4.04E-17	4.37E-15	product=hypothetical protein
135	_ptg000024l_1_1_000003	5972.71008	-2.660735892	0.317050247	-8.392158388	4.77E-17	5.12E-15	product=hypothetical protein
136	_ptg001563l_1_1_000017	67.33534138	-2.632618145	0.314766251	-8.363724319	6.08E-17	6.47E-15	product=hypothetical protein
137	_ptg004848l_1_1_000004	167.2064713	-2.545227263	0.304890998	-8.347990866	6.94E-17	7.34E-15	Dbxref=Gene3D:G3DSA:3.90.1150.10,Gene3D:G3DSA:3.40.640.10,InterPro:IPR002129,InterPro:IPR015422,InterPro:IPR015424,InterPro:IPR021115,InterPro:IPR015421,PANTHER:PTHR11999:SF60,PANTHER:PTHR11999,Pfam:PF00282,ProSitePatterns:PS00392,SUPERFAMILY:SSF53383	Name=Ddc	Ontology_term=GO:0016831,GO:0019752,GO:0030170,GO:0003824	product=Aromatic-L-amino-acid decarboxylase	uniprot_id=P05031
138	_ptg000889l_1_1_000031	1043.073051	-1.844199953	0.222159339	-8.301248821	1.03E-16	1.08E-14	product=hypothetical protein
139	_ptg001098l_1_1_000015	1473.141287	-2.383860905	0.287293314	-8.297655344	1.06E-16	1.11E-14	Dbxref=PANTHER:PTHR47771,PANTHER:PTHR47771:SF2	product=hypothetical protein
140	_ptg003296l_1_1_000007	752.0515672	-2.24472846	0.270631047	-8.294423284	1.09E-16	1.13E-14	Dbxref=CDD:cd00707,Gene3D:G3DSA:3.40.50.1820,InterPro:IPR029058,InterPro:IPR013818,InterPro:IPR033906,InterPro:IPR000734,PANTHER:PTHR11610:SF156,PANTHER:PTHR11610,PRINTS:PR00821,Pfam:PF00151,SUPERFAMILY:SSF53474	Name=PNLIPRP1	Ontology_term=GO:0004806,GO:0006629	product=Inactive pancreatic lipase-related protein 1	uniprot_id=P54315
141	_ptg001932l_1_1_000024	654.2843337	-2.245741516	0.271215823	-8.280274709	1.23E-16	1.26E-14	Dbxref=InterPro:IPR000618,InterPro:IPR031311,MobiDBLite:mobidb-lite,PANTHER:PTHR12236,PANTHER:PTHR12236:SF72,Pfam:PF00379,ProSitePatterns:PS00233,ProSiteProfiles:PS51155	Name=resilin	Ontology_term=GO:0042302	product=Pro-resilin	uniprot_id=Q9V7U0
142	_ptg000367l_1_1_000072	144.3087687	-2.611477304	0.315509681	-8.277011657	1.26E-16	1.29E-14	product=hypothetical protein
143	_ptg002770l_1_1_000005	186.7455548	2.76946124	0.335621987	8.251727669	1.56E-16	1.58E-14	Dbxref=Coils:Coil	product=hypothetical protein
144	_ptg000639l_1_1_000019	1135.023969	-2.16045817	0.262178699	-8.240403119	1.72E-16	1.73E-14	Dbxref=MobiDBLite:mobidb-lite	product=hypothetical protein
145	_ptg000980l_1_1_000038	3009.048309	-1.64470605	0.200031081	-8.22225247	2.00E-16	1.99E-14	Dbxref=CDD:cd09913,Gene3D:G3DSA:3.40.50.300,Gene3D:G3DSA:1.10.268.20,InterPro:IPR027417,InterPro:IPR006073,InterPro:IPR031692,InterPro:IPR030381,MobiDBLite:mobidb-lite,PANTHER:PTHR11216:SF71,PANTHER:PTHR11216,Pfam:PF01926,Pfam:PF16880,ProSiteProfiles:PS51718,SUPERFAMILY:SSF52540	Name=Srl	Ontology_term=GO:0005525	product=Sarcalumenin	uniprot_id=Q7TQ48
146	_ptg000083l_1_1_000046	42.29822327	-5.277095597	0.644028768	-8.193881794	2.53E-16	2.51E-14	Dbxref=InterPro:IPR006578,Pfam:PF10545,ProSiteProfiles:PS51029	product=hypothetical protein
147	_ptg000248l_1_1_000042	245.5265478	-1.548149205	0.189723934	-8.160010036	3.35E-16	3.30E-14	Dbxref=CDD:cd16448,Gene3D:G3DSA:3.30.40.10,InterPro:IPR019786,InterPro:IPR013083,InterPro:IPR001841,InterPro:IPR034078,PANTHER:PTHR12360:SF0,PANTHER:PTHR12360,Pfam:PF13639,ProSitePatterns:PS01359,ProSiteProfiles:PS50089,SUPERFAMILY:SSF57850	Name=NFXL1	Ontology_term=GO:0003700	product=NF-X1-type zinc finger protein NFXL1	uniprot_id=Q6ZNB6
148	_ptg002347l_1_1_000007	83.23716018	-3.454373887	0.423883625	-8.149344966	3.66E-16	3.58E-14	Dbxref=InterPro:IPR000990,PANTHER:PTHR11893,PANTHER:PTHR11893:SF37	Name=Inx3	product=Innexin inx3	uniprot_id=Q9VAS7
149	_ptg000110l_1_1_000030	178.9246277	9.471735724	1.162711017	8.146250948	3.75E-16	3.65E-14	Dbxref=Coils:Coil,InterPro:IPR002928,PANTHER:PTHR22988,PANTHER:PTHR22988:SF67,Pfam:PF01576,SUPERFAMILY:SSF90257	Name=Prm	Ontology_term=GO:0003774,GO:0016459	product=Paramyosin%2C short form	uniprot_id=P35416
150	_ptg000276l_1_1_000007	578.6749528	-2.484579373	0.305453425	-8.134069456	4.15E-16	4.01E-14	product=hypothetical protein
151	_ptg001826l_1_1_000048	93.98263405	-2.554878759	0.314212143	-8.131063094	4.26E-16	4.08E-14	Dbxref=InterPro:IPR002018,InterPro:IPR029058,InterPro:IPR019826,PANTHER:PTHR11559,Pfam:PF00135,ProSitePatterns:PS00122,SUPERFAMILY:SSF53474	product=Esterase FE4	uniprot_id=P35502
152	_ptg000109l_1_1_000022	9059.955304	2.389510923	0.294675323	8.108961753	5.11E-16	4.86E-14	Dbxref=Gene3D:G3DSA:2.40.70.10,InterPro:IPR001969,InterPro:IPR033121,InterPro:IPR021109,InterPro:IPR001461,PANTHER:PTHR13683,PANTHER:PTHR13683:SF294,PRINTS:PR00792,Pfam:PF00026,ProSitePatterns:PS00141,ProSiteProfiles:PS51767,SUPERFAMILY:SSF50630	Name=CTSE	Ontology_term=GO:0004190,GO:0006508	product=Cathepsin E	uniprot_id=P14091
153	_ptg003077l_1_1_000025	109.199524	-2.332892942	0.287865686	-8.104102211	5.31E-16	5.03E-14	Dbxref=CDD:cd06257,Gene3D:G3DSA:1.10.287.110,InterPro:IPR042858,InterPro:IPR001623,InterPro:IPR036869,MobiDBLite:mobidb-lite,PANTHER:PTHR15606,PANTHER:PTHR15606:SF4,PRINTS:PR00625,Pfam:PF00226,ProSiteProfiles:PS50076,Reactome:R-HSA-72163,SMART:SM00271,SUPERFAMILY:SSF46565	Name=Dnajc8	product=DnaJ homolog subfamily C member 8	uniprot_id=Q642C0
154	_ptg001770l_1_1_000028	170.6272777	-3.336348576	0.412401704	-8.090045557	5.96E-16	5.61E-14	product=hypothetical protein
155	_ptg000875l_1_1_000032	432.7237417	-2.536360489	0.313601367	-8.087848953	6.07E-16	5.65E-14	Dbxref=MobiDBLite:mobidb-lite,PANTHER:PTHR47771	Name=Nefh	product=Neurofilament heavy polypeptide	uniprot_id=P16884
156	_ptg005879l_1_1_000036	339.7672493	2.535451198	0.31349606	8.08766528	6.08E-16	5.65E-14	Dbxref=Gene3D:G3DSA:1.10.630.10,InterPro:IPR001128,InterPro:IPR002401,InterPro:IPR017972,InterPro:IPR036396,PANTHER:PTHR24292,PRINTS:PR00385,PRINTS:PR00463,Pfam:PF00067,ProSitePatterns:PS00086,SUPERFAMILY:SSF48264	Name=CYP6B1	Ontology_term=GO:0005506,GO:0016705,GO:0020037,GO:0055114	product=Cytochrome P450 6B1	uniprot_id=Q04552
157	_ptg002246l_1_1_000002	377.002957	-1.726393786	0.213508815	-8.085819722	6.17E-16	5.70E-14	Dbxref=InterPro:IPR032059,MobiDBLite:mobidb-lite,PANTHER:PTHR22949:SF1,PANTHER:PTHR22949,Pfam:PF16058	Name=DDR48	product=Stress protein DDR48	uniprot_id=P18899
158	_ptg003077l_1_1_000022	212.4513266	-2.513504652	0.310883188	-8.085045273	6.21E-16	5.70E-14	Dbxref=Gene3D:G3DSA:1.10.630.10,InterPro:IPR002401,InterPro:IPR017972,InterPro:IPR036396,InterPro:IPR001128,PANTHER:PTHR24292,PRINTS:PR00463,PRINTS:PR00385,Pfam:PF00067,ProSitePatterns:PS00086,SUPERFAMILY:SSF48264	Name=Cyp3a41a	Ontology_term=GO:0005506,GO:0016705,GO:0020037,GO:0055114	product=Cytochrome P450 3A41	uniprot_id=Q9JMA7
159	_ptg000038l_1_1_000032	74.43190137	3.442102687	0.425987196	8.080296127	6.46E-16	5.88E-14	Dbxref=InterPro:IPR031318,InterPro:IPR008493,PANTHER:PTHR12925,Pfam:PF05603,Reactome:R-HSA-3371453	Name=AGAP002426	product=Protein OPI10 homolog	uniprot_id=Q7PRB5
160	_ptg003151l_1_1_000006	110.5966638	3.067521366	0.380525662	8.061273327	7.55E-16	6.83E-14	Dbxref=CDD:cd18182,Gene3D:G3DSA:1.20.20.10,InterPro:IPR002379,InterPro:IPR000454,InterPro:IPR035921,InterPro:IPR020537,InterPro:IPR038662,PANTHER:PTHR10031:SF31,PANTHER:PTHR10031,PRINTS:PR00124,Pfam:PF00137,ProSitePatterns:PS00605,Reactome:R-HSA-163210,Reactome:R-HSA-8949613,SUPERFAMILY:SSF81333	Ontology_term=GO:0015078,GO:0033177,GO:1902600,GO:0015986,GO:0045263	product=ATP synthase lipid-binding protein%2C mitochondrial	uniprot_id=Q9U505
161	_ptg000221l_1_1_000064	1767.542821	-2.089231158	0.259841374	-8.040409902	8.95E-16	8.05E-14	Dbxref=MobiDBLite:mobidb-lite	Name=IVL	product=Involucrin	uniprot_id=P07476
162	_ptg000396l_1_1_000061	400.9666481	-2.192396475	0.273097157	-8.027899292	9.92E-16	8.86E-14	Dbxref=Gene3D:G3DSA:3.10.50.10,Gene3D:G3DSA:3.20.20.80,InterPro:IPR029070,InterPro:IPR011583,InterPro:IPR001223,InterPro:IPR017853,MobiDBLite:mobidb-lite,PANTHER:PTHR11177,Pfam:PF00704,SMART:SM00636,SUPERFAMILY:SSF51445,SUPERFAMILY:SSF54556	Name=CHIT1	Ontology_term=GO:0008061,GO:0005975	product=Chitotriosidase-1	uniprot_id=Q13231
163	_ptg001770l_1_1_000023	945.8215914	2.892082002	0.360967149	8.012036577	1.13E-15	1.00E-13	Dbxref=Coils:Coil	product=hypothetical protein
164	_ptg000274l_1_1_000033	784.7539539	-2.753606896	0.343919313	-8.006549192	1.18E-15	1.04E-13	Dbxref=InterPro:IPR001507,MobiDBLite:mobidb-lite,PANTHER:PTHR46560,PANTHER:PTHR46560:SF6,ProSiteProfiles:PS51034,SMART:SM00241	product=S-antigen protein	uniprot_id=P09593
165	_ptg000828l_1_1_000141	122.3456833	-2.901671774	0.3627034	-8.0001229	1.24E-15	1.09E-13	Dbxref=Gene3D:G3DSA:1.10.418.10,InterPro:IPR036872,InterPro:IPR003096,InterPro:IPR001715,PANTHER:PTHR18959,PANTHER:PTHR18959:SF90,PRINTS:PR00888,Pfam:PF00307,ProSiteProfiles:PS50021,SUPERFAMILY:SSF47576	Name=Mp20	Ontology_term=GO:0005515	product=Muscle-specific protein 20	uniprot_id=P14318
166	_ptg001826l_1_1_000091	83.57394596	-2.679331131	0.335338046	-7.989940787	1.35E-15	1.18E-13	Dbxref=Gene3D:G3DSA:3.30.160.60,InterPro:IPR013087,InterPro:IPR036236,PANTHER:PTHR24408:SF19,PANTHER:PTHR24408,Pfam:PF00096,Pfam:PF13894,ProSitePatterns:PS00028,ProSiteProfiles:PS50157,SMART:SM00355,SUPERFAMILY:SSF57667	Name=Zfp26	product=Zinc finger protein 26	uniprot_id=P10076
167	_ptg001740l_1_1_000037	98.06242868	4.60450596	0.577038055	7.979553382	1.47E-15	1.27E-13	Dbxref=InterPro:IPR004119,InterPro:IPR011009,InterPro:IPR015897,KEGG:00901+2.7.1.222,MetaCyc:PWY-7936,PANTHER:PTHR11012:SF6,PANTHER:PTHR11012,Pfam:PF02958,SMART:SM00587,SUPERFAMILY:SSF56112	product=hypothetical protein
168	_ptg000325l_1_1_000016	27.29351953	6.421456788	0.805015274	7.976813602	1.50E-15	1.29E-13	Dbxref=Coils:Coil,MobiDBLite:mobidb-lite	product=hypothetical protein
169	_ptg000479l_1_1_000014	597.1443285	-1.96994758	0.24708484	-7.972757766	1.55E-15	1.33E-13	Dbxref=PANTHER:PTHR12236:SF48,PANTHER:PTHR12236	product=Cuticle protein 19	uniprot_id=P45583
170	_ptg000271l_1_1_000092	44.80848881	-2.625799359	0.330586234	-7.942857526	1.98E-15	1.68E-13	Dbxref=InterPro:IPR002018,InterPro:IPR019826,InterPro:IPR029058,PANTHER:PTHR43142,PANTHER:PTHR43142:SF1,Pfam:PF00135,ProSitePatterns:PS00122,SUPERFAMILY:SSF53474	Name=vCaE	product=Carboxylic ester hydrolase	uniprot_id=A0A8B0RBM2
171	_ptg002391l_1_1_000016	419.1265139	-1.607107106	0.203162377	-7.910456315	2.56E-15	2.17E-13	Dbxref=Gene3D:G3DSA:3.40.50.300,InterPro:IPR003439,InterPro:IPR013525,InterPro:IPR017871,InterPro:IPR003593,InterPro:IPR027417,MobiDBLite:mobidb-lite,PANTHER:PTHR19241:SF340,PANTHER:PTHR19241,Pfam:PF19055,Pfam:PF00005,Pfam:PF01061,ProSitePatterns:PS00211,ProSiteProfiles:PS50893,Reactome:R-HSA-1369062,SMART:SM00382,SUPERFAMILY:SSF52540	Name=st	Ontology_term=GO:0005524,GO:0016887,GO:0016020	product=Protein scarlet	uniprot_id=P45843
172	_ptg002663l_1_1_000001	628.7200449	-2.996082168	0.3791025	-7.903092612	2.72E-15	2.29E-13	Dbxref=MobiDBLite:mobidb-lite	product=hypothetical protein
173	_ptg000231l_1_1_000039	835.1921524	-1.774592382	0.225344406	-7.875023007	3.41E-15	2.85E-13	Dbxref=Gene3D:G3DSA:2.30.180.10,InterPro:IPR036378,InterPro:IPR000782,MobiDBLite:mobidb-lite,PANTHER:PTHR10900,PANTHER:PTHR10900:SF109,Pfam:PF02469,ProSiteProfiles:PS50213,SMART:SM00554,SUPERFAMILY:SSF82153	Name=Tgfbi	product=Transforming growth factor-beta-induced protein ig-h3	uniprot_id=P82198
174	_ptg000620l_1_1_000008	1432.922771	2.073380066	0.263549719	7.867130613	3.63E-15	3.02E-13	Dbxref=Gene3D:G3DSA:1.10.630.10,InterPro:IPR017972,InterPro:IPR001128,InterPro:IPR002401,InterPro:IPR036396,PANTHER:PTHR24292,PRINTS:PR00385,PRINTS:PR00463,Pfam:PF00067,ProSitePatterns:PS00086,SUPERFAMILY:SSF48264	Name=Cyp6a14	Ontology_term=GO:0016705,GO:0055114,GO:0005506,GO:0020037	product=Probable cytochrome P450 6a14	uniprot_id=Q9V4U7
175	_ptg000212l_1_1_000013	128.618112	-2.244992046	0.286691996	-7.830675691	4.85E-15	4.02E-13	product=hypothetical protein
176	_ptg001127l_1_1_000052	128.7660102	-3.434977017	0.439379615	-7.817788757	5.38E-15	4.42E-13	Dbxref=Gene3D:G3DSA:1.10.2080.10,InterPro:IPR005055,InterPro:IPR036682,Pfam:PF03392,SUPERFAMILY:SSF100910	product=hypothetical protein
177	_ptg000283l_1_1_000002	58.44872081	2.958032649	0.378562854	7.813848121	5.55E-15	4.54E-13	product=hypothetical protein
178	_ptg000370l_1_1_000054	1901.225586	-2.301700437	0.295089196	-7.800015955	6.19E-15	5.04E-13	Dbxref=CDD:cd00190,Gene3D:G3DSA:2.40.10.10,InterPro:IPR001254,InterPro:IPR043504,InterPro:IPR018114,InterPro:IPR001314,InterPro:IPR009003,MobiDBLite:mobidb-lite,PANTHER:PTHR24258:SF131,PANTHER:PTHR24258,PRINTS:PR00722,Pfam:PF00089,ProSitePatterns:PS00134,ProSiteProfiles:PS51257,ProSiteProfiles:PS50240,SMART:SM00020,SUPERFAMILY:SSF50494	Name=LOC113510063	Ontology_term=GO:0004252,GO:0006508	product=Phenoloxidase-activating factor 2 (Fragment)	uniprot_id=A0A6J1W8N1
179	_ptg005229l_1_1_000005	316.0321542	-1.94032092	0.248841899	-7.797404393	6.32E-15	5.11E-13	Dbxref=InterPro:IPR040676,Pfam:PF18701	product=hypothetical protein
180	_ptg000125l_1_1_000011	650.888342	-2.039941922	0.261951886	-7.787467961	6.84E-15	5.50E-13	Dbxref=CDD:cd00305,Gene3D:G3DSA:2.60.40.200,InterPro:IPR001424,InterPro:IPR036423,InterPro:IPR024134,InterPro:IPR018152,MetaCyc:PWY-6854,PANTHER:PTHR10003:SF71,PANTHER:PTHR10003,PRINTS:PR00068,Pfam:PF00080,ProSitePatterns:PS00332,Reactome:R-HSA-3299685,SUPERFAMILY:SSF49329	Name=SOD1	Ontology_term=GO:0006801,GO:0046872,GO:0004784,GO:0055114	product=Superoxide dismutase [Cu-Zn]	uniprot_id=P33431
181	_ptg000364l_1_1_000082	182.1090011	-1.99305694	0.256011511	-7.785028604	6.97E-15	5.58E-13	Dbxref=CDD:cd00170,Gene3D:G3DSA:1.10.8.20,Gene3D:G3DSA:3.40.525.10,InterPro:IPR001251,InterPro:IPR011074,InterPro:IPR036865,InterPro:IPR036273,PANTHER:PTHR10174,PANTHER:PTHR10174:SF211,Pfam:PF00650,ProSiteProfiles:PS50191,SMART:SM01100,SUPERFAMILY:SSF52087,SUPERFAMILY:SSF46938	Name=clvs2	product=Clavesin-2	uniprot_id=Q5SPP0
182	_ptg000504l_1_1_000010	853.9968023	-1.437331834	0.18482852	-7.776569511	7.45E-15	5.93E-13	Dbxref=Coils:Coil,MobiDBLite:mobidb-lite,PANTHER:PTHR34403,PANTHER:PTHR34403:SF3	product=hypothetical protein
183	_ptg000227l_1_1_000070	173.1515045	-2.254430578	0.290079454	-7.77176925	7.74E-15	6.12E-13	Dbxref=MobiDBLite:mobidb-lite	product=hypothetical protein
184	_ptg003087l_1_1_000015	240.8220492	2.2603306	0.292242595	7.734432409	1.04E-14	8.17E-13	product=hypothetical protein
185	_ptg001082l_1_1_000090	9667.646724	-2.661120634	0.344795078	-7.717977437	1.18E-14	9.25E-13	Dbxref=InterPro:IPR000618,InterPro:IPR031311,PANTHER:PTHR12236,PANTHER:PTHR12236:SF75,PRINTS:PR00947,Pfam:PF00379,ProSitePatterns:PS00233,ProSiteProfiles:PS51155	Ontology_term=GO:0042302	product=Cuticle protein 8	uniprot_id=P11734
186	_ptg004905l_1_1_000006	512.8818608	-1.885984587	0.24446382	-7.71477999	1.21E-14	9.44E-13	product=hypothetical protein
187	_ptg000678l_1_1_000007	333.9112785	2.815429707	0.367329897	7.664580893	1.79E-14	1.39E-12	Dbxref=MobiDBLite:mobidb-lite	product=hypothetical protein
188	_ptg001132l_1_1_000053	1052.880031	2.651474548	0.34609449	7.661129039	1.84E-14	1.42E-12	Dbxref=Gene3D:G3DSA:3.40.50.1820,InterPro:IPR033124,InterPro:IPR001563,InterPro:IPR029058,InterPro:IPR018202,PANTHER:PTHR11802,PANTHER:PTHR11802:SF98,PRINTS:PR00724,Pfam:PF00450,ProSitePatterns:PS00560,ProSitePatterns:PS00131,Reactome:R-HSA-1660662,Reactome:R-HSA-2132295,Reactome:R-HSA-4085001,Reactome:R-HSA-4341670,Reactome:R-HSA-6798695,SUPERFAMILY:SSF53474	Ontology_term=GO:0004185,GO:0006508	product=Venom serine carboxypeptidase	uniprot_id=C9WMM5
189	_ptg000231l_1_1_000013	98.0244325	2.529730122	0.330256333	7.659898904	1.86E-14	1.43E-12	Dbxref=CDD:cd17358,Gene3D:G3DSA:1.20.1250.20,InterPro:IPR005828,InterPro:IPR036259,InterPro:IPR020846,MobiDBLite:mobidb-lite,PANTHER:PTHR23500:SF379,PANTHER:PTHR23500,Pfam:PF00083,ProSiteProfiles:PS50850,SUPERFAMILY:SSF103473	Name=Tret1	Ontology_term=GO:0016021,GO:0022857,GO:0055085	product=Facilitated trehalose transporter Tret1	uniprot_id=B0WC46
190	_ptg000678l_1_1_000010	101.2177338	3.51586754	0.459331354	7.65431646	1.94E-14	1.48E-12	Dbxref=Coils:Coil,Gene3D:G3DSA:1.20.58.1070,InterPro:IPR017364,InterPro:IPR035426,PANTHER:PTHR12794,PANTHER:PTHR12794:SF0,PIRSF:PIRSF038038,Pfam:PF04938,Reactome:R-HSA-191859	Name=gemin2	Ontology_term=GO:0000245,GO:0000387,GO:0005681	product=Gem-associated protein 2	uniprot_id=O42260
191	_ptg002619l_1_1_000038	36.39832708	-3.785527828	0.4952111	-7.644270957	2.10E-14	1.59E-12	product=hypothetical protein
192	_ptg001169l_1_1_000018	18.17401447	5.316152578	0.697329043	7.623592667	2.47E-14	1.86E-12	Dbxref=MobiDBLite:mobidb-lite	product=hypothetical protein
193	_ptg001331l_1_1_000008	38.23572159	-5.629081298	0.739160645	-7.61550461	2.63E-14	1.97E-12	Dbxref=CDD:cd09274,CDD:cd01647,Coils:Coil,Gene3D:G3DSA:3.10.20.370,Gene3D:G3DSA:3.30.70.270,Gene3D:G3DSA:2.40.70.10,Gene3D:G3DSA:3.30.420.10,Gene3D:G3DSA:1.10.340.70,Gene3D:G3DSA:4.10.60.10,Gene3D:G3DSA:3.10.10.10,InterPro:IPR012337,InterPro:IPR043128,InterPro:IPR001584,InterPro:IPR036875,InterPro:IPR021109,InterPro:IPR041588,InterPro:IPR041577,InterPro:IPR036397,InterPro:IPR043502,InterPro:IPR00…	Name=Tf2-6	Ontology_term=GO:0015074,GO:0003676,GO:0008270	product=Transposon Tf2-6 polyprotein	uniprot_id=P0CT39
194	_ptg002529l_1_1_000016	128.0879871	4.277602282	0.562825241	7.600231782	2.96E-14	2.21E-12	Dbxref=Gene3D:G3DSA:2.60.120.200,InterPro:IPR002889,InterPro:IPR013320,InterPro:IPR000757,PANTHER:PTHR24269,PANTHER:PTHR24269:SF19,Pfam:PF01822,Pfam:PF00722,ProSiteProfiles:PS51212,ProSiteProfiles:PS51762,SMART:SM00321,SUPERFAMILY:SSF49899	Ontology_term=GO:0004553,GO:0005975	product=Beta-1%2C3-glucan-binding protein 1	uniprot_id=Q9NJ98
195	_ptg001134l_1_1_000022	274.1697933	2.559961894	0.33779995	7.57833711	3.50E-14	2.60E-12	Dbxref=MobiDBLite:mobidb-lite,SUPERFAMILY:SSF54403	product=hypothetical protein
196	_ptg001363l_1_1_000002	125.566385	-1.75092679	0.231177905	-7.573936583	3.62E-14	2.68E-12	product=hypothetical protein
197	_ptg001770l_1_1_000026	77.94787102	-2.165564522	0.286556247	-7.557205763	4.12E-14	3.03E-12	Dbxref=MobiDBLite:mobidb-lite	product=hypothetical protein
198	_ptg002830l_1_1_000034	99.56609134	-2.321106628	0.307293286	-7.553391928	4.24E-14	3.10E-12	product=hypothetical protein
199	_ptg000773l_1_1_000012	1901.474867	-2.431091248	0.322271445	-7.543613586	4.57E-14	3.33E-12	Dbxref=InterPro:IPR001507,MobiDBLite:mobidb-lite,PANTHER:PTHR46560,Pfam:PF00100	product=hypothetical protein
200	_ptg002830l_1_1_000026	1422.253633	2.381683945	0.315954311	7.538064413	4.77E-14	3.45E-12	Dbxref=CDD:cd00104,Gene3D:G3DSA:3.30.60.30,InterPro:IPR002350,InterPro:IPR036058,Pfam:PF00050,ProSitePatterns:PS00282,ProSiteProfiles:PS51465,SMART:SM00280,SUPERFAMILY:SSF100895	Ontology_term=GO:0005515	product=hypothetical protein
201	_ptg000087l_1_1_000076	181.2732894	2.841482661	0.379699696	7.483499968	7.24E-14	5.21E-12	Dbxref=Gene3D:G3DSA:2.120.10.30,InterPro:IPR005511,InterPro:IPR013658,InterPro:IPR011042,InterPro:IPR013017,PANTHER:PTHR10907,PRINTS:PR01790,Pfam:PF08450,ProSiteProfiles:PS51125,SUPERFAMILY:SSF63829	Name=RGN	product=Regucalcin	uniprot_id=Q9TTJ6
202	_ptg007089l_1_1_000018	1761.314008	-1.433948717	0.1917796	-7.477065939	7.60E-14	5.45E-12	Dbxref=InterPro:IPR008253,PANTHER:PTHR22776,PANTHER:PTHR22776:SF48,ProSiteProfiles:PS51225	Ontology_term=GO:0016020	product=hypothetical protein
203	_ptg000196l_1_1_000032	880.0084256	-2.76301229	0.369785707	-7.471928303	7.90E-14	5.64E-12	Dbxref=CDD:cd09071,CDD:cd05236,Gene3D:G3DSA:3.40.50.720,InterPro:IPR013120,InterPro:IPR026055,InterPro:IPR033640,InterPro:IPR036291,KEGG:00073+1.2.1.84,MetaCyc:PWY-5884,MetaCyc:PWY-6733,MetaCyc:PWY-7656,MetaCyc:PWY-7782,PANTHER:PTHR11011,PANTHER:PTHR11011:SF61,Pfam:PF07993,Pfam:PF03015,Reactome:R-HSA-9640463,SUPERFAMILY:SSF51735	Name=CG5065	Ontology_term=GO:0080019	product=Putative fatty acyl-CoA reductase CG5065	uniprot_id=A1ZAI5
204	_ptg000433l_1_1_000037	40.15610821	-3.536790274	0.473656797	-7.466989382	8.21E-14	5.82E-12	Dbxref=Coils:Coil,Gene3D:G3DSA:4.10.60.10,Gene3D:G3DSA:3.30.420.10,InterPro:IPR025724,InterPro:IPR036875,InterPro:IPR036397,InterPro:IPR012337,InterPro:IPR001584,InterPro:IPR001878,MobiDBLite:mobidb-lite,PANTHER:PTHR11439,PANTHER:PTHR11439:SF250,Pfam:PF13976,Pfam:PF14223,ProSiteProfiles:PS50994,SMART:SM00343,SUPERFAMILY:SSF57756,SUPERFAMILY:SSF53098	Ontology_term=GO:0003676,GO:0008270,GO:0015074	product=Retrovirus-related Pol polyprotein from transposon TNT 1-94	uniprot_id=P10978
205	_ptg000549l_1_1_000028	38.60970208	-4.537755546	0.607876875	-7.464925438	8.33E-14	5.89E-12	Dbxref=MobiDBLite:mobidb-lite,PANTHER:PTHR10773,PANTHER:PTHR10773:SF12	product=hypothetical protein
206	_ptg005667l_1_1_000001	43.15196025	-2.745515347	0.36784793	-7.463723789	8.41E-14	5.91E-12	Dbxref=InterPro:IPR006578,MobiDBLite:mobidb-lite,PANTHER:PTHR21505:SF8,PANTHER:PTHR21505,Pfam:PF10545,ProSiteProfiles:PS51029,SMART:SM00595	product=hypothetical protein
207	_ptg000018l_1_1_000037	434.1771204	-2.626955233	0.352779796	-7.446444673	9.59E-14	6.71E-12	product=hypothetical protein
208	_ptg000737l_1_1_000012	224.7916153	-1.720287887	0.231255191	-7.438915762	1.02E-13	7.07E-12	Dbxref=CDD:cd18990,CDD:cd19052,CDD:cd19049,InterPro:IPR006028,InterPro:IPR036719,InterPro:IPR006029,InterPro:IPR006201,PANTHER:PTHR18945:SF766,PANTHER:PTHR18945,PRINTS:PR00253,Pfam:PF02932,SUPERFAMILY:SSF90112	Name=pHCl-2	Ontology_term=GO:0004888,GO:0005216,GO:0016021,GO:0034220,GO:0006811	product=pH-sensitive chloride channel 2	uniprot_id=A0A1S4H2E2
209	_ptg001098l_1_1_000019	2928.957532	-2.237269154	0.301278192	-7.425924645	1.12E-13	7.76E-12	Dbxref=PANTHER:PTHR47771,PANTHER:PTHR47771:SF2	product=hypothetical protein
210	_ptg000373l_1_1_000014	215.5034789	2.465927482	0.332489498	7.416557511	1.20E-13	8.29E-12	Dbxref=InterPro:IPR028160,MobiDBLite:mobidb-lite,Pfam:PF15341	Ontology_term=GO:0000462,GO:0005730,GO:0030686,GO:0030688	product=hypothetical protein
211	_ptg001098l_1_1_000010	433.7850924	-2.207602566	0.298199464	-7.403107077	1.33E-13	9.13E-12	product=hypothetical protein
212	_ptg000016l_1_1_000014	6346.860157	2.466958079	0.333307549	7.401446762	1.35E-13	9.20E-12	Dbxref=Gene3D:G3DSA:2.40.128.20,InterPro:IPR012674,ProSiteProfiles:PS51257,SUPERFAMILY:SSF50814	product=hypothetical protein
213	_ptg003556l_1_1_000005	1642.677599	2.914640505	0.394142612	7.394888086	1.42E-13	9.62E-12	product=hypothetical protein
214	_ptg000828l_1_1_000080	2013.966983	2.853845501	0.386737935	7.379274808	1.59E-13	1.08E-11	Dbxref=Gene3D:G3DSA:1.10.760.10,InterPro:IPR002327,InterPro:IPR036909,InterPro:IPR009056,PANTHER:PTHR11961:SF25,PANTHER:PTHR11961,PRINTS:PR00604,Pfam:PF00034,ProSiteProfiles:PS51007,Reactome:R-HSA-111457,Reactome:R-HSA-111458,Reactome:R-HSA-111459,Reactome:R-HSA-111463,Reactome:R-HSA-111464,Reactome:R-HSA-2151201,Reactome:R-HSA-3299685,Reactome:R-HSA-5628897,Reactome:R-HSA-611105,Reactome:R-HSA-9…	Name=cytC	Ontology_term=GO:0009055,GO:0020037	product=Cytochrome c	uniprot_id=P00038
215	_ptg001123l_1_1_000021	1005.189523	2.584541513	0.350652729	7.370658481	1.70E-13	1.14E-11	product=hypothetical protein
216	_ptg001740l_1_1_000019	100.1462734	-1.747744796	0.237315497	-7.364646719	1.78E-13	1.19E-11	Dbxref=Gene3D:G3DSA:1.10.3430.10,InterPro:IPR018047,InterPro:IPR024041,InterPro:IPR029020,PANTHER:PTHR11730,PANTHER:PTHR11730:SF6,Pfam:PF00909,ProSitePatterns:PS01219,SUPERFAMILY:SSF111352	Name=amt-1	Ontology_term=GO:0008519,GO:0016020,GO:0072488,GO:0015696	product=Putative ammonium transporter 1	uniprot_id=P54145
217	_ptg000519l_1_1_000002	2737.461139	1.005482637	0.136604654	7.360529896	1.83E-13	1.22E-11	Dbxref=CDD:cd18787,Gene3D:G3DSA:3.40.50.300,InterPro:IPR027417,InterPro:IPR001650,MobiDBLite:mobidb-lite,PANTHER:PTHR24031,PANTHER:PTHR24031:SF683,Pfam:PF00271,ProSiteProfiles:PS51194,SUPERFAMILY:SSF52540	Name=Os01g0197200	product=DEAD-box ATP-dependent RNA helicase 20	uniprot_id=Q5QMN3
218	_ptg000674l_1_1_000044	52.99127061	-3.26642415	0.444785077	-7.343825866	2.08E-13	1.37E-11	Dbxref=Coils:Coil,InterPro:IPR006600,InterPro:IPR004875,MobiDBLite:mobidb-lite,PANTHER:PTHR19303:SF40,PANTHER:PTHR19303,Pfam:PF03184,ProSiteProfiles:PS51253	Name=clz9	Ontology_term=GO:0003676	product=MFS-type transporter clz9	uniprot_id=A0A345BJN8
219	_ptg002529l_1_1_000029	657.0951205	1.153718883	0.157089286	7.344351185	2.07E-13	1.37E-11	Dbxref=InterPro:IPR004299,PANTHER:PTHR13906,PANTHER:PTHR13906:SF4,Pfam:PF03062	Name=oys	product=Lysophospholipid acyltransferase 6	uniprot_id=Q6NN55
220	_ptg000792l_1_1_000028	660.1557567	1.929531596	0.263606174	7.319751141	2.48E-13	1.64E-11	Dbxref=InterPro:IPR005303,InterPro:IPR005302,InterPro:IPR011037,PANTHER:PTHR14237,PANTHER:PTHR14237:SF30,Pfam:PF03476,Pfam:PF03473,ProSiteProfiles:PS51340,SUPERFAMILY:SSF141673,SUPERFAMILY:SSF50800	Name=MTARC1	Ontology_term=GO:0003824,GO:0030151,GO:0030170	product=Mitochondrial amidoxime-reducing component 1	uniprot_id=Q5VT66
221	_ptg002248l_1_1_000001	1673.029562	-1.983433576	0.27145449	-7.306689149	2.74E-13	1.79E-11	Dbxref=CDD:cd06503,CDD:cd10975,Coils:Coil,Gene3D:G3DSA:2.170.140.10,Gene3D:G3DSA:3.20.20.370,InterPro:IPR002509,InterPro:IPR002557,InterPro:IPR011330,InterPro:IPR036508,MobiDBLite:mobidb-lite,PANTHER:PTHR45985:SF7,PANTHER:PTHR45985,Pfam:PF01522,Pfam:PF01607,ProSiteProfiles:PS50940,Reactome:R-HSA-189085,SMART:SM00494,SUPERFAMILY:SSF88713,SUPERFAMILY:SSF57625	Name=CDA8	Ontology_term=GO:0005975,GO:0016810,GO:0005576,GO:0008061,GO:0003824	product=Chitin deacetylase 8	uniprot_id=H9JW43
222	_ptg000649l_1_1_000060	76.53285357	2.276455099	0.312480267	7.285116343	3.21E-13	2.10E-11	Dbxref=CDD:cd18286,Gene3D:G3DSA:2.130.10.30,Gene3D:G3DSA:3.30.710.10,InterPro:IPR000408,InterPro:IPR000210,InterPro:IPR009091,InterPro:IPR011333,PANTHER:PTHR22872,Pfam:PF00651,Pfam:PF00415,ProSitePatterns:PS00626,ProSiteProfiles:PS50097,ProSiteProfiles:PS50012,SMART:SM00225,SUPERFAMILY:SSF50985,SUPERFAMILY:SSF54695	Name=Rcbtb1	Ontology_term=GO:0005515	product=RCC1 and BTB domain-containing protein 1	uniprot_id=Q6NXM2
223	_ptg000314l_1_1_000022	359.0444305	2.549981871	0.35107908	7.263269213	3.78E-13	2.45E-11	product=hypothetical protein
224	_ptg000083l_1_1_000070	64.86974882	-2.618239503	0.361839623	-7.235911533	4.62E-13	2.99E-11	product=hypothetical protein
225	_ptg001996l_1_1_000025	299.8190406	-2.502214638	0.34721066	-7.206618133	5.74E-13	3.69E-11	Dbxref=InterPro:IPR031311,InterPro:IPR000618,MobiDBLite:mobidb-lite,PANTHER:PTHR12236,PANTHER:PTHR12236:SF45,PRINTS:PR00947,Pfam:PF00379,ProSitePatterns:PS00233,ProSiteProfiles:PS51155	Name=resilin	Ontology_term=GO:0042302	product=Pro-resilin	uniprot_id=Q9V7U0
226	_ptg000731l_1_1_000017	404.2626786	2.216022286	0.307858719	7.198179383	6.10E-13	3.91E-11	Dbxref=CDD:cd18249,CDD:cd18459,Gene3D:G3DSA:2.120.10.80,Gene3D:G3DSA:3.30.710.10,Gene3D:G3DSA:1.25.40.420,InterPro:IPR015915,InterPro:IPR006652,InterPro:IPR011333,InterPro:IPR017096,InterPro:IPR011705,InterPro:IPR000210,InterPro:IPR011043,MobiDBLite:mobidb-lite,PANTHER:PTHR24412,PANTHER:PTHR24412:SF212,PIRSF:PIRSF037037,Pfam:PF07707,Pfam:PF00651,Pfam:PF01344,ProSiteProfiles:PS50097,SMART:SM00612,…	Name=dbo	Ontology_term=GO:0005515	product=Kelch-like protein diablo	uniprot_id=Q16RL8
227	_ptg001827l_1_1_000032	292.9634605	-2.696875646	0.37491648	-7.193270479	6.33E-13	4.04E-11	Dbxref=Gene3D:G3DSA:2.170.140.10,InterPro:IPR002557,InterPro:IPR036508,MobiDBLite:mobidb-lite,PANTHER:PTHR22933:SF34,PANTHER:PTHR22933,Pfam:PF01607,ProSiteProfiles:PS50940,Reactome:R-HSA-189085,SMART:SM00494,SUPERFAMILY:SSF57625	Ontology_term=GO:0005576,GO:0008061	product=U-scoloptoxin(01)-Cw1a	uniprot_id=P0DPW5
228	_ptg008440l_1_1_000005	76.39445681	-2.099416326	0.29191376	-7.191906026	6.39E-13	4.06E-11	Dbxref=Gene3D:G3DSA:1.25.40.430,Gene3D:G3DSA:3.10.20.370,InterPro:IPR041577,InterPro:IPR013212,InterPro:IPR043502,PANTHER:PTHR24559,PANTHER:PTHR24559:SF275,Pfam:PF17919,Pfam:PF08311,Reactome:R-HSA-141444,Reactome:R-HSA-2467813,Reactome:R-HSA-2500257,Reactome:R-HSA-5663220,Reactome:R-HSA-68877,Reactome:R-HSA-9648025,SMART:SM00777,SUPERFAMILY:SSF56672	Name=pol	product=Retrovirus-related Pol polyprotein from transposon opus	uniprot_id=Q8I7P9
229	_ptg000554l_1_1_000010	175.6341873	2.88029184	0.40063689	7.189282635	6.51E-13	4.12E-11	Dbxref=CDD:cd07302,Gene3D:G3DSA:3.30.70.1230,Gene3D:G3DSA:3.90.1520.10,Gene3D:G3DSA:3.30.450.260,InterPro:IPR011644,InterPro:IPR029787,InterPro:IPR024096,InterPro:IPR011645,InterPro:IPR038158,InterPro:IPR001054,InterPro:IPR042463,KEGG:00230+4.6.1.2,PANTHER:PTHR45655:SF10,PANTHER:PTHR45655,Pfam:PF07700,Pfam:PF07701,Pfam:PF00211,ProSiteProfiles:PS50125,Reactome:R-HSA-392154,Reactome:R-HSA-445355,SM…	Name=Gyc88E	Ontology_term=GO:0020037,GO:0004383,GO:0006182,GO:0009190,GO:0035556	product=Soluble guanylate cyclase 88E	uniprot_id=Q8INF0
230	_ptg001668l_1_1_000014	26.7356597	-4.424112131	0.616586766	-7.17516557	7.22E-13	4.55E-11	product=hypothetical protein
231	_ptg000980l_1_1_000003	169.212796	-1.604145365	0.224251755	-7.153323576	8.47E-13	5.31E-11	Dbxref=CDD:cd17386,Gene3D:G3DSA:1.20.1250.20,InterPro:IPR036259,InterPro:IPR011701,PANTHER:PTHR23507,PANTHER:PTHR23507:SF1,Pfam:PF07690,SUPERFAMILY:SSF103473	Name=SLC46A3	Ontology_term=GO:0022857,GO:0055085	product=Lysosomal proton-coupled steroid conjugate and bile acid symporter SLC46A3	uniprot_id=Q5F4B8
232	_ptg002779l_1_1_000003	9430.268325	-2.560477269	0.357982655	-7.152517676	8.52E-13	5.32E-11	Dbxref=InterPro:IPR000618,InterPro:IPR031311,PANTHER:PTHR12236:SF69,PANTHER:PTHR12236,PRINTS:PR00947,Pfam:PF00379,ProSitePatterns:PS00233,ProSiteProfiles:PS51155	Ontology_term=GO:0042302	product=Larval cuticle protein A2B	uniprot_id=P80682
233	_ptg000041l_1_1_000079	287.6796048	-1.238910224	0.173268591	-7.150229706	8.66E-13	5.38E-11	product=hypothetical protein
234	_ptg000235l_1_1_000084	249.0567507	-1.862750624	0.261156248	-7.132705574	9.84E-13	6.09E-11	Dbxref=InterPro:IPR031878,MobiDBLite:mobidb-lite,Pfam:PF15957	Name=comm2	Ontology_term=GO:0007411	product=Protein commissureless 2 homolog	uniprot_id=Q172W0
235	_ptg000875l_1_1_000019	531.9974027	-1.727966252	0.24232899	-7.13066255	9.99E-13	6.16E-11	Dbxref=Gene3D:G3DSA:2.60.40.10,Gene3D:G3DSA:3.90.260.10,InterPro:IPR001102,InterPro:IPR013808,InterPro:IPR002931,InterPro:IPR013783,InterPro:IPR038765,InterPro:IPR036238,InterPro:IPR008958,InterPro:IPR014756,InterPro:IPR023608,InterPro:IPR036985,PANTHER:PTHR11590,PANTHER:PTHR11590:SF69,PIRSF:PIRSF000459,Pfam:PF00868,Pfam:PF01841,Pfam:PF00927,ProSitePatterns:PS00547,SMART:SM00460,SUPERFAMILY:SSF54…	Ontology_term=GO:0018149,GO:0003810	product=Annulin	uniprot_id=P52183
236	_ptg002857l_1_1_000001	65.70105671	3.498450746	0.49077938	7.128357237	1.02E-12	6.23E-11	Dbxref=Gene3D:G3DSA:3.30.420.10,InterPro:IPR013103,InterPro:IPR001878,InterPro:IPR036397,InterPro:IPR001584,InterPro:IPR012337,MobiDBLite:mobidb-lite,PANTHER:PTHR11439,PANTHER:PTHR11439:SF265,Pfam:PF07727,Pfam:PF14223,Pfam:PF00665,ProSiteProfiles:PS50158,ProSiteProfiles:PS50994,SUPERFAMILY:SSF53098	Ontology_term=GO:0003676,GO:0008270,GO:0015074	product=Retrovirus-related Pol polyprotein from transposon TNT 1-94	uniprot_id=P10978
237	_ptg000248l_1_1_000017	63.96975969	2.048336448	0.287477351	7.125209838	1.04E-12	6.32E-11	Dbxref=InterPro:IPR017972,InterPro:IPR001128,InterPro:IPR002401,InterPro:IPR036396,PANTHER:PTHR24292,PRINTS:PR00463,Pfam:PF00067,ProSitePatterns:PS00086,SUPERFAMILY:SSF48264	Name=Cyp6a2	Ontology_term=GO:0016705,GO:0055114,GO:0005506,GO:0020037	product=Cytochrome P450 6a2	uniprot_id=P33270
238	_ptg001826l_1_1_000018	2349.092161	-1.367339491	0.191892598	-7.125545789	1.04E-12	6.32E-11	Dbxref=InterPro:IPR000618,MobiDBLite:mobidb-lite,PANTHER:PTHR10380,PANTHER:PTHR10380:SF2,Pfam:PF00379	Ontology_term=GO:0042302	product=hypothetical protein
239	_ptg001530l_1_1_000002	446.4426849	-1.531284293	0.215072167	-7.119862663	1.08E-12	6.55E-11	Dbxref=InterPro:IPR036508,InterPro:IPR002557,MobiDBLite:mobidb-lite,PANTHER:PTHR22933,PANTHER:PTHR22933:SF35,Pfam:PF01607,ProSiteProfiles:PS50940,Reactome:R-HSA-189085,SUPERFAMILY:SSF57625	Ontology_term=GO:0008061,GO:0005576	product=U-scoloptoxin(01)-Cw1a	uniprot_id=P0DPW5
240	_ptg000125l_1_1_000001	1524.22641	-1.350666708	0.18989202	-7.112814479	1.14E-12	6.86E-11	Dbxref=Gene3D:G3DSA:2.60.40.3210,Gene3D:G3DSA:2.60.40.4100,InterPro:IPR001507,MobiDBLite:mobidb-lite,PANTHER:PTHR22907,PANTHER:PTHR22907:SF54,Pfam:PF00100,ProSiteProfiles:PS51034,SMART:SM00241	Name=cut-1	product=Cuticlin-1	uniprot_id=Q03755
241	_ptg002890l_1_1_000010	133.4773955	-2.098244362	0.295662792	-7.096748118	1.28E-12	7.67E-11	product=hypothetical protein
242	_ptg002908l_1_1_000005	102.425721	2.796276571	0.394208547	7.093394072	1.31E-12	7.83E-11	Dbxref=CDD:cd01367,Coils:Coil,Gene3D:G3DSA:3.40.850.10,InterPro:IPR001752,InterPro:IPR019821,InterPro:IPR027417,InterPro:IPR027640,InterPro:IPR036961,MobiDBLite:mobidb-lite,PANTHER:PTHR24115:SF486,PANTHER:PTHR24115,PRINTS:PR00380,Pfam:PF00225,ProSitePatterns:PS00411,ProSiteProfiles:PS50067,Reactome:R-HSA-6811434,Reactome:R-HSA-983189,SMART:SM00129,SUPERFAMILY:SSF52540	Name=Klp10A	Ontology_term=GO:0003777,GO:0005524,GO:0007018,GO:0008017	product=Kinesin-like protein Klp10A	uniprot_id=Q960Z0
243	_ptg001092l_1_1_000011	241.3069055	-1.833767045	0.258646776	-7.089850771	1.34E-12	8.00E-11	Dbxref=Gene3D:G3DSA:1.10.630.10,InterPro:IPR036396,InterPro:IPR001128,InterPro:IPR017972,InterPro:IPR002403,PANTHER:PTHR24291,PANTHER:PTHR24291:SF140,PRINTS:PR00385,PRINTS:PR00465,Pfam:PF00067,ProSitePatterns:PS00086,SUPERFAMILY:SSF48264	Name=CYP4C21	Ontology_term=GO:0005506,GO:0016705,GO:0020037,GO:0055114,GO:0004497	product=Cytochrome P450 4c21	uniprot_id=Q964T1
244	_ptg000396l_1_1_000001	3353.975966	-2.311409583	0.326505356	-7.079239414	1.45E-12	8.60E-11	Dbxref=CDD:cd00014,Gene3D:G3DSA:1.10.418.10,InterPro:IPR001715,InterPro:IPR036872,MobiDBLite:mobidb-lite,PANTHER:PTHR23167,PANTHER:PTHR23167:SF55,Pfam:PF00307,ProSiteProfiles:PS50021,SMART:SM00033,SUPERFAMILY:SSF47576	Name=SMTNL1	Ontology_term=GO:0005515	product=Smoothelin-like protein 1	uniprot_id=A8MU46
245	_ptg000479l_1_1_000029	385.0774701	-1.35396757	0.191930881	-7.054453989	1.73E-12	1.02E-10	Dbxref=InterPro:IPR031942,MobiDBLite:mobidb-lite,Pfam:PF15999	product=hypothetical protein
246	_ptg001288l_1_1_000021	257.7507006	-1.704424049	0.241648594	-7.05331665	1.75E-12	1.03E-10	Dbxref=MobiDBLite:mobidb-lite	product=hypothetical protein
247	_ptg000319l_1_1_000015	116.6224516	-2.508646634	0.355729121	-7.052126134	1.76E-12	1.03E-10	Dbxref=Gene3D:G3DSA:1.10.630.10,InterPro:IPR036396,InterPro:IPR001128,InterPro:IPR017972,InterPro:IPR002401,PANTHER:PTHR24292,PANTHER:PTHR24292:SF87,PRINTS:PR00385,PRINTS:PR00463,Pfam:PF00067,ProSitePatterns:PS00086,SUPERFAMILY:SSF48264	Name=Cyp6a13	Ontology_term=GO:0005506,GO:0016705,GO:0020037,GO:0055114	product=Probable cytochrome P450 6a13	uniprot_id=Q9V4U9
248	_ptg005101l_1_1_000001	253.3290902	1.991792525	0.282604004	7.04799825	1.82E-12	1.06E-10	Dbxref=CDD:cd05356,Gene3D:G3DSA:3.40.50.720,InterPro:IPR036291,InterPro:IPR002347,PANTHER:PTHR43086,PANTHER:PTHR43086:SF2,PIRSF:PIRSF000126,PRINTS:PR00081,Pfam:PF00106,SUPERFAMILY:SSF51735	Name=hsd17b12	product=Very-long-chain 3-oxoacyl-CoA reductase	uniprot_id=Q28IU1
249	_ptg000120l_1_1_000003	788.585613	-2.082821492	0.296228424	-7.031133147	2.05E-12	1.19E-10	Dbxref=MobiDBLite:mobidb-lite	product=hypothetical protein
250	_ptg000419l_1_1_000002	60.20475453	2.930222756	0.417023557	7.02651614	2.12E-12	1.23E-10	Dbxref=Gene3D:G3DSA:3.30.300.20,InterPro:IPR023799,InterPro:IPR000238,InterPro:IPR039212,InterPro:IPR015946,PANTHER:PTHR14725,Pfam:PF02033,SUPERFAMILY:SSF89919	Name=Rbfa	Ontology_term=GO:0006364	product=Putative ribosome-binding factor A%2C mitochondrial	uniprot_id=Q6P3B9
251	_ptg000737l_1_1_000004	185.8772116	-1.481993432	0.211009559	-7.023347365	2.17E-12	1.25E-10	Dbxref=MobiDBLite:mobidb-lite	product=hypothetical protein
252	_ptg001574l_1_1_000011	492.2395649	2.907189083	0.414173936	7.019246813	2.23E-12	1.28E-10	Dbxref=CDD:cd07572,Gene3D:G3DSA:3.60.110.10,InterPro:IPR036526,InterPro:IPR003010,PANTHER:PTHR23088:SF30,PANTHER:PTHR23088,Pfam:PF00795,ProSiteProfiles:PS50263,SUPERFAMILY:SSF56317	Name=Nit2	Ontology_term=GO:0006807	product=Omega-amidase NIT2	uniprot_id=Q497B0
253	_ptg002285l_1_1_000004	410.3948336	2.740819496	0.390582792	7.017256144	2.26E-12	1.30E-10	product=hypothetical protein
254	_ptg001532l_1_1_000019	26.60841296	-3.587644549	0.511446025	-7.014708051	2.30E-12	1.31E-10	Dbxref=MobiDBLite:mobidb-lite	product=hypothetical protein
255	_ptg004766l_1_1_000005	348.5363039	-1.824156245	0.260783107	-6.994917227	2.65E-12	1.51E-10	Dbxref=CDD:cd06450,Gene3D:G3DSA:1.20.1340.10,Gene3D:G3DSA:3.40.640.10,Gene3D:G3DSA:3.90.1150.10,InterPro:IPR015424,InterPro:IPR015421,InterPro:IPR010977,InterPro:IPR021115,InterPro:IPR002129,InterPro:IPR015422,PANTHER:PTHR11999:SF144,PANTHER:PTHR11999,PRINTS:PR00800,Pfam:PF00282,ProSitePatterns:PS00392,SUPERFAMILY:SSF53383	Name=Ddc	Ontology_term=GO:0003824,GO:0006520,GO:0016831,GO:0019752,GO:0030170	product=Aromatic-L-amino-acid decarboxylase	uniprot_id=P05031
256	_ptg000120l_1_1_000005	88.57258344	-3.304396286	0.472464822	-6.993951999	2.67E-12	1.51E-10	Dbxref=MobiDBLite:mobidb-lite	product=hypothetical protein
257	_ptg003774l_1_1_000046	321.7547155	-2.186064966	0.312593129	-6.993323787	2.68E-12	1.51E-10	Dbxref=MobiDBLite:mobidb-lite	product=hypothetical protein
258	_ptg000189l_1_1_000044	280.0016866	-2.540602566	0.363557411	-6.988174319	2.78E-12	1.56E-10	Dbxref=CDD:cd09272,Coils:Coil,Gene3D:G3DSA:3.30.420.10,InterPro:IPR012337,InterPro:IPR036397,InterPro:IPR001878,InterPro:IPR013103,InterPro:IPR001584,InterPro:IPR043502,MobiDBLite:mobidb-lite,PANTHER:PTHR11439,PANTHER:PTHR11439:SF265,Pfam:PF14223,Pfam:PF07727,Pfam:PF00665,ProSiteProfiles:PS50994,ProSiteProfiles:PS50158,SMART:SM00343,SUPERFAMILY:SSF53098,SUPERFAMILY:SSF56672	Ontology_term=GO:0003676,GO:0008270,GO:0015074	product=Retrovirus-related Pol polyprotein from transposon TNT 1-94	uniprot_id=P10978
259	_ptg001357l_1_1_000003	668.3063621	-1.801039442	0.257773366	-6.986910522	2.81E-12	1.57E-10	Dbxref=MobiDBLite:mobidb-lite	product=hypothetical protein
260	_ptg002871l_1_1_000008	56.24298105	-2.620119499	0.375177866	-6.983672914	2.88E-12	1.60E-10	Dbxref=Gene3D:G3DSA:3.40.50.300,InterPro:IPR027417,InterPro:IPR000863,PANTHER:PTHR11783:SF180,PANTHER:PTHR11783,Pfam:PF00685,SUPERFAMILY:SSF52540	Name=Sult1c1	Ontology_term=GO:0008146	product=Sulfotransferase 1C1	uniprot_id=P50237
261	_ptg000706l_1_1_000003	7426.885219	-2.461279868	0.352504079	-6.982273447	2.90E-12	1.61E-10	Dbxref=InterPro:IPR000618,InterPro:IPR031311,PANTHER:PTHR12236:SF69,PANTHER:PTHR12236,PRINTS:PR00947,Pfam:PF00379,ProSitePatterns:PS00233,ProSiteProfiles:PS51155	Ontology_term=GO:0042302	product=Larval cuticle protein A2B	uniprot_id=P80682
262	_ptg004905l_1_1_000025	561.608744	-1.063355757	0.152507257	-6.972492836	3.11E-12	1.72E-10	Dbxref=CDD:cd11304,Gene3D:G3DSA:2.60.40.60,InterPro:IPR002126,InterPro:IPR015919,InterPro:IPR020894,PANTHER:PTHR24028,PRINTS:PR00205,Pfam:PF00028,ProSitePatterns:PS00232,ProSiteProfiles:PS50268,SMART:SM00112,SUPERFAMILY:SSF49313	Name=CDH23	Ontology_term=GO:0005509,GO:0007156,GO:0016020,GO:0005886,GO:0007155	product=Cadherin-23	uniprot_id=Q9H251
263	_ptg002619l_1_1_000034	81.47374484	-3.283853855	0.471289558	-6.967805249	3.22E-12	1.77E-10	Dbxref=CDD:cd18024,Gene3D:G3DSA:3.40.50.300,InterPro:IPR027417,MobiDBLite:mobidb-lite,PANTHER:PTHR12131,PANTHER:PTHR12131:SF8,SUPERFAMILY:SSF52540	Name=SKI2	product=DExH-box ATP-dependent RNA helicase DExH11	uniprot_id=F4JAA5
264	_ptg001123l_1_1_000024	19.12033736	3.364539193	0.483780586	6.954680059	3.53E-12	1.94E-10	Dbxref=CDD:cd17358,Gene3D:G3DSA:1.20.1250.20,InterPro:IPR036259,InterPro:IPR005828,InterPro:IPR020846,PANTHER:PTHR23500:SF134,PANTHER:PTHR23500,Pfam:PF00083,ProSiteProfiles:PS50850,SUPERFAMILY:SSF103473	Name=Tret1-2	Ontology_term=GO:0016021,GO:0022857,GO:0055085	product=Facilitated trehalose transporter Tret1-2 homolog	uniprot_id=Q8MKK4
265	_ptg000012l_1_1_000034	758.9040041	-1.621497313	0.233204315	-6.95311883	3.57E-12	1.95E-10	Dbxref=InterPro:IPR002656,InterPro:IPR006621,MobiDBLite:mobidb-lite,PANTHER:PTHR11161,PANTHER:PTHR11161:SF51,Pfam:PF01757,SMART:SM00703	Name=nrf-6	Ontology_term=GO:0016747	product=Nose resistant to fluoxetine protein 6	uniprot_id=Q09225
266	_ptg000765l_1_1_000006	39.91917419	3.243208729	0.466505117	6.952139674	3.60E-12	1.96E-10	Dbxref=Gene3D:G3DSA:3.40.50.1000,InterPro:IPR036412,InterPro:IPR010036,InterPro:IPR023214,PANTHER:PTHR17901,PANTHER:PTHR17901:SF14,Pfam:PF12689,SUPERFAMILY:SSF56784	Name=Mdp1	Ontology_term=GO:0016791	product=Magnesium-dependent phosphatase 1	uniprot_id=Q9D967
267	_ptg000889l_1_1_000032	254.1036314	-1.47703084	0.212555602	-6.948915123	3.68E-12	2.00E-10	Dbxref=CDD:cd09487,Gene3D:G3DSA:1.10.150.50,InterPro:IPR001660,InterPro:IPR013761,MobiDBLite:mobidb-lite,PANTHER:PTHR23509:SF26,PANTHER:PTHR23509,Pfam:PF00536,SMART:SM00454,SUPERFAMILY:SSF47769	Ontology_term=GO:0005515	product=hypothetical protein
268	_ptg004656l_1_1_000046	412.2424776	-1.81884111	0.261923884	-6.944159062	3.81E-12	2.06E-10	Dbxref=Gene3D:G3DSA:3.20.20.80,InterPro:IPR002557,InterPro:IPR036508,MobiDBLite:mobidb-lite,PANTHER:PTHR22933,PANTHER:PTHR22933:SF30,Pfam:PF01607,ProSiteProfiles:PS50940,Reactome:R-HSA-189085,SMART:SM00494,SUPERFAMILY:SSF57625	Ontology_term=GO:0005576,GO:0008061	product=Polysialoglycoprotein	uniprot_id=P12027
269	_ptg000499l_1_1_000071	115.8568224	-1.452391067	0.209211292	-6.942221203	3.86E-12	2.08E-10	Dbxref=Gene3D:G3DSA:2.60.120.290,InterPro:IPR035914,InterPro:IPR000859,PANTHER:PTHR33236:SF1,PANTHER:PTHR33236,ProSiteProfiles:PS01180,ProSiteProfiles:PS51257,SUPERFAMILY:SSF49854	product=hypothetical protein
270	_ptg002115l_1_1_000002	43.91543466	-3.127175758	0.450716128	-6.938237979	3.97E-12	2.13E-10	Name=cdk9	product=Cyclin-dependent kinase 9	uniprot_id=Q7SXE8
271	_ptg005894l_1_1_000018	127.8352171	2.942002156	0.424115399	6.936796359	4.01E-12	2.14E-10	Dbxref=Gene3D:G3DSA:3.20.20.80,InterPro:IPR017853,InterPro:IPR001360,InterPro:IPR033132,PANTHER:PTHR10353,PANTHER:PTHR10353:SF155,PRINTS:PR00131,Pfam:PF00232,ProSitePatterns:PS00653,SUPERFAMILY:SSF51445	Ontology_term=GO:0004553,GO:0005975	product=Myrosinase 1	uniprot_id=Q95X01
272	_ptg000189l_1_1_000012	10994.23702	-2.153847886	0.31090337	-6.927708398	4.28E-12	2.28E-10	Dbxref=InterPro:IPR000618,InterPro:IPR031311,PANTHER:PTHR12236,PANTHER:PTHR12236:SF69,PRINTS:PR00947,Pfam:PF00379,ProSitePatterns:PS00233,ProSiteProfiles:PS51155	Ontology_term=GO:0042302	product=Cuticle protein 19.8	uniprot_id=P82166
273	_ptg002804l_1_1_000002	199.8876958	3.542156574	0.511647213	6.923044794	4.42E-12	2.34E-10	Dbxref=Gene3D:G3DSA:3.15.10.50,InterPro:IPR020234,InterPro:IPR038602,Pfam:PF16984	product=hypothetical protein
274	_ptg000261l_1_1_000042	355.1186661	-1.610842366	0.232817554	-6.918904247	4.55E-12	2.41E-10	Dbxref=CDD:cd00041,Gene3D:G3DSA:2.60.120.290,InterPro:IPR035914,InterPro:IPR000859,PANTHER:PTHR46908,PANTHER:PTHR46908:SF2,Pfam:PF00431,ProSiteProfiles:PS01180,SMART:SM00042,SUPERFAMILY:SSF49854	Name=Cubn	product=Cubilin homolog	uniprot_id=Q9W332
275	_ptg002448l_1_1_000009	37.76883471	-2.628279903	0.380054987	-6.915525372	4.66E-12	2.45E-10	Dbxref=Gene3D:G3DSA:3.50.30.50,InterPro:IPR037175,InterPro:IPR007325,KEGG:00380+3.5.1.9,KEGG:00630+3.5.1.9,MetaCyc:PWY-5651,MetaCyc:PWY-6309,MetaCyc:PWY-7717,MetaCyc:PWY-7733,MetaCyc:PWY-7734,MetaCyc:PWY-7765,PANTHER:PTHR31118:SF12,PANTHER:PTHR31118,Pfam:PF04199,ProSiteProfiles:PS51257,SUPERFAMILY:SSF102198	Ontology_term=GO:0004061,GO:0019441	product=hypothetical protein
276	_ptg000869l_1_1_000006	571.6729906	2.185317758	0.31611015	6.913152774	4.74E-12	2.48E-10	Dbxref=InterPro:IPR004279,PANTHER:PTHR14024,PANTHER:PTHR14024:SF49,Pfam:PF03036	Name=Lsd-1	product=Lipid storage droplets surface-binding protein 1	uniprot_id=Q9VCI3
277	_ptg001818l_1_1_000010	341.4799818	-2.498088881	0.36136544	-6.912915864	4.75E-12	2.48E-10	Dbxref=InterPro:IPR020309,PANTHER:PTHR31019,Pfam:PF11027	Name=SMIM14	product=Small integral membrane protein 14	uniprot_id=Q2KIK3
278	_ptg001169l_1_1_000026	296.2186693	-3.209062827	0.464620888	-6.90684149	4.96E-12	2.58E-10	Dbxref=CDD:cd00190,Gene3D:G3DSA:2.40.10.10,InterPro:IPR043504,InterPro:IPR018114,InterPro:IPR001254,InterPro:IPR033116,InterPro:IPR009003,InterPro:IPR001314,PANTHER:PTHR24253,PANTHER:PTHR24253:SF26,PRINTS:PR00722,Pfam:PF00089,ProSitePatterns:PS00134,ProSitePatterns:PS00135,ProSiteProfiles:PS50240,SMART:SM00020,SUPERFAMILY:SSF50494	Name=Tmprss3	Ontology_term=GO:0004252,GO:0006508	product=Transmembrane protease serine 3	uniprot_id=Q8K1T0
279	_ptg000234l_1_1_000068	27.05102212	-3.390760986	0.492212484	-6.888815494	5.63E-12	2.92E-10	product=hypothetical protein
280	_ptg000677l_1_1_000003	137.4823249	1.531433593	0.222805928	6.873396973	6.27E-12	3.24E-10	Dbxref=InterPro:IPR026749,PANTHER:PTHR12459,PANTHER:PTHR12459:SF3	product=hypothetical protein
281	_ptg002306l_1_1_000008	9.87079777	7.162443657	1.044750071	6.855652711	7.10E-12	3.66E-10	Dbxref=Gene3D:G3DSA:3.15.10.50,InterPro:IPR020234,InterPro:IPR038602,Pfam:PF16984	product=hypothetical protein
282	_ptg000123l_1_1_000041	39.45710041	3.028784842	0.442851442	6.839279613	7.96E-12	4.06E-10	Dbxref=Gene3D:G3DSA:3.90.530.10,Gene3D:G3DSA:1.20.1510.10,InterPro:IPR027469,InterPro:IPR037129,InterPro:IPR040177,InterPro:IPR009061,InterPro:IPR002524,PANTHER:PTHR13414,Pfam:PF01545,SUPERFAMILY:SSF161111,SUPERFAMILY:SSF46955,TIGRFAM:TIGR01297	Name=slc30a9	Ontology_term=GO:0008324,GO:0006812,GO:0016021,GO:0055085	product=Proton-coupled zinc antiporter SLC30A9%2C mitochondrial	uniprot_id=Q5PQZ3
283	_ptg000693l_1_1_000019	4266.521599	-1.618856695	0.236706944	-6.839075654	7.97E-12	4.06E-10	Dbxref=Gene3D:G3DSA:1.10.2080.10,InterPro:IPR036682,InterPro:IPR005055,PANTHER:PTHR11257:SF12,PANTHER:PTHR11257,Pfam:PF03392,SUPERFAMILY:SSF100910	Name=EbpIII	product=Ejaculatory bulb-specific protein 3	uniprot_id=Q9W1C9
284	_ptg000837l_1_1_000043	970.7363663	-1.741284025	0.254582611	-6.839760262	7.93E-12	4.06E-10	Dbxref=CDD:cd00170,Gene3D:G3DSA:3.40.525.10,InterPro:IPR001251,InterPro:IPR036865,PANTHER:PTHR10174,Pfam:PF00650,ProSiteProfiles:PS50191,SMART:SM00516,SUPERFAMILY:SSF52087	Name=TTPAL	product=Alpha-tocopherol transfer protein-like	uniprot_id=Q9BTX7
285	_ptg001250l_1_1_000021	33.57468651	-5.776677022	0.845059182	-6.835825402	8.15E-12	4.13E-10	product=hypothetical protein
286	_ptg002647l_1_1_000013	29.97645439	2.76429546	0.404364059	6.83615519	8.13E-12	4.13E-10	Dbxref=Gene3D:G3DSA:3.90.245.10,InterPro:IPR036452,InterPro:IPR001910,PANTHER:PTHR46190,Pfam:PF01156,SUPERFAMILY:SSF53590	Name=URH1	product=Uridine nucleosidase 1	uniprot_id=Q9SJM7
287	_ptg000479l_1_1_000067	7263.869109	-1.29215339	0.189623284	-6.814318165	9.47E-12	4.78E-10	Dbxref=CDD:cd09430,CDD:cd09425,Gene3D:G3DSA:2.10.110.10,InterPro:IPR001781,InterPro:IPR037987,PANTHER:PTHR24205:SF4,PANTHER:PTHR24205,Pfam:PF00412,ProSitePatterns:PS00478,ProSiteProfiles:PS50023,SMART:SM00132,SUPERFAMILY:SSF57716	Name=FHL2	product=Four and a half LIM domains protein 2	uniprot_id=Q2KI95
288	_ptg000737l_1_1_000035	127.9897071	2.240408864	0.328800583	6.813883498	9.50E-12	4.78E-10	Dbxref=Gene3D:G3DSA:1.20.144.10,InterPro:IPR000326,InterPro:IPR036938,PANTHER:PTHR14969,PANTHER:PTHR14969:SF18,PANTHER:PTHR14969:SF13,Pfam:PF01569,SMART:SM00014,SUPERFAMILY:SSF48317	Name=Plpp6	product=Polyisoprenoid diphosphate/phosphate phosphohydrolase PLPP6	uniprot_id=Q9D4F2
289	_ptg000620l_1_1_000054	2356.056725	-1.210708199	0.17786167	-6.807021432	9.96E-12	4.99E-10	Dbxref=MobiDBLite:mobidb-lite	product=hypothetical protein
290	_ptg006671l_1_1_000039	419.7045346	-1.444988738	0.212480691	-6.800564937	1.04E-11	5.20E-10	product=hypothetical protein
291	_ptg000396l_1_1_000007	957.892084	-1.038692914	0.152831667	-6.796319977	1.07E-11	5.34E-10	Dbxref=CDD:cd00084,Gene3D:G3DSA:1.10.30.10,InterPro:IPR036910,InterPro:IPR009071,MobiDBLite:mobidb-lite,PANTHER:PTHR45781,PANTHER:PTHR45781:SF1,PRINTS:PR00886,Pfam:PF00505,ProSiteProfiles:PS50118,SMART:SM00398,SUPERFAMILY:SSF47095	Name=Tox3	product=TOX high mobility group box family member 3	uniprot_id=B7SBD2
292	_ptg000367l_1_1_000081	101.8718115	1.872540077	0.275709247	6.791720252	1.11E-11	5.50E-10	product=hypothetical protein
293	_ptg005424l_1_1_000001	1285.003916	-1.937600431	0.28539924	-6.789087561	1.13E-11	5.58E-10	Dbxref=CDD:cd00192,Gene3D:G3DSA:1.10.510.10,Gene3D:G3DSA:3.30.200.20,InterPro:IPR017441,InterPro:IPR001245,InterPro:IPR008266,InterPro:IPR000719,InterPro:IPR020635,InterPro:IPR011009,MobiDBLite:mobidb-lite,PANTHER:PTHR24416:SF537,PANTHER:PTHR24416,PRINTS:PR00109,Pfam:PF07714,ProSitePatterns:PS00107,ProSitePatterns:PS00109,ProSiteProfiles:PS50011,SMART:SM00219,SUPERFAMILY:SSF56112	Name=Cad96Ca	Ontology_term=GO:0005524,GO:0004672,GO:0006468,GO:0004713	product=Tyrosine kinase receptor Cad96Ca	uniprot_id=Q9VBW3
294	_ptg000693l_1_1_000001	1313.746058	-1.163995928	0.171689476	-6.779658004	1.20E-11	5.93E-10	Dbxref=Coils:Coil,MobiDBLite:mobidb-lite	product=hypothetical protein
295	_ptg005672l_1_1_000002	23.80123809	3.428483895	0.50578957	6.778478833	1.21E-11	5.96E-10	Dbxref=Gene3D:G3DSA:3.40.20.10,InterPro:IPR002108,InterPro:IPR017904,InterPro:IPR029006,PANTHER:PTHR11913,PANTHER:PTHR11913:SF12,PRINTS:PR00006,Pfam:PF00241,ProSiteProfiles:PS51263,SUPERFAMILY:SSF55753	Name=tsr	Ontology_term=GO:0003779,GO:0015629,GO:0030042	product=Cofilin/actin-depolymerizing factor homolog	uniprot_id=P45594
296	_ptg000548l_1_1_000002	325.1199243	-2.051763281	0.303004339	-6.771399005	1.28E-11	6.24E-10	product=hypothetical protein
297	_ptg002166l_1_1_000019	3035.614985	-2.288651312	0.338438403	-6.762386566	1.36E-11	6.62E-10	Dbxref=InterPro:IPR000618,MobiDBLite:mobidb-lite,PANTHER:PTHR10380:SF199,PANTHER:PTHR10380,PRINTS:PR00947,Pfam:PF00379,ProSiteProfiles:PS51155	Ontology_term=GO:0042302	product=hypothetical protein
298	_ptg000370l_1_1_000026	141.2717258	1.567682809	0.232045548	6.755927117	1.42E-11	6.90E-10	Dbxref=Gene3D:G3DSA:2.40.70.10,Gene3D:G3DSA:2.60.40.1960,InterPro:IPR001969,InterPro:IPR021109,InterPro:IPR001461,InterPro:IPR033121,PANTHER:PTHR13683,PANTHER:PTHR13683:SF294,PRINTS:PR00792,Pfam:PF00026,ProSitePatterns:PS00141,ProSiteProfiles:PS51767,SUPERFAMILY:SSF50630	Name=ctse-b	Ontology_term=GO:0004190,GO:0006508	product=Cathepsin E-B	uniprot_id=Q805F2
299	_ptg000479l_1_1_000007	564.7311827	-2.100107865	0.310874938	-6.755474982	1.42E-11	6.90E-10	Dbxref=InterPro:IPR031311,InterPro:IPR000618,PANTHER:PTHR12236,PANTHER:PTHR12236:SF75,PRINTS:PR00947,Pfam:PF00379,ProSitePatterns:PS00233,ProSiteProfiles:PS51257,ProSiteProfiles:PS51155	Ontology_term=GO:0042302	product=Cuticle protein 7	uniprot_id=P11733
300	_ptg005260l_1_1_000011	5548.578756	-1.422592912	0.210675365	-6.752535651	1.45E-11	7.01E-10	Dbxref=CDD:cd00112,CDD:cd10974,Gene3D:G3DSA:4.10.400.10,Gene3D:G3DSA:3.20.20.370,InterPro:IPR002172,InterPro:IPR002557,InterPro:IPR036055,InterPro:IPR036508,InterPro:IPR011330,InterPro:IPR023415,PANTHER:PTHR45985:SF1,PANTHER:PTHR45985,Pfam:PF01607,Pfam:PF00057,ProSitePatterns:PS01209,ProSiteProfiles:PS50940,ProSiteProfiles:PS50068,Reactome:R-HSA-189085,SMART:SM00192,SMART:SM00494,SUPERFAMILY:SSF5…	Name=CDA1	Ontology_term=GO:0005515,GO:0005576,GO:0008061,GO:0003824,GO:0005975	product=Chitin deacetylase 1	uniprot_id=H9J9M0
301	_ptg000041l_1_1_000057	42.54796459	2.553486026	0.379320687	6.731734168	1.68E-11	8.07E-10	Dbxref=Gene3D:G3DSA:2.60.40.640,InterPro:IPR011022,InterPro:IPR000698,InterPro:IPR014756,InterPro:IPR014752,PANTHER:PTHR11792,PANTHER:PTHR11792:SF16,PRINTS:PR00309,Pfam:PF02752,SMART:SM01017,SUPERFAMILY:SSF81296	Ontology_term=GO:0007165	product=Arrestin homolog	uniprot_id=P55274
302	_ptg000231l_1_1_000012	23.34340574	4.240140688	0.630414011	6.725962006	1.74E-11	8.36E-10	Dbxref=CDD:cd17358,Gene3D:G3DSA:1.20.1250.20,InterPro:IPR005828,InterPro:IPR020846,InterPro:IPR036259,PANTHER:PTHR23500:SF361,PANTHER:PTHR23500,Pfam:PF00083,ProSiteProfiles:PS50850,SUPERFAMILY:SSF103473	Name=Tret1	Ontology_term=GO:0016021,GO:0022857,GO:0055085	product=Facilitated trehalose transporter Tret1	uniprot_id=B4LPX5
303	_ptg005667l_1_1_000032	3208.662135	1.538774658	0.228879417	6.723080127	1.78E-11	8.50E-10	Dbxref=CDD:cd02248,InterPro:IPR025660,InterPro:IPR038765,InterPro:IPR000668,InterPro:IPR039417,InterPro:IPR013201,InterPro:IPR000169,InterPro:IPR025661,MobiDBLite:mobidb-lite,PANTHER:PTHR12411,PANTHER:PTHR12411:SF631,PRINTS:PR00705,Pfam:PF08246,Pfam:PF00112,ProSitePatterns:PS00639,ProSitePatterns:PS00139,ProSitePatterns:PS00640,Reactome:R-HSA-2132295,SMART:SM00645,SMART:SM00848,SUPERFAMILY:SSF540…	Ontology_term=GO:0006508,GO:0008234	product=Cathepsin L	uniprot_id=Q26636
304	_ptg000810l_1_1_000008	30.78666004	-3.182773863	0.473699119	-6.718977799	1.83E-11	8.69E-10	Dbxref=InterPro:IPR029526,MobiDBLite:mobidb-lite,PANTHER:PTHR47272,Pfam:PF13843	Name=PGBD2	product=PiggyBac transposable element-derived protein 2	uniprot_id=Q6P3X8
305	_ptg002624l_1_1_000006	1791.270108	-1.912088025	0.284562349	-6.719399226	1.82E-11	8.69E-10	Dbxref=CDD:cd04190,Coils:Coil,Gene3D:G3DSA:3.90.550.10,InterPro:IPR029044,InterPro:IPR004835,KEGG:00520+2.4.1.16,MetaCyc:PWY-6981,MobiDBLite:mobidb-lite,PANTHER:PTHR22914,PANTHER:PTHR22914:SF42,Pfam:PF03142,SUPERFAMILY:SSF53448	Name=chs-2	Ontology_term=GO:0004100,GO:0016758	product=Chitin synthase chs-2	uniprot_id=G5EBQ8
306	_ptg000869l_1_1_000004	1644.239425	-1.604923875	0.239287375	-6.707097991	1.99E-11	9.40E-10	Dbxref=CDD:cd02872,Coils:Coil,Gene3D:G3DSA:3.20.20.80,Gene3D:G3DSA:2.170.140.10,Gene3D:G3DSA:3.10.50.10,InterPro:IPR036508,InterPro:IPR002557,InterPro:IPR001579,InterPro:IPR011583,InterPro:IPR001223,InterPro:IPR029070,InterPro:IPR017853,KEGG:00520+3.2.1.14,MetaCyc:PWY-6855,MetaCyc:PWY-6902,MetaCyc:PWY-7822,MobiDBLite:mobidb-lite,PANTHER:PTHR11177:SF338,PANTHER:PTHR11177,Pfam:PF01607,Pfam:PF00704,…	Name=CHIT1	Ontology_term=GO:0008061,GO:0005576,GO:0004553,GO:0005975	product=Chitotriosidase-1	uniprot_id=Q13231
307	_ptg003145l_1_1_000028	115.4218594	1.280529032	0.190999279	6.704365802	2.02E-11	9.54E-10	Dbxref=CDD:cd03045,CDD:cd03177,Gene3D:G3DSA:3.40.30.10,Gene3D:G3DSA:1.20.1050.10,InterPro:IPR010987,InterPro:IPR036249,InterPro:IPR004046,InterPro:IPR004045,InterPro:IPR036282,PANTHER:PTHR43969,PANTHER:PTHR43969:SF9,Pfam:PF00043,Pfam:PF13417,ProSiteProfiles:PS50405,ProSiteProfiles:PS50404,SFLD:SFLDG01153,SFLD:SFLDG00358,SUPERFAMILY:SSF52833,SUPERFAMILY:SSF47616	Name=GstD7	Ontology_term=GO:0005515	product=Glutathione S-transferase D7	uniprot_id=O76483
308	_ptg004547l_1_1_000010	284.4072661	-2.000556185	0.298754046	-6.696331682	2.14E-11	1.00E-09	Dbxref=Coils:Coil,InterPro:IPR030493,InterPro:IPR014799,InterPro:IPR027685,MobiDBLite:mobidb-lite,PANTHER:PTHR15012:SF32,PANTHER:PTHR15012,Pfam:PF08687,ProSiteProfiles:PS51307	Name=shroom3	Ontology_term=GO:0003779,GO:0005912,GO:0030950,GO:0042249,GO:0090251,GO:0051015	product=Protein Shroom3	uniprot_id=Q27IV2
309	_ptg000479l_1_1_000011	46.36865987	-2.589047307	0.387521293	-6.681045282	2.37E-11	1.11E-09	Dbxref=InterPro:IPR000618,PANTHER:PTHR12236:SF48,PANTHER:PTHR12236,Pfam:PF00379	Ontology_term=GO:0042302	product=Cuticle protein 7	uniprot_id=P11733
310	_ptg000647l_1_1_000030	272.2676766	-1.381981619	0.20699967	-6.67625034	2.45E-11	1.15E-09	Dbxref=Gene3D:G3DSA:2.10.90.10,InterPro:IPR029034,InterPro:IPR000072,MobiDBLite:mobidb-lite,PANTHER:PTHR21719,ProSiteProfiles:PS50278,SUPERFAMILY:SSF57501	Ontology_term=GO:0008083,GO:0016020	product=hypothetical protein
311	_ptg002369l_1_1_000032	252.2695583	2.441187584	0.366144214	6.667284334	2.61E-11	1.21E-09	Dbxref=CDD:cd12119	product=hypothetical protein
312	_ptg004438l_1_1_000030	211.0376853	-1.578335153	0.236890142	-6.662730415	2.69E-11	1.25E-09	Dbxref=InterPro:IPR006838,PANTHER:PTHR10989,Pfam:PF04750	Name=AIG1	Ontology_term=GO:0016021	product=Androgen-induced gene 1 protein	uniprot_id=Q9NVV5
313	_ptg004369l_1_1_000006	873.3712935	-2.525488228	0.379098796	-6.661820756	2.70E-11	1.25E-09	Dbxref=Gene3D:G3DSA:2.60.40.10,Gene3D:G3DSA:3.90.260.10,InterPro:IPR038765,InterPro:IPR013783,InterPro:IPR036985,InterPro:IPR036238,InterPro:IPR008958,InterPro:IPR014756,InterPro:IPR002931,InterPro:IPR001102,PANTHER:PTHR11590,PANTHER:PTHR11590:SF40,Pfam:PF00927,Pfam:PF01841,Pfam:PF00868,SMART:SM00460,SUPERFAMILY:SSF54001,SUPERFAMILY:SSF49309,SUPERFAMILY:SSF81296	Ontology_term=GO:0003810,GO:0018149	product=Hemocyte protein-glutamine gamma-glutamyltransferase	uniprot_id=Q05187
314	_ptg000773l_1_1_000049	34.59810084	-3.587311796	0.538912504	-6.656575545	2.80E-11	1.29E-09	Dbxref=InterPro:IPR004117,PANTHER:PTHR21137:SF35,PANTHER:PTHR21137,Pfam:PF02949	Ontology_term=GO:0004984,GO:0005549,GO:0007608,GO:0016020	product=hypothetical protein
315	_ptg000271l_1_1_000076	148.757184	1.556192073	0.233875248	6.653940888	2.85E-11	1.31E-09	Dbxref=CDD:cd17070,Gene3D:G3DSA:2.130.10.10,InterPro:IPR001680,InterPro:IPR036322,InterPro:IPR019775,InterPro:IPR015943,InterPro:IPR005108,InterPro:IPR017986,PANTHER:PTHR13720,PANTHER:PTHR13720:SF35,Pfam:PF00400,Pfam:PF03451,ProSitePatterns:PS00678,ProSiteProfiles:PS50082,ProSiteProfiles:PS50294,SMART:SM00320,SUPERFAMILY:SSF50978	Name=DCX-EMAP	Ontology_term=GO:0005515	product=Echinoderm microtubule-associated protein-like CG42247	uniprot_id=Q9VUI3
316	_ptg000024l_1_1_000050	268.6026544	2.291472281	0.345571898	6.630956663	3.34E-11	1.53E-09	Dbxref=Gene3D:G3DSA:3.40.50.720,InterPro:IPR002347,InterPro:IPR036291,MobiDBLite:mobidb-lite,PANTHER:PTHR44196,PANTHER:PTHR44196:SF1,PRINTS:PR00080,Pfam:PF00106,SUPERFAMILY:SSF51735	Name=AGAP005532	product=Dehydrogenase/reductase SDR family protein 7-like	uniprot_id=Q7Q732
317	_ptg002624l_1_1_000009	37.82938088	-4.617526408	0.696386112	-6.63069859	3.34E-11	1.53E-09	Dbxref=Gene3D:G3DSA:3.30.540.10,InterPro:IPR033391,InterPro:IPR000146,KEGG:00010+3.1.3.11,KEGG:00030+3.1.3.11,KEGG:00051+3.1.3.11,KEGG:00680+3.1.3.11,KEGG:00710+3.1.3.11,MetaCyc:PWY-5484,PANTHER:PTHR11556,PANTHER:PTHR11556:SF13,Pfam:PF00316,Reactome:R-HSA-70263,SUPERFAMILY:SSF56655	Name=Fbp1	Ontology_term=GO:0005975,GO:0016791	product=Fructose-1%2C6-bisphosphatase 1	uniprot_id=P19112
318	_ptg000188l_1_1_000034	353.8007375	-2.138157783	0.323358664	-6.612341097	3.78E-11	1.72E-09	Dbxref=InterPro:IPR019545,PANTHER:PTHR24036,PANTHER:PTHR24036:SF13,Pfam:PF10517,ProSiteProfiles:PS51549,SMART:SM00686	Name=Skeletor	product=Protein Skeletor%2C isoforms B/C	uniprot_id=Q9VGY6
319	_ptg006083l_1_1_000028	262.026658	1.846182266	0.279442223	6.606668977	3.93E-11	1.78E-09	Dbxref=CDD:cd02004,Gene3D:G3DSA:3.40.50.970,InterPro:IPR029061,InterPro:IPR011766,PANTHER:PTHR43710:SF2,PANTHER:PTHR43710,Pfam:PF02775,SUPERFAMILY:SSF52518	Name=Hacl1	Ontology_term=GO:0003824,GO:0030976	product=2-hydroxyacyl-CoA lyase 1	uniprot_id=Q8CHM7
320	_ptg005879l_1_1_000032	501.387481	-1.291947898	0.195734365	-6.600516462	4.10E-11	1.85E-09	Dbxref=CDD:cd17101,CDD:cd14473,CDD:cd13185,Gene3D:G3DSA:2.30.29.30,Gene3D:G3DSA:1.20.80.10,InterPro:IPR011993,InterPro:IPR018980,InterPro:IPR035963,InterPro:IPR000299,InterPro:IPR014352,InterPro:IPR019748,InterPro:IPR041781,MobiDBLite:mobidb-lite,PANTHER:PTHR13429:SF10,PANTHER:PTHR13429,Pfam:PF09380,Pfam:PF00373,ProSiteProfiles:PS50057,SMART:SM01196,SUPERFAMILY:SSF47031,SUPERFAMILY:SSF50729	Name=ex	Ontology_term=GO:0005856	product=Protein expanded	uniprot_id=Q07436
321	_ptg001250l_1_1_000022	398.175864	-1.513748517	0.22952918	-6.595015567	4.25E-11	1.92E-09	Dbxref=CDD:cd05356,Gene3D:G3DSA:3.40.50.720,InterPro:IPR020904,InterPro:IPR002347,InterPro:IPR036291,PANTHER:PTHR43899:SF9,PANTHER:PTHR43899,PIRSF:PIRSF000126,PRINTS:PR00081,PRINTS:PR00080,Pfam:PF00106,ProSitePatterns:PS00061,ProSiteProfiles:PS51257,SUPERFAMILY:SSF51735	Name=HSDL1	Ontology_term=GO:0016491	product=Inactive hydroxysteroid dehydrogenase-like protein 1	uniprot_id=Q3SXM5
322	_ptg004291l_1_1_000009	875.0372144	1.936297638	0.29391553	6.587939199	4.46E-11	2.01E-09	Dbxref=CDD:cd00312,Gene3D:G3DSA:3.40.50.1820,InterPro:IPR029058,InterPro:IPR002018,InterPro:IPR019826,InterPro:IPR019819,PANTHER:PTHR43142,PANTHER:PTHR43142:SF1,Pfam:PF00135,ProSitePatterns:PS00122,ProSitePatterns:PS00941,SUPERFAMILY:SSF53474	product=Venom carboxylesterase-6	uniprot_id=B2D0J5
323	_ptg000128l_1_1_000021	294.4502388	1.214434374	0.184439711	6.584451729	4.57E-11	2.04E-09	Dbxref=CDD:cd15904,Gene3D:G3DSA:1.20.1260.100,InterPro:IPR004307,InterPro:IPR038330,PANTHER:PTHR10057,PANTHER:PTHR10057:SF0,PIRSF:PIRSF005859,Pfam:PF03073	Name=Tspo	Ontology_term=GO:0016021	product=Translocator protein	uniprot_id=P16257
324	_ptg001563l_1_1_000049	410.682209	-1.415119991	0.214920407	-6.584390977	4.57E-11	2.04E-09	Dbxref=InterPro:IPR013057,PANTHER:PTHR22950:SF244,PANTHER:PTHR22950,Pfam:PF01490	Name=F13H10.3	product=Sodium-coupled neutral amino acid transporter 9 homolog	uniprot_id=Q19425
325	_ptg000572l_1_1_000010	27.62114719	2.378258189	0.361370904	6.581211059	4.67E-11	2.08E-09	Dbxref=Gene3D:G3DSA:1.10.630.10,InterPro:IPR036396,InterPro:IPR002403,InterPro:IPR001128,InterPro:IPR017972,PANTHER:PTHR24291,PANTHER:PTHR24291:SF140,PRINTS:PR00465,PRINTS:PR00385,Pfam:PF00067,ProSitePatterns:PS00086,SUPERFAMILY:SSF48264	Name=CYP4C1	Ontology_term=GO:0005506,GO:0016705,GO:0020037,GO:0055114,GO:0004497	product=Cytochrome P450 4C1	uniprot_id=P29981
326	_ptg000037l_1_1_000084	1344.257446	-1.580050178	0.240352209	-6.573894968	4.90E-11	2.18E-09	Dbxref=MobiDBLite:mobidb-lite	product=hypothetical protein
327	_ptg001568l_1_1_000029	155.2398684	-1.306865307	0.198808607	-6.573484554	4.92E-11	2.18E-09	Dbxref=MobiDBLite:mobidb-lite	product=hypothetical protein
328	_ptg000387l_1_1_000014	895.9203405	-1.407582556	0.214531367	-6.561196975	5.34E-11	2.36E-09	Dbxref=CDD:cd18315,Gene3D:G3DSA:3.30.160.60,Gene3D:G3DSA:3.30.710.10,InterPro:IPR013087,InterPro:IPR011333,InterPro:IPR036236,InterPro:IPR000210,MobiDBLite:mobidb-lite,PANTHER:PTHR45993,PANTHER:PTHR45993:SF7,Pfam:PF00651,Pfam:PF00096,ProSitePatterns:PS00028,ProSiteProfiles:PS50157,ProSiteProfiles:PS50097,SMART:SM00355,SMART:SM00225,SUPERFAMILY:SSF54695,SUPERFAMILY:SSF57667	Name=ken	Ontology_term=GO:0005515	product=Transcription factor Ken	uniprot_id=O77459
329	_ptg000479l_1_1_000046	100.790043	1.715228747	0.261445304	6.560564369	5.36E-11	2.36E-09	Dbxref=InterPro:IPR009539,MobiDBLite:mobidb-lite,PANTHER:PTHR20886:SF11,PANTHER:PTHR20886,PIRSF:PIRSF007991,Pfam:PF06638	Name=Vangl1	Ontology_term=GO:0007275,GO:0016021	product=Vang-like protein 1	uniprot_id=Q80Z96
330	_ptg000221l_1_1_000088	127.1159927	1.862721386	0.28411918	6.556126862	5.52E-11	2.42E-09	Dbxref=InterPro:IPR007594,PANTHER:PTHR13117,Pfam:PF04506,Reactome:R-HSA-446193,Reactome:R-HSA-4570571	Name=rft1	Ontology_term=GO:0006488,GO:0016021	product=Protein RFT1 homolog	uniprot_id=Q0D2E8
331	_ptg000875l_1_1_000013	1876.043615	-1.684470486	0.256994716	-6.554494626	5.58E-11	2.44E-09	Dbxref=InterPro:IPR001304,InterPro:IPR016187,InterPro:IPR018378,PANTHER:PTHR21407:SF5,PANTHER:PTHR21407,ProSitePatterns:PS00615,ProSiteProfiles:PS50041,SMART:SM00034,SUPERFAMILY:SSF56436	product=hypothetical protein
332	_ptg000128l_1_1_000020	2378.567876	1.592100633	0.242938901	6.553502238	5.62E-11	2.45E-09	Dbxref=CDD:cd15904,Gene3D:G3DSA:1.20.1260.100,InterPro:IPR004307,InterPro:IPR038330,PANTHER:PTHR10057,PANTHER:PTHR10057:SF0,PIRSF:PIRSF005859,Pfam:PF03073	Name=Tspo	Ontology_term=GO:0016021	product=Translocator protein	uniprot_id=P16257
333	_ptg004158l_1_1_000001	40.26063283	2.756378556	0.42069688	6.551934872	5.68E-11	2.47E-09	Dbxref=Gene3D:G3DSA:3.40.718.10,InterPro:IPR024084,PANTHER:PTHR11835:SF34,PANTHER:PTHR11835,Pfam:PF00180,Reactome:R-HSA-71403,SMART:SM01329,SUPERFAMILY:SSF53659	Name=Idh3a	Ontology_term=GO:0016616,GO:0055114	product=Probable isocitrate dehydrogenase [NAD] subunit alpha%2C mitochondrial	uniprot_id=Q9VWH4
334	_ptg000554l_1_1_000025	111.8942219	-2.59361546	0.397133347	-6.530842791	6.54E-11	2.83E-09	Dbxref=Gene3D:G3DSA:1.10.1220.110,Gene3D:G3DSA:3.30.410.40,Gene3D:G3DSA:3.50.50.60,Gene3D:G3DSA:4.10.450.10,InterPro:IPR000172,InterPro:IPR036188,InterPro:IPR027424,InterPro:IPR012132,KEGG:00260+1.2.1.8+1.1.99.1,MetaCyc:PWY-3722,MetaCyc:PWY-7494,PANTHER:PTHR11552:SF215,PANTHER:PTHR11552,Pfam:PF00732,ProSitePatterns:PS00623,ProSitePatterns:PS00624,Reactome:R-HSA-6798163,SUPERFAMILY:SSF51905	Name=Gld	Ontology_term=GO:0016614,GO:0050660,GO:0055114	product=Glucose dehydrogenase [FAD%2C quinone]	uniprot_id=P18172
335	_ptg002217l_1_1_000001	783.5020451	1.679279704	0.257117054	6.531187548	6.53E-11	2.83E-09	Dbxref=Gene3D:G3DSA:3.40.50.1820,InterPro:IPR013818,InterPro:IPR029058,InterPro:IPR000734,PANTHER:PTHR11610:SF147,PANTHER:PTHR11610,Pfam:PF00151,SUPERFAMILY:SSF53474	Name=PNLIPRP2	Ontology_term=GO:0004806	product=Pancreatic lipase-related protein 2	uniprot_id=Q64424
336	_ptg001092l_1_1_000012	701.5949503	-1.704712714	0.261204399	-6.526355303	6.74E-11	2.90E-09	Dbxref=Gene3D:G3DSA:1.10.630.10,InterPro:IPR036396,InterPro:IPR001128,InterPro:IPR017972,InterPro:IPR002403,PANTHER:PTHR24291:SF143,PANTHER:PTHR24291,PRINTS:PR00385,PRINTS:PR00465,Pfam:PF00067,ProSitePatterns:PS00086,SUPERFAMILY:SSF48264	Name=CYP4C1	Ontology_term=GO:0005506,GO:0016705,GO:0020037,GO:0055114,GO:0004497	product=Cytochrome P450 4C1	uniprot_id=P29981
337	_ptg001098l_1_1_000006	492.0246596	-2.100502429	0.322329565	-6.516629741	7.19E-11	3.09E-09	Dbxref=MobiDBLite:mobidb-lite	product=hypothetical protein
338	_ptg001270l_1_1_000011	6093.935014	2.338361638	0.359025068	6.513087371	7.36E-11	3.15E-09	Dbxref=Gene3D:G3DSA:2.170.150.10,InterPro:IPR018105,InterPro:IPR011057,InterPro:IPR034737,InterPro:IPR018103,InterPro:IPR011323,PANTHER:PTHR11991,Pfam:PF00838,ProSitePatterns:PS01002,ProSitePatterns:PS01003,ProSiteProfiles:PS51797,SUPERFAMILY:SSF51316	Name=Tctp	product=Translationally-controlled tumor protein homolog	uniprot_id=Q75VN3
339	_ptg000227l_1_1_000067	883.2379324	-2.438210155	0.375046825	-6.501081984	7.97E-11	3.41E-09	product=hypothetical protein
340	_ptg000370l_1_1_000115	207.924318	1.113607118	0.171377105	6.49799237	8.14E-11	3.47E-09	Dbxref=Gene3D:G3DSA:2.120.10.80,InterPro:IPR015915,InterPro:IPR006652,PANTHER:PTHR46228,Pfam:PF13415,Pfam:PF01344,SUPERFAMILY:SSF117281	Name=KLHDC2	Ontology_term=GO:0005515	product=Kelch domain-containing protein 2	uniprot_id=Q5E9A7
341	_ptg000002l_1_1_000008	1587.096415	-1.619168581	0.249410721	-6.491976671	8.47E-11	3.60E-09	Dbxref=MobiDBLite:mobidb-lite	product=hypothetical protein
342	_ptg000792l_1_1_000029	376.97941	2.328093498	0.359353356	6.478563394	9.26E-11	3.92E-09	Dbxref=InterPro:IPR002557,InterPro:IPR036508,ProSiteProfiles:PS50940,Reactome:R-HSA-189085,SUPERFAMILY:SSF57625	Ontology_term=GO:0005576,GO:0008061	product=hypothetical protein
343	_ptg004589l_1_1_000001	643.4386475	2.867331271	0.443356063	6.467332949	9.97E-11	4.21E-09	Dbxref=CDD:cd03860,InterPro:IPR000834,PANTHER:PTHR11705:SF86,PANTHER:PTHR11705,PRINTS:PR00765,Pfam:PF00246,SMART:SM00631,SUPERFAMILY:SSF53187,SUPERFAMILY:SSF54897	Ontology_term=GO:0004181,GO:0006508,GO:0008270	product=Carboxypeptidase B	uniprot_id=P04069
344	_ptg000024l_1_1_000034	14655.41861	2.091287136	0.324343641	6.447751303	1.14E-10	4.78E-09	Dbxref=Coils:Coil	product=hypothetical protein
345	_ptg006340l_1_1_000048	23.9850393	3.270500941	0.508430498	6.4325428	1.25E-10	5.27E-09	Dbxref=InterPro:IPR013604,PANTHER:PTHR21143:SF107,PANTHER:PTHR21143,Pfam:PF08395	Ontology_term=GO:0016021,GO:0050909	product=hypothetical protein
346	_ptg001697l_1_1_000015	238.1068504	1.212604914	0.188835104	6.421501558	1.35E-10	5.65E-09	Dbxref=CDD:cd17763,Gene3D:G3DSA:3.40.50.1580,InterPro:IPR035994,InterPro:IPR000845,InterPro:IPR010059,KEGG:00240+2.4.2.3,KEGG:00983+2.4.2.3,MetaCyc:PWY-5532,PANTHER:PTHR43691,PANTHER:PTHR43691:SF3,Pfam:PF01048,Reactome:R-HSA-73614,Reactome:R-HSA-73621,SUPERFAMILY:SSF53167,TIGRFAM:TIGR01719	Name=UPP1	Ontology_term=GO:0003824,GO:0009116,GO:0004850,GO:0005737,GO:0009166	product=Uridine phosphorylase 1	uniprot_id=Q16831
347	_ptg000012l_1_1_000043	82.18399054	-1.962802749	0.305792978	-6.418730613	1.37E-10	5.71E-09	Dbxref=InterPro:IPR018908,PANTHER:PTHR28668,Pfam:PF10639	Name=AGAP012180	product=Transmembrane protein 234 homolog	uniprot_id=A0NGI1
348	_ptg000479l_1_1_000016	158.2127671	-1.933285639	0.30121004	-6.418397074	1.38E-10	5.71E-09	Dbxref=InterPro:IPR031311,InterPro:IPR000618,PANTHER:PTHR12236:SF75,PANTHER:PTHR12236,PRINTS:PR00947,Pfam:PF00379,ProSitePatterns:PS00233,ProSiteProfiles:PS51155	Ontology_term=GO:0042302	product=Cuticle protein 7	uniprot_id=P11733
349	_ptg000656l_1_1_000044	615.0198482	-2.053982634	0.320001683	-6.418661968	1.37E-10	5.71E-09	Dbxref=MobiDBLite:mobidb-lite	product=hypothetical protein
350	_ptg001451l_1_1_000004	316.6800319	-1.88185097	0.293236996	-6.417508684	1.39E-10	5.73E-09	Dbxref=MobiDBLite:mobidb-lite	product=hypothetical protein
351	_ptg009416l_1_1_000036	571.5174267	-1.674538896	0.261092654	-6.413581052	1.42E-10	5.86E-09	Dbxref=Coils:Coil	product=hypothetical protein
352	_ptg000037l_1_1_000044	1250.874976	-2.380949072	0.371311848	-6.412262597	1.43E-10	5.90E-09	Dbxref=InterPro:IPR031866,MobiDBLite:mobidb-lite,PANTHER:PTHR39072,PANTHER:PTHR39072:SF3,Pfam:PF15950	product=hypothetical protein
353	_ptg002107l_1_1_000005	2355.557305	-0.973522968	0.152613327	-6.379016721	1.78E-10	7.29E-09	Dbxref=CDD:cd00047,InterPro:IPR000242,InterPro:IPR003595,InterPro:IPR016130,InterPro:IPR029021,InterPro:IPR000387,MobiDBLite:mobidb-lite,PANTHER:PTHR19134,PANTHER:PTHR19134:SF486,PRINTS:PR00700,Pfam:PF00102,ProSitePatterns:PS00383,ProSiteProfiles:PS50055,ProSiteProfiles:PS50056,SMART:SM00404,SMART:SM00194,SUPERFAMILY:SSF52799	Name=PTPN5	Ontology_term=GO:0004725,GO:0006470,GO:0016311,GO:0016791	product=Tyrosine-protein phosphatase non-receptor type 5	uniprot_id=P54829
354	_ptg003087l_1_1_000012	2473.885736	-1.347875688	0.211294125	-6.379144181	1.78E-10	7.29E-09	Dbxref=CDD:cd00642,Gene3D:G3DSA:3.30.1130.10,Gene3D:G3DSA:1.10.286.10,Hamap:MF_00223,InterPro:IPR001474,InterPro:IPR018234,InterPro:IPR043133,InterPro:IPR020602,InterPro:IPR043134,KEGG:00790+3.5.4.16,MetaCyc:PWY-5663,MetaCyc:PWY-5664,MetaCyc:PWY-6147,MetaCyc:PWY-6703,MetaCyc:PWY-6983,MetaCyc:PWY-7442,MetaCyc:PWY-7852,MobiDBLite:mobidb-lite,PANTHER:PTHR11109,PANTHER:PTHR11109:SF5,Pfam:PF01227,ProS…	Name=Pu	Ontology_term=GO:0003934,GO:0046654	product=GTP cyclohydrolase 1	uniprot_id=P48596
355	_ptg000037l_1_1_000048	111.5657306	1.991905652	0.312927583	6.365388536	1.95E-10	7.95E-09	Dbxref=Gene3D:G3DSA:3.30.200.20,Gene3D:G3DSA:1.10.510.10,InterPro:IPR000719,InterPro:IPR017441,InterPro:IPR011009,InterPro:IPR008271,PANTHER:PTHR43895,PANTHER:PTHR43895:SF39,Pfam:PF00069,ProSitePatterns:PS00107,ProSitePatterns:PS00108,ProSiteProfiles:PS50011,SMART:SM00220,SUPERFAMILY:SSF56112	Name=CAMKK1	Ontology_term=GO:0004672,GO:0005524,GO:0006468	product=Calcium/calmodulin-dependent protein kinase kinase 1	uniprot_id=Q8N5S9
356	_ptg000696l_1_1_000010	957.2881597	-1.389260306	0.218351716	-6.36248861	1.99E-10	8.07E-09	Dbxref=Gene3D:G3DSA:2.120.10.30,InterPro:IPR017996,InterPro:IPR011042,PANTHER:PTHR10009:SF19,PANTHER:PTHR10009,Pfam:PF03022,SUPERFAMILY:SSF63829	Name=yellow-h	product=Dopaminechrome tautomerase	uniprot_id=Q9V4C0
357	_ptg001127l_1_1_000088	657.3698226	-1.367131393	0.214908002	-6.361472722	2.00E-10	8.11E-09	Dbxref=CDD:cd00707,Gene3D:G3DSA:2.60.60.20,Gene3D:G3DSA:3.40.50.1820,InterPro:IPR002331,InterPro:IPR000734,InterPro:IPR013818,InterPro:IPR029058,InterPro:IPR033906,InterPro:IPR036392,InterPro:IPR001024,KEGG:00561+3.1.1.3,MetaCyc:PWY-6857,PANTHER:PTHR11610:SF158,PANTHER:PTHR11610,PRINTS:PR00823,PRINTS:PR00821,Pfam:PF00151,Pfam:PF01477,Reactome:R-HSA-192456,SUPERFAMILY:SSF53474,SUPERFAMILY:SSF49723	Name=PNLIP	Ontology_term=GO:0004806,GO:0006629,GO:0005515	product=Pancreatic triacylglycerol lipase (Fragment)	uniprot_id=Q64425
358	_ptg000096l_1_1_000072	453.7357117	2.023986493	0.320068953	6.323595191	2.56E-10	1.03E-08	Dbxref=Coils:Coil,InterPro:IPR010591,PANTHER:PTHR13126,Pfam:PF06644	Name=atpaf1	Ontology_term=GO:0005739,GO:0065003	product=ATP synthase mitochondrial F1 complex assembly factor 1	uniprot_id=Q1L987
359	_ptg001451l_1_1_000016	5743.420779	-3.330048723	0.526982384	-6.319089262	2.63E-10	1.06E-08	Dbxref=InterPro:IPR031311,InterPro:IPR000618,PANTHER:PTHR12236:SF69,PANTHER:PTHR12236,PRINTS:PR00947,Pfam:PF00379,ProSitePatterns:PS00233,ProSiteProfiles:PS51155	Ontology_term=GO:0042302	product=Larval cuticle protein A2B	uniprot_id=P80682
360	_ptg000639l_1_1_000023	117.3336209	1.571009517	0.248885369	6.31218108	2.75E-10	1.11E-08	Dbxref=MobiDBLite:mobidb-lite	product=hypothetical protein
361	_ptg000720l_1_1_000019	36.59342932	3.144908261	0.49853379	6.30831515	2.82E-10	1.13E-08	Dbxref=Gene3D:G3DSA:1.10.10.1420	product=hypothetical protein
362	_ptg001813l_1_1_000022	73.17411119	-2.819682171	0.447894026	-6.295422592	3.07E-10	1.23E-08	Dbxref=InterPro:IPR002557,InterPro:IPR036508,Pfam:PF01607,ProSiteProfiles:PS50940,Reactome:R-HSA-189085,SUPERFAMILY:SSF57625	Ontology_term=GO:0005576,GO:0008061	product=hypothetical protein
363	_ptg000221l_1_1_000024	21.92182977	-3.642305226	0.578734844	-6.293564768	3.10E-10	1.24E-08	Dbxref=Coils:Coil,InterPro:IPR005312,InterPro:IPR008737,InterPro:IPR001969,PANTHER:PTHR22955,PANTHER:PTHR22955:SF60,Pfam:PF03564,Pfam:PF05585,ProSitePatterns:PS00141	Ontology_term=GO:0004190,GO:0006508	product=hypothetical protein
364	_ptg000364l_1_1_000081	220.6500674	-1.607106266	0.25540954	-6.292271887	3.13E-10	1.24E-08	Dbxref=CDD:cd00170,Gene3D:G3DSA:1.10.8.20,Gene3D:G3DSA:3.40.525.10,InterPro:IPR001251,InterPro:IPR011074,InterPro:IPR036865,InterPro:IPR036273,MobiDBLite:mobidb-lite,PANTHER:PTHR10174,PANTHER:PTHR10174:SF211,PRINTS:PR00180,Pfam:PF00650,ProSiteProfiles:PS50191,SMART:SM01100,SUPERFAMILY:SSF46938,SUPERFAMILY:SSF52087	Name=Ttpal	product=Alpha-tocopherol transfer protein-like	uniprot_id=Q9D3D0
365	_ptg000016l_1_1_000029	33.03261332	-3.798387275	0.604478106	-6.283746653	3.31E-10	1.31E-08	product=hypothetical protein
366	_ptg001770l_1_1_000043	66.63294621	1.691811372	0.26939997	6.279924125	3.39E-10	1.34E-08	Dbxref=InterPro:IPR000620,PANTHER:PTHR22911,PANTHER:PTHR22911:SF109,Pfam:PF00892,SUPERFAMILY:SSF103481	Name=SLC35G1	Ontology_term=GO:0016020,GO:0016021	product=Solute carrier family 35 member G1	uniprot_id=Q2M3R5
367	_ptg003077l_1_1_000075	193.859552	2.302030303	0.366634523	6.278814887	3.41E-10	1.34E-08	Dbxref=CDD:cd03706,Gene3D:G3DSA:2.40.30.10,InterPro:IPR009000,InterPro:IPR004160,InterPro:IPR009001,PANTHER:PTHR43721:SF2,PANTHER:PTHR43721,Pfam:PF03143,SUPERFAMILY:SSF50447,SUPERFAMILY:SSF50465	Name=Tufm	product=Elongation factor Tu%2C mitochondrial	uniprot_id=P85834
368	_ptg004322l_1_1_000031	2640.099921	1.558224432	0.248175597	6.278717383	3.41E-10	1.34E-08	Dbxref=CDD:cd03505,InterPro:IPR015876,MobiDBLite:mobidb-lite,PANTHER:PTHR11351,PANTHER:PTHR11351:SF21,PRINTS:PR00075,Reactome:R-HSA-75105	Ontology_term=GO:0016717,GO:0055114	product=Acyl-CoA Delta(11) desaturase	uniprot_id=Q6US81
369	_ptg000737l_1_1_000011	121.4824384	-3.14697149	0.50163305	-6.273453249	3.53E-10	1.39E-08	Dbxref=CDD:cd18987,Gene3D:G3DSA:2.70.170.10,InterPro:IPR036734,InterPro:IPR006201,InterPro:IPR006202,PANTHER:PTHR18945,PANTHER:PTHR18945:SF800,Pfam:PF02931,SUPERFAMILY:SSF63712	Name=pHCl-2	Ontology_term=GO:0005230,GO:0006811,GO:0016021,GO:0004888,GO:0005216,GO:0034220	product=pH-sensitive chloride channel 2	uniprot_id=Q9V9Y4
370	_ptg000135l_1_1_000019	1541.375587	-2.619121324	0.417663252	-6.270892433	3.59E-10	1.40E-08	Dbxref=InterPro:IPR022727,PANTHER:PTHR39068:SF5,PANTHER:PTHR39068,Pfam:PF11018	product=Pupal cuticle protein C1B	uniprot_id=P80684
371	_ptg000077l_1_1_000007	211.3962477	-1.554426282	0.247981663	-6.26831139	3.65E-10	1.42E-08	product=hypothetical protein
372	_ptg001233l_1_1_000054	111.0693913	-1.446503064	0.230875803	-6.26528654	3.72E-10	1.45E-08	Dbxref=Gene3D:G3DSA:1.10.630.10,InterPro:IPR001128,InterPro:IPR036396,PANTHER:PTHR24291,PANTHER:PTHR24291:SF140,Pfam:PF00067,SUPERFAMILY:SSF48264	Name=CYP4C21	Ontology_term=GO:0005506,GO:0016705,GO:0020037,GO:0055114	product=Cytochrome P450 4c21	uniprot_id=Q964T1
373	_ptg002647l_1_1_000003	989.3119387	-1.027453841	0.16407786	-6.261989514	3.80E-10	1.48E-08	Dbxref=CDD:cd00033,CDD:cd00037,Gene3D:G3DSA:2.10.70.10,Gene3D:G3DSA:2.60.120.260,Gene3D:G3DSA:3.10.100.10,InterPro:IPR000436,InterPro:IPR035976,InterPro:IPR006585,InterPro:IPR016187,InterPro:IPR008979,InterPro:IPR001304,InterPro:IPR018378,InterPro:IPR016186,PANTHER:PTHR19325,PANTHER:PTHR19325:SF501,Pfam:PF00084,Pfam:PF00059,ProSitePatterns:PS00615,ProSiteProfiles:PS50923,ProSiteProfiles:PS50041,S…	Name=Svep1	product=Sushi%2C von Willebrand factor type A%2C EGF and pentraxin domain-containing protein 1	uniprot_id=P0C6B8
374	_ptg002619l_1_1_000004	2073.711486	-1.73862174	0.277838403	-6.257672513	3.91E-10	1.51E-08	Dbxref=MobiDBLite:mobidb-lite	product=hypothetical protein
375	_ptg001561l_1_1_000011	49.64703696	-3.192190105	0.510653744	-6.251183198	4.07E-10	1.57E-08	Dbxref=MobiDBLite:mobidb-lite	product=hypothetical protein
376	_ptg000716l_1_1_000022	288.9859111	1.579232324	0.25276464	6.247837203	4.16E-10	1.60E-08	Dbxref=CDD:cd05911,Coils:Coil,Gene3D:G3DSA:3.40.50.12780,Gene3D:G3DSA:3.30.300.30,InterPro:IPR000873,InterPro:IPR025110,InterPro:IPR042099,InterPro:IPR020845,PANTHER:PTHR24096:SF353,PANTHER:PTHR24096,Pfam:PF00501,Pfam:PF13193,ProSitePatterns:PS00455,SUPERFAMILY:SSF56801	Ontology_term=GO:0003824	product=Luciferin 4-monooxygenase	uniprot_id=Q01158
377	_ptg002150l_1_1_000074	124.6944108	2.523493625	0.404008442	6.246140825	4.21E-10	1.62E-08	Dbxref=InterPro:IPR004117,PANTHER:PTHR21137,Pfam:PF02949	Ontology_term=GO:0004984,GO:0005549,GO:0007608,GO:0016020	product=hypothetical protein
378	_ptg000221l_1_1_000094	117.3187039	2.829665981	0.454170813	6.230400325	4.65E-10	1.78E-08	Dbxref=InterPro:IPR008506,PANTHER:PTHR13505,Pfam:PF05620	Name=tmem208	product=Transmembrane protein 208	uniprot_id=Q6NYP0
379	_ptg000828l_1_1_000175	342.4654753	-1.957533871	0.314295896	-6.228315095	4.71E-10	1.80E-08	product=hypothetical protein
380	_ptg002285l_1_1_000003	338.8627737	1.604859525	0.257704133	6.227527294	4.74E-10	1.81E-08	Dbxref=Gene3D:G3DSA:3.40.50.720,Gene3D:G3DSA:3.90.180.10,InterPro:IPR011032,InterPro:IPR002328,InterPro:IPR013149,InterPro:IPR013154,InterPro:IPR036291,PANTHER:PTHR43161:SF16,PANTHER:PTHR43161,Pfam:PF00107,Pfam:PF08240,ProSitePatterns:PS00059,Reactome:R-HSA-71384,SUPERFAMILY:SSF50129,SUPERFAMILY:SSF51735	Name=Atu3163	Ontology_term=GO:0008270,GO:0016491,GO:0055114	product=D-altritol 5-dehydrogenase	uniprot_id=A9CES3
381	_ptg000385l_1_1_000025	365.4710852	1.158591805	0.18652627	6.211413574	5.25E-10	2.00E-08	Dbxref=Gene3D:G3DSA:1.10.630.10,InterPro:IPR017972,InterPro:IPR036396,InterPro:IPR001128,InterPro:IPR002401,PANTHER:PTHR24291:SF56,PANTHER:PTHR24291,PRINTS:PR00463,PRINTS:PR00385,Pfam:PF00067,ProSitePatterns:PS00086,SUPERFAMILY:SSF48264	Name=CYP4C1	Ontology_term=GO:0016705,GO:0055114,GO:0005506,GO:0020037	product=Cytochrome P450 4C1	uniprot_id=P29981
382	_ptg001920l_1_1_000001	79.44776716	-2.30981645	0.371910524	-6.210677845	5.28E-10	2.00E-08	Dbxref=MobiDBLite:mobidb-lite	product=hypothetical protein
383	_ptg002333l_1_1_000002	871.4548369	-1.245875984	0.200658276	-6.208943913	5.33E-10	2.02E-08	Dbxref=InterPro:IPR013057,PANTHER:PTHR22950,PANTHER:PTHR22950:SF340,Pfam:PF01490	Name=CG1139	product=Proton-coupled amino acid transporter-like protein CG1139	uniprot_id=Q9W056
384	_ptg002057l_1_1_000010	788.7432116	1.417716907	0.228368208	6.208030968	5.37E-10	2.02E-08	Dbxref=InterPro:IPR008826,InterPro:IPR011044,PANTHER:PTHR23300,Pfam:PF05694,SUPERFAMILY:SSF50969	Name=selenbp1	Ontology_term=GO:0008430	product=Methanethiol oxidase	uniprot_id=Q569D5
385	_ptg000221l_1_1_000014	1218.105421	1.698862953	0.273695865	6.207119546	5.40E-10	2.03E-08	Dbxref=CDD:cd03184,Gene3D:G3DSA:1.20.1050.10,Gene3D:G3DSA:3.40.30.10,InterPro:IPR040079,InterPro:IPR010987,InterPro:IPR036249,InterPro:IPR036282,InterPro:IPR004045,InterPro:IPR005442,KEGG:00053+1.8.5.1,KEGG:00480+2.5.1.18+1.8.5.1,KEGG:00980+2.5.1.18,KEGG:00982+2.5.1.18,KEGG:00983+2.5.1.18,MetaCyc:PWY-2261,MetaCyc:PWY-4061,MetaCyc:PWY-6370,MetaCyc:PWY-6842,MetaCyc:PWY-7112,MetaCyc:PWY-7533,PANTHER…	Name=se	Ontology_term=GO:0005515,GO:0004364,GO:0005737	product=Pyrimidodiazepine synthase	uniprot_id=Q9VSL3
386	_ptg000479l_1_1_000009	316.5056974	-1.909216194	0.307816249	-6.202454222	5.56E-10	2.08E-08	Dbxref=InterPro:IPR000618,InterPro:IPR031311,PANTHER:PTHR12236:SF48,PANTHER:PTHR12236,PRINTS:PR00947,Pfam:PF00379,ProSitePatterns:PS00233,ProSiteProfiles:PS51155	Ontology_term=GO:0042302	product=Cuticle protein 19	uniprot_id=P45583
387	_ptg005424l_1_1_000005	137.013558	-2.12228961	0.342189336	-6.202091609	5.57E-10	2.08E-08	Dbxref=MobiDBLite:mobidb-lite	product=hypothetical protein
388	_ptg001939l_1_1_000007	539.8358068	-1.238639915	0.199905983	-6.196112282	5.79E-10	2.16E-08	Dbxref=Gene3D:G3DSA:3.40.50.1820,InterPro:IPR013818,InterPro:IPR029058,InterPro:IPR000734,PANTHER:PTHR11610:SF36,PANTHER:PTHR11610,Pfam:PF00151,SUPERFAMILY:SSF53474	Ontology_term=GO:0004806	product=Phospholipase A1	uniprot_id=P51528
389	_ptg002034l_1_1_000007	254.0531302	2.137661865	0.345132671	6.193739527	5.88E-10	2.19E-08	Dbxref=InterPro:IPR016576,Pfam:PF14978,Reactome:R-HSA-5368286,Reactome:R-HSA-5389840,Reactome:R-HSA-5419276	Ontology_term=GO:0005761	product=hypothetical protein
390	_ptg000620l_1_1_000053	1958.433214	-1.152920368	0.186271849	-6.18945038	6.04E-10	2.24E-08	product=hypothetical protein
391	_ptg000828l_1_1_000108	20.7437234	4.04224612	0.653577634	6.184798733	6.22E-10	2.30E-08	Dbxref=Gene3D:G3DSA:3.30.420.10,InterPro:IPR001878,InterPro:IPR013103,InterPro:IPR036397,InterPro:IPR001584,InterPro:IPR012337,MobiDBLite:mobidb-lite,PANTHER:PTHR11439:SF265,PANTHER:PTHR11439,Pfam:PF07727,Pfam:PF14223,Pfam:PF00665,ProSiteProfiles:PS50158,ProSiteProfiles:PS50994,SUPERFAMILY:SSF53098	Ontology_term=GO:0003676,GO:0008270,GO:0015074	product=Retrovirus-related Pol polyprotein from transposon TNT 1-94	uniprot_id=P10978
392	_ptg001082l_1_1_000067	7778.346051	1.909760797	0.308991354	6.180628592	6.38E-10	2.36E-08	Dbxref=CDD:cd00042,Gene3D:G3DSA:3.10.450.10,InterPro:IPR000010,SUPERFAMILY:SSF54403	Ontology_term=GO:0004869	product=hypothetical protein
393	_ptg000638l_1_1_000006	527.5914407	-1.392849992	0.225491643	-6.176947272	6.54E-10	2.40E-08	Dbxref=CDD:cd00992,CDD:cd11859,Coils:Coil,Gene3D:G3DSA:2.30.30.40,Gene3D:G3DSA:2.30.42.10,Gene3D:G3DSA:3.40.50.300,InterPro:IPR027417,InterPro:IPR036034,InterPro:IPR001478,InterPro:IPR008145,InterPro:IPR036028,InterPro:IPR001452,InterPro:IPR008144,MobiDBLite:mobidb-lite,PANTHER:PTHR13865,PANTHER:PTHR13865:SF28,Pfam:PF00625,Pfam:PF00595,Pfam:PF07653,ProSiteProfiles:PS50106,ProSiteProfiles:PS50002,…	Name=TJP2	Ontology_term=GO:0005515	product=Tight junction protein ZO-2	uniprot_id=Q9UDY2
394	_ptg001826l_1_1_000045	26.09114173	-2.743356887	0.444132742	-6.176885033	6.54E-10	2.40E-08	Dbxref=InterPro:IPR013604,Pfam:PF08395	Ontology_term=GO:0016021,GO:0050909	product=hypothetical protein
395	_ptg000837l_1_1_000012	334.5970273	1.920988334	0.311088123	6.175061631	6.61E-10	2.42E-08	Dbxref=Gene3D:G3DSA:3.40.50.720,InterPro:IPR036291,InterPro:IPR020904,InterPro:IPR002347,PANTHER:PTHR43115,PRINTS:PR00081,PRINTS:PR00080,Pfam:PF00106,ProSitePatterns:PS00061,SUPERFAMILY:SSF51735	Name=DHRS11	Ontology_term=GO:0016491	product=Dehydrogenase/reductase SDR family member 11	uniprot_id=Q3ZBV9
396	_ptg003087l_1_1_000021	78.42347575	-1.582250288	0.25625389	-6.174541543	6.64E-10	2.43E-08	Dbxref=Gene3D:G3DSA:3.40.525.10,InterPro:IPR036273,InterPro:IPR036865,MobiDBLite:mobidb-lite,PANTHER:PTHR10174:SF212,PANTHER:PTHR10174,SUPERFAMILY:SSF46938	Name=RLBP1	product=Retinaldehyde-binding protein 1	uniprot_id=E1C1U1
397	_ptg000409l_1_1_000015	309.9662625	1.916202009	0.310545187	6.170445039	6.81E-10	2.48E-08	product=hypothetical protein
398	_ptg000128l_1_1_000017	673.7970508	-1.275515428	0.206764994	-6.168913828	6.88E-10	2.50E-08	Dbxref=CDD:cd09820,CDD:cd00051,CDD:cd06186,Gene3D:G3DSA:1.10.640.10,Gene3D:G3DSA:1.10.238.10,Gene3D:G3DSA:3.40.50.80,Gene3D:G3DSA:2.40.30.10,InterPro:IPR019791,InterPro:IPR039261,InterPro:IPR010255,InterPro:IPR002048,InterPro:IPR017927,InterPro:IPR037120,InterPro:IPR034821,InterPro:IPR018247,InterPro:IPR013112,InterPro:IPR011992,InterPro:IPR029595,InterPro:IPR013130,InterPro:IPR017938,InterPro:IP…	Name=Duox	Ontology_term=GO:0004601,GO:0006979,GO:0020037,GO:0055114,GO:0005509,GO:0016491,GO:0016174,GO:0050665	product=Dual oxidase	uniprot_id=Q9VQH2
399	_ptg001857l_1_1_000013	395.4408668	1.343523651	0.217875899	6.166462927	6.98E-10	2.53E-08	Dbxref=InterPro:IPR006616,InterPro:IPR024518,InterPro:IPR022041,PANTHER:PTHR31649,PANTHER:PTHR31649:SF1,Pfam:PF11901,Pfam:PF12248,SMART:SM00696	Name=CPAMD8	product=C3 and PZP-like alpha-2-macroglobulin domain-containing protein 8	uniprot_id=Q8IZJ3
400	_ptg000411l_1_1_000001	203.9231471	1.913619598	0.310364827	6.165710257	7.02E-10	2.54E-08	Dbxref=Coils:Coil,Gene3D:G3DSA:1.20.5.1180,InterPro:IPR022786,MobiDBLite:mobidb-lite,PANTHER:PTHR13372:SF5,PANTHER:PTHR13372,Pfam:PF07412,SUPERFAMILY:SSF111469	Ontology_term=GO:0006275	product=hypothetical protein
401	_ptg002784l_1_1_000023	1276.45209	-2.348455897	0.381032639	-6.163398236	7.12E-10	2.57E-08	Dbxref=CDD:cd10909,Gene3D:G3DSA:3.10.50.10,InterPro:IPR017853,InterPro:IPR011583,InterPro:IPR001579,InterPro:IPR001223,InterPro:IPR001002,InterPro:IPR029070,KEGG:00520+3.2.1.14,MetaCyc:PWY-6855,MetaCyc:PWY-6902,MetaCyc:PWY-7822,MobiDBLite:mobidb-lite,PANTHER:PTHR46073,PANTHER:PTHR46073:SF4,Pfam:PF00704,ProSitePatterns:PS01095,SMART:SM00636,SMART:SM00270,SUPERFAMILY:SSF51445	Name=Cht2	Ontology_term=GO:0008061,GO:0004553,GO:0005975	product=Probable chitinase 2	uniprot_id=Q9W092
402	_ptg000091l_1_1_000003	318.0069455	1.53118363	0.248666513	6.157578728	7.39E-10	2.66E-08	Dbxref=Gene3D:G3DSA:3.80.10.10,InterPro:IPR001611,InterPro:IPR003591,InterPro:IPR032675,PANTHER:PTHR24364,PANTHER:PTHR24364:SF23,Pfam:PF13855,ProSiteProfiles:PS51450,SMART:SM00369,SMART:SM00365,SUPERFAMILY:SSF52058	Name=TPBG	Ontology_term=GO:0005515	product=Trophoblast glycoprotein	uniprot_id=Q4R8Y9
403	_ptg003077l_1_1_000049	844.6616817	-1.184418999	0.192376223	-6.156784762	7.42E-10	2.67E-08	Dbxref=Gene3D:G3DSA:3.30.160.60,InterPro:IPR036236,InterPro:IPR013087,MobiDBLite:mobidb-lite,PANTHER:PTHR14196,PANTHER:PTHR14196:SF0,Pfam:PF00096,ProSitePatterns:PS00028,ProSiteProfiles:PS50157,SMART:SM00355,SUPERFAMILY:SSF57667	Name=bowl	product=Protein bowel	uniprot_id=Q9VQU9
404	_ptg003136l_1_1_000001	188.3033347	1.668752167	0.27116601	6.153987247	7.56E-10	2.71E-08	Dbxref=CDD:cd01171,Gene3D:G3DSA:3.40.1190.20,Hamap:MF_01965,InterPro:IPR029056,InterPro:IPR000631,PANTHER:PTHR12592,Pfam:PF01256,ProSiteProfiles:PS51383,Reactome:R-HSA-197264,SUPERFAMILY:SSF53613,TIGRFAM:TIGR00196	Name=Naxd	Ontology_term=GO:0052855	product=ATP-dependent (S)-NAD(P)H-hydrate dehydratase	uniprot_id=D4AAT7
405	_ptg001932l_1_1_000032	130.8671388	4.259291461	0.692191051	6.153346616	7.59E-10	2.71E-08	Dbxref=Gene3D:G3DSA:2.40.128.20,InterPro:IPR012674,SUPERFAMILY:SSF50814	product=hypothetical protein
406	_ptg002619l_1_1_000002	82.95020862	-2.094003231	0.340389592	-6.151783949	7.66E-10	2.73E-08	Dbxref=MobiDBLite:mobidb-lite	product=hypothetical protein
407	_ptg009648l_1_1_000006	107.2732084	2.718065474	0.442324305	6.144960703	8.00E-10	2.85E-08	Dbxref=Gene3D:G3DSA:3.40.50.12280,Hamap:MF_01356,InterPro:IPR006138,InterPro:IPR006137,PANTHER:PTHR11995,PANTHER:PTHR11995:SF19,Pfam:PF01058,ProSitePatterns:PS01150,Reactome:R-HSA-611105,Reactome:R-HSA-6799198,SUPERFAMILY:SSF56770,TIGRFAM:TIGR01957	Name=NDUFS7	Ontology_term=GO:0008137,GO:0048038,GO:0051539,GO:0055114,GO:0051536	product=NADH dehydrogenase [ubiquinone] iron-sulfur protein 7%2C mitochondrial	uniprot_id=Q0MQI0
408	_ptg000016l_1_1_000030	618.5631832	-1.706584062	0.277807874	-6.143037038	8.10E-10	2.87E-08	Dbxref=CDD:cd04009,Gene3D:G3DSA:2.60.40.150,Gene3D:G3DSA:1.10.357.50,InterPro:IPR035892,InterPro:IPR014772,InterPro:IPR000008,InterPro:IPR014770,PANTHER:PTHR45999:SF2,PANTHER:PTHR45999,PRINTS:PR00360,Pfam:PF00168,ProSiteProfiles:PS51259,ProSiteProfiles:PS50004,ProSiteProfiles:PS51258,SMART:SM00239,SUPERFAMILY:SSF49562	Name=stac	product=Protein unc-13 homolog 4B	uniprot_id=Q9VBY8
409	_ptg005229l_1_1_000004	90.10716309	2.597567509	0.422858479	6.142876725	8.10E-10	2.87E-08	product=hypothetical protein
410	_ptg000909l_1_1_000020	144.381284	1.146082114	0.186815047	6.134849045	8.52E-10	3.01E-08	Dbxref=Gene3D:G3DSA:1.20.1540.10,InterPro:IPR035952,InterPro:IPR022764,PANTHER:PTHR45840:SF8,PANTHER:PTHR45840,Pfam:PF01694,SUPERFAMILY:SSF144091	Name=rho	Ontology_term=GO:0004252,GO:0016021	product=Protein rhomboid	uniprot_id=P20350
411	_ptg005557l_1_1_000028	26.08905504	3.368138083	0.549609551	6.128237909	8.89E-10	3.13E-08	Dbxref=Gene3D:G3DSA:3.40.190.10,Gene3D:G3DSA:1.10.287.70,PANTHER:PTHR42643,SUPERFAMILY:SSF53850	product=hypothetical protein
412	_ptg003077l_1_1_000087	11.05916832	4.15332181	0.677881966	6.126910022	8.96E-10	3.15E-08	Dbxref=Gene3D:G3DSA:3.40.50.720,InterPro:IPR020904,InterPro:IPR002347,InterPro:IPR036291,PANTHER:PTHR44229,PANTHER:PTHR44229:SF4,Pfam:PF00106,ProSitePatterns:PS00061,SUPERFAMILY:SSF51735	Name=ADH1	Ontology_term=GO:0016491	product=Alcohol dehydrogenase 1	uniprot_id=P48814
413	_ptg003832l_1_1_000006	1598.576574	-1.763999688	0.288032731	-6.124302897	9.11E-10	3.19E-08	Dbxref=Gene3D:G3DSA:3.80.10.10,InterPro:IPR001611,InterPro:IPR032675,PANTHER:PTHR16083:SF23,PANTHER:PTHR16083,Pfam:PF13855,SUPERFAMILY:SSF52075	Name=LRRC20	Ontology_term=GO:0005515	product=Leucine-rich repeat-containing protein 20	uniprot_id=Q8TCA0
414	_ptg000716l_1_1_000077	110.7929611	-1.418242664	0.231640943	-6.122590617	9.21E-10	3.22E-08	Dbxref=CDD:cd01824,InterPro:IPR038885,InterPro:IPR035547,InterPro:IPR001087,KEGG:00564+3.1.1.4+3.1.1.5,KEGG:00565+3.1.1.4,KEGG:00590+3.1.1.4,KEGG:00591+3.1.1.4,KEGG:00592+3.1.1.4,MetaCyc:PWY-6803,MetaCyc:PWY-7409,MetaCyc:PWY-7416,MetaCyc:PWY-7417,MetaCyc:PWY-7783,MetaCyc:PWY-8051,MetaCyc:PWY-8053,MobiDBLite:mobidb-lite,PANTHER:PTHR21325:SF31,PANTHER:PTHR21325,Pfam:PF00657,Reactome:R-HSA-1482788,R…	Name=PLB1	Ontology_term=GO:0004620,GO:0016788	product=Phospholipase B1%2C membrane-associated	uniprot_id=Q6P1J6
415	_ptg005370l_1_1_000003	66.25750451	-2.239327945	0.366067293	-6.117257641	9.52E-10	3.32E-08	Dbxref=CDD:cd02144,Gene3D:G3DSA:3.40.109.10,InterPro:IPR000415,InterPro:IPR029479,MobiDBLite:mobidb-lite,PANTHER:PTHR23026:SF90,PANTHER:PTHR23026,Pfam:PF00881,Reactome:R-HSA-209968,SUPERFAMILY:SSF55469	Name=DAPPUDRAFT_205384	Ontology_term=GO:0016491	product=Iodotyrosine deiodinase	uniprot_id=E9FR69
416	_ptg006671l_1_1_000017	487.2485196	-1.088843113	0.178145708	-6.112092877	9.83E-10	3.42E-08	Dbxref=CDD:cd15900,Gene3D:G3DSA:1.10.238.10,InterPro:IPR018247,InterPro:IPR011992,InterPro:IPR002048,InterPro:IPR039800,PANTHER:PTHR12294,PANTHER:PTHR12294:SF1,Pfam:PF13202,Pfam:PF13833,ProSitePatterns:PS00018,ProSiteProfiles:PS50222,Reactome:R-HSA-8949215,Reactome:R-HSA-8949664,SMART:SM00054,SUPERFAMILY:SSF47473	Name=MICU1	Ontology_term=GO:0005509,GO:0006851	product=Calcium uptake protein 1 homolog%2C mitochondrial	uniprot_id=A2VEI2
417	_ptg000093l_1_1_000007	363.3627476	1.597942132	0.261543178	6.109668564	9.98E-10	3.47E-08	Dbxref=CDD:cd03816,Gene3D:G3DSA:3.40.50.2000,InterPro:IPR001296,InterPro:IPR026051,KEGG:00510+2.4.1.142,KEGG:00513+2.4.1.142,PANTHER:PTHR13036,Pfam:PF00534,SUPERFAMILY:SSF53756	Name=Alg1	Ontology_term=GO:0000030	product=Chitobiosyldiphosphodolichol beta-mannosyltransferase	uniprot_id=Q921Q3
418	_ptg000235l_1_1_000077	2533.915389	1.531810585	0.2508555	6.106346412	1.02E-09	3.53E-08	Dbxref=Gene3D:G3DSA:3.15.10.30,InterPro:IPR010562,InterPro:IPR038606,PANTHER:PTHR11008,Pfam:PF06585	product=hypothetical protein
419	_ptg000227l_1_1_000065	488.8347665	-2.314338443	0.379261038	-6.102230943	1.05E-09	3.60E-08	Dbxref=InterPro:IPR031311,InterPro:IPR000618,PANTHER:PTHR12236,PANTHER:PTHR12236:SF48,PRINTS:PR00947,Pfam:PF00379,ProSitePatterns:PS00233,ProSiteProfiles:PS51155	Ontology_term=GO:0042302	product=Cuticle protein 7	uniprot_id=P11733
420	_ptg000231l_1_1_000034	60.33425821	2.406160283	0.394287745	6.102548997	1.04E-09	3.60E-08	Dbxref=CDD:cd05938	Name=SLC27A4	product=Long-chain fatty acid transport protein 4	uniprot_id=Q6P1M0
421	_ptg002619l_1_1_000021	111.9185053	-1.763476504	0.288999278	-6.102010076	1.05E-09	3.60E-08	Dbxref=InterPro:IPR013880,PANTHER:PTHR15858,PANTHER:PTHR15858:SF0,Pfam:PF08571	Name=IER3IP1	product=Immediate early response 3-interacting protein 1	uniprot_id=Q9Y5U9
422	_ptg000466l_1_1_000018	230.7801126	-1.297549445	0.213234708	-6.085076196	1.16E-09	4.00E-08	Dbxref=Coils:Coil,MobiDBLite:mobidb-lite	product=hypothetical protein
423	_ptg000845l_1_1_000008	1528.464508	-0.945282925	0.155454239	-6.080779332	1.20E-09	4.09E-08	Dbxref=CDD:cd03230,Gene3D:G3DSA:3.40.50.300,InterPro:IPR017871,InterPro:IPR003439,InterPro:IPR000412,InterPro:IPR003593,InterPro:IPR027417,InterPro:IPR013525,PANTHER:PTHR43038,PANTHER:PTHR43038:SF5,PRINTS:PR00164,Pfam:PF00005,Pfam:PF01061,ProSitePatterns:PS00211,ProSiteProfiles:PS51012,ProSiteProfiles:PS50893,Reactome:R-HSA-1369062,SMART:SM00382,SUPERFAMILY:SSF52540	Name=abcG23	Ontology_term=GO:0005524,GO:0016887,GO:0016021,GO:0043190,GO:0055085,GO:0016020	product=ABC transporter G family member 23	uniprot_id=Q55EH8
424	_ptg006671l_1_1_000019	170.9615864	-1.152717851	0.189705174	-6.076364863	1.23E-09	4.20E-08	Dbxref=CDD:cd15197,Gene3D:G3DSA:1.20.1070.10,InterPro:IPR017452,InterPro:IPR001817,InterPro:IPR000276,PANTHER:PTHR24224,PANTHER:PTHR24224:SF6,PRINTS:PR00896,PRINTS:PR00237,Pfam:PF00001,ProSiteProfiles:PS50262,Reactome:R-HSA-388479,Reactome:R-HSA-416476,SUPERFAMILY:SSF81321	Name=CCAP-R	Ontology_term=GO:0016021,GO:0005000,GO:0007186,GO:0004930	product=Cardioacceleratory peptide receptor	uniprot_id=Q868T3
425	_ptg001224l_1_1_000001	877.2256521	-1.302101641	0.214472488	-6.071182609	1.27E-09	4.33E-08	Dbxref=Gene3D:G3DSA:3.40.50.300,InterPro:IPR027417,InterPro:IPR011527,InterPro:IPR003439,InterPro:IPR031237,InterPro:IPR036640,PANTHER:PTHR11384,PANTHER:PTHR11384:SF21,Pfam:PF00005,Pfam:PF06472,ProSiteProfiles:PS50929,ProSiteProfiles:PS51257,Reactome:R-HSA-1369062,Reactome:R-HSA-2046105,Reactome:R-HSA-2046106,Reactome:R-HSA-390247,Reactome:R-HSA-5684045,Reactome:R-HSA-9603798,SUPERFAMILY:SSF52540…	Name=Abcd1	Ontology_term=GO:0005524,GO:0016021,GO:0042626,GO:0055085,GO:0016887,GO:0005778,GO:0006635	product=ATP-binding cassette sub-family D member 1	uniprot_id=Q7JUN3
426	_ptg000370l_1_1_000059	1238.417816	2.204432492	0.363161792	6.070111285	1.28E-09	4.35E-08	product=hypothetical protein
427	_ptg001172l_1_1_000001	581.1274761	-1.276680096	0.210336592	-6.069700391	1.28E-09	4.35E-08	Dbxref=InterPro:IPR002656,PANTHER:PTHR11161,PANTHER:PTHR11161:SF51,Pfam:PF01757	Name=nrf-6	Ontology_term=GO:0016747	product=Nose resistant to fluoxetine protein 6	uniprot_id=Q09225
428	_ptg001233l_1_1_000020	774.1955613	-1.115228386	0.183779657	-6.068290711	1.29E-09	4.37E-08	Dbxref=CDD:cd00992,Gene3D:G3DSA:2.30.42.10,InterPro:IPR036034,InterPro:IPR001478,MobiDBLite:mobidb-lite,ProSiteProfiles:PS50106,SMART:SM00228,SUPERFAMILY:SSF50156	Ontology_term=GO:0005515	product=hypothetical protein
429	_ptg000135l_1_1_000018	8225.142531	-2.184496421	0.360140571	-6.065677114	1.31E-09	4.44E-08	Dbxref=InterPro:IPR022727,PANTHER:PTHR39068:SF5,PANTHER:PTHR39068,Pfam:PF11018	product=Pupal cuticle protein C1B	uniprot_id=P80684
430	_ptg000091l_1_1_000013	636.1816379	1.303834642	0.214982583	6.064838487	1.32E-09	4.45E-08	Dbxref=CDD:cd04591,Gene3D:G3DSA:1.10.3080.10,InterPro:IPR014743,InterPro:IPR000644,InterPro:IPR001807,PANTHER:PTHR11689,PANTHER:PTHR11689:SF92,PRINTS:PR00762,Pfam:PF00571,Pfam:PF00654,ProSiteProfiles:PS51371,Reactome:R-HSA-2672351,SMART:SM00116,SUPERFAMILY:SSF54631,SUPERFAMILY:SSF81340	Name=Clcn7	Ontology_term=GO:0005247,GO:0006821,GO:0016020,GO:0055085	product=H(+)/Cl(-) exchange transporter 7	uniprot_id=O70496
431	_ptg004322l_1_1_000008	776.1219602	1.464206046	0.241711294	6.057665005	1.38E-09	4.64E-08	Dbxref=Gene3D:G3DSA:2.60.40.1520,InterPro:IPR037020,InterPro:IPR005203,InterPro:IPR013788,InterPro:IPR014756,PANTHER:PTHR11511,Pfam:PF03723,SUPERFAMILY:SSF81296	product=Hexamerin	uniprot_id=Q17127
432	_ptg001223l_1_1_000006	107.6127904	-2.099193645	0.346579549	-6.056888381	1.39E-09	4.65E-08	Dbxref=Coils:Coil,MobiDBLite:mobidb-lite	product=hypothetical protein
433	_ptg000436l_1_1_000011	1389.361805	-1.094918206	0.180985558	-6.049754562	1.45E-09	4.85E-08	Dbxref=MobiDBLite:mobidb-lite,PRINTS:PR01217	Name=ama-1	product=DNA-directed RNA polymerase II subunit RPB1	uniprot_id=P16356
434	_ptg000828l_1_1_000147	855.497015	1.728857424	0.285942601	6.046169477	1.48E-09	4.95E-08	product=hypothetical protein
435	_ptg000235l_1_1_000141	18.16605288	2.861680008	0.47350407	6.043622827	1.51E-09	5.02E-08	Dbxref=Gene3D:G3DSA:3.90.320.10,InterPro:IPR011604,InterPro:IPR011335,InterPro:IPR019080,PANTHER:PTHR46609,Pfam:PF09588,Reactome:R-HSA-6783310,SUPERFAMILY:SSF52980	product=hypothetical protein
436	_ptg000271l_1_1_000009	7872.955268	1.857778971	0.307453214	6.042476989	1.52E-09	5.04E-08	product=hypothetical protein
437	_ptg002619l_1_1_000033	611.0324203	-2.306968729	0.382159366	-6.036666729	1.57E-09	5.21E-08	Dbxref=CDD:cd00054,CDD:cd00110,Gene3D:G3DSA:2.60.120.200,Gene3D:G3DSA:2.10.25.10,InterPro:IPR000742,InterPro:IPR001881,InterPro:IPR001791,InterPro:IPR013320,InterPro:IPR000152,PANTHER:PTHR11640,PANTHER:PTHR11640:SF79,Pfam:PF02210,Pfam:PF00008,ProSitePatterns:PS00022,ProSitePatterns:PS00010,ProSitePatterns:PS01186,ProSiteProfiles:PS50026,ProSiteProfiles:PS50025,SMART:SM00179,SMART:SM00282,SMART:SM…	Name=HSPG2	Ontology_term=GO:0005509	product=Basement membrane-specific heparan sulfate proteoglycan core protein	uniprot_id=P98160
438	_ptg000315l_1_1_000005	13.42953625	3.879912279	0.642811575	6.035846941	1.58E-09	5.23E-08	Dbxref=PANTHER:PTHR10773,PANTHER:PTHR10773:SF12	product=hypothetical protein
439	_ptg005370l_1_1_000005	77.08124284	1.624224368	0.269143286	6.034794291	1.59E-09	5.25E-08	Dbxref=CDD:cd11767,CDD:cd11766,CDD:cd09943,CDD:cd11765,Gene3D:G3DSA:3.30.505.10,Gene3D:G3DSA:2.30.30.40,Gene3D:G3DSA:3.30.505.40,InterPro:IPR036860,InterPro:IPR000980,InterPro:IPR036028,InterPro:IPR001452,InterPro:IPR017304,MobiDBLite:mobidb-lite,PANTHER:PTHR19969,PANTHER:PTHR19969:SF14,PIRSF:PIRSF037874,PRINTS:PR00401,PRINTS:PR00452,Pfam:PF00018,Pfam:PF00017,ProSiteProfiles:PS50002,ProSiteProfil…	Name=NCK1	Ontology_term=GO:0005515	product=Cytoplasmic protein NCK1	uniprot_id=P16333
440	_ptg000837l_1_1_000047	864.0206502	1.844494829	0.306029193	6.02718587	1.67E-09	5.49E-08	Dbxref=Gene3D:G3DSA:1.10.630.10,InterPro:IPR036396,InterPro:IPR001128,InterPro:IPR002403,InterPro:IPR017972,PANTHER:PTHR24291,PANTHER:PTHR24291:SF143,PRINTS:PR00465,Pfam:PF00067,ProSitePatterns:PS00086,SUPERFAMILY:SSF48264	Name=CYP4C21	Ontology_term=GO:0005506,GO:0016705,GO:0020037,GO:0055114,GO:0004497	product=Cytochrome P450 4c21	uniprot_id=Q964T1
441	_ptg002087l_1_1_000009	1332.210596	-0.905546352	0.150389679	-6.021333082	1.73E-09	5.68E-08	Dbxref=CDD:cd00096,Gene3D:G3DSA:2.60.40.10,InterPro:IPR013098,InterPro:IPR013783,InterPro:IPR013106,InterPro:IPR036179,InterPro:IPR003599,InterPro:IPR007110,InterPro:IPR003598,PANTHER:PTHR12231,PANTHER:PTHR12231:SF220,Pfam:PF13927,Pfam:PF07679,Pfam:PF07686,ProSiteProfiles:PS50835,SMART:SM00409,SMART:SM00408,SUPERFAMILY:SSF48726	Name=LAC	product=Lachesin	uniprot_id=Q26474
442	_ptg000479l_1_1_000050	2745.587009	-2.205485703	0.366836209	-6.012181051	1.83E-09	5.99E-08	Dbxref=PANTHER:PTHR47771:SF3,PANTHER:PTHR47771,SUPERFAMILY:SSF141571	product=hypothetical protein
443	_ptg000782l_1_1_000004	160.2097296	1.54619246	0.257187295	6.011931733	1.83E-09	5.99E-08	Dbxref=CDD:cd06071,Gene3D:G3DSA:2.130.10.10,Gene3D:G3DSA:1.10.1540.10,InterPro:IPR001680,InterPro:IPR015943,InterPro:IPR000409,InterPro:IPR019775,InterPro:IPR036372,InterPro:IPR036322,InterPro:IPR017986,InterPro:IPR016024,MobiDBLite:mobidb-lite,PANTHER:PTHR44662,Pfam:PF00400,Pfam:PF02138,ProSitePatterns:PS00678,ProSiteProfiles:PS50082,ProSiteProfiles:PS50197,ProSiteProfiles:PS50294,SMART:SM00320,…	Name=Wdr81	Ontology_term=GO:0005515	product=WD repeat-containing protein 81	uniprot_id=Q5ND34
444	_ptg004656l_1_1_000024	2320.709083	-3.036580721	0.505148727	-6.011260762	1.84E-09	6.00E-08	Dbxref=MobiDBLite:mobidb-lite	product=hypothetical protein
445	_ptg000649l_1_1_000022	1409.294137	-1.205504652	0.200700759	-6.006477801	1.90E-09	6.17E-08	Dbxref=InterPro:IPR002159,InterPro:IPR005429,MobiDBLite:mobidb-lite,PANTHER:PTHR11923,PRINTS:PR01611,PRINTS:PR01609,Pfam:PF01130,Reactome:R-HSA-8856825,Reactome:R-HSA-8856828	Name=SCARB1	Ontology_term=GO:0016020,GO:0005044,GO:0005764	product=Scavenger receptor class B member 1	uniprot_id=O18824
446	_ptg001132l_1_1_000031	101.0639251	2.781437596	0.463132969	6.005699843	1.91E-09	6.19E-08	Dbxref=CDD:cd00190,Gene3D:G3DSA:2.40.10.10,InterPro:IPR001254,InterPro:IPR009003,InterPro:IPR043504,InterPro:IPR033116,InterPro:IPR001314,PANTHER:PTHR24258:SF130,PANTHER:PTHR24258,PRINTS:PR00722,Pfam:PF00089,ProSitePatterns:PS00135,ProSiteProfiles:PS50240,SMART:SM00020,SUPERFAMILY:SSF50494	Ontology_term=GO:0004252,GO:0006508	product=Venom serine protease	uniprot_id=Q7Z269
447	_ptg000012l_1_1_000006	1205.386775	0.851634443	0.14181935	6.005065184	1.91E-09	6.19E-08	Dbxref=CDD:cd11321,CDD:cd02854,Gene3D:G3DSA:2.60.40.10,Gene3D:G3DSA:3.20.20.80,Gene3D:G3DSA:2.60.40.1180,InterPro:IPR004193,InterPro:IPR037439,InterPro:IPR006047,InterPro:IPR017853,InterPro:IPR006048,InterPro:IPR014756,InterPro:IPR013783,InterPro:IPR013780,KEGG:00500+2.4.1.18,MetaCyc:PWY-5067,MetaCyc:PWY-622,MetaCyc:PWY-7900,PANTHER:PTHR43651:SF3,PANTHER:PTHR43651,PIRSF:PIRSF000463,Pfam:PF02922,P…	Name=Gbe1	Ontology_term=GO:0004553,GO:0005975,GO:0003844,GO:0005978,GO:0003824,GO:0043169	product=1%2C4-alpha-glucan-branching enzyme	uniprot_id=Q9D6Y9
448	_ptg000038l_1_1_000065	3513.290656	-1.339454327	0.223065063	-6.004769673	1.92E-09	6.19E-08	Dbxref=CDD:cd03193,CDD:cd03080,Coils:Coil,Gene3D:G3DSA:3.40.30.10,Gene3D:G3DSA:1.20.1050.10,InterPro:IPR026928,InterPro:IPR040079,InterPro:IPR036282,InterPro:IPR033468,InterPro:IPR036249,InterPro:IPR010987,InterPro:IPR012336,MobiDBLite:mobidb-lite,PANTHER:PTHR12289,PANTHER:PTHR12289:SF35,Pfam:PF17171,Pfam:PF17172,ProSiteProfiles:PS50405,SFLD:SFLDG01200,SFLD:SFLDS00019,SUPERFAMILY:SSF47616,SUPERFA…	Name=fax	product=Failed axon connections	uniprot_id=Q95RI5
449	_ptg000092l_1_1_000013	495.6676573	-1.807762217	0.301541663	-5.995066144	2.03E-09	6.56E-08	Dbxref=Coils:Coil,MobiDBLite:mobidb-lite	product=hypothetical protein
450	_ptg003296l_1_1_000001	1270.84858	1.81343105	0.302712509	5.99060493	2.09E-09	6.73E-08	Dbxref=CDD:cd00170,Gene3D:G3DSA:1.10.8.20,Gene3D:G3DSA:3.40.525.10,InterPro:IPR001251,InterPro:IPR036273,InterPro:IPR036865,InterPro:IPR011074,MobiDBLite:mobidb-lite,PANTHER:PTHR10174,PANTHER:PTHR10174:SF212,Pfam:PF00650,ProSiteProfiles:PS50191,SMART:SM01100,SMART:SM00516,SUPERFAMILY:SSF46938,SUPERFAMILY:SSF52087	Name=RLBP1	product=Retinaldehyde-binding protein 1	uniprot_id=E1C1U1
451	_ptg000272l_1_1_000046	231.2961636	-1.513641781	0.252713473	-5.989557113	2.10E-09	6.76E-08	Dbxref=CDD:cd00037,Coils:Coil,Gene3D:G3DSA:3.10.100.10,InterPro:IPR001304,InterPro:IPR016186,InterPro:IPR016187,PANTHER:PTHR22802,PANTHER:PTHR22802:SF372,Pfam:PF00059,ProSiteProfiles:PS50041,SMART:SM00034,SUPERFAMILY:SSF56436	Name=OLR1	product=Oxidized low-density lipoprotein receptor 1	uniprot_id=P79391
452	_ptg002391l_1_1_000011	21.62808063	-5.52256056	0.922172935	-5.988638738	2.12E-09	6.78E-08	Dbxref=CDD:cd09272,Coils:Coil,Gene3D:G3DSA:3.30.420.10,InterPro:IPR012337,InterPro:IPR043502,InterPro:IPR036397,InterPro:IPR025724,InterPro:IPR013103,InterPro:IPR001584,MobiDBLite:mobidb-lite,PANTHER:PTHR11439,PANTHER:PTHR11439:SF250,Pfam:PF14223,Pfam:PF13976,Pfam:PF07727,Pfam:PF00665,ProSiteProfiles:PS50994,SUPERFAMILY:SSF53098,SUPERFAMILY:SSF56672	Ontology_term=GO:0003676,GO:0015074	product=Retrovirus-related Pol polyprotein from transposon TNT 1-94	uniprot_id=P10978
453	_ptg000373l_1_1_000032	42.12839183	1.735348035	0.289834796	5.987369563	2.13E-09	6.82E-08	Dbxref=CDD:cd18727,Gene3D:G3DSA:3.40.50.1010,InterPro:IPR002716,InterPro:IPR029060,MobiDBLite:mobidb-lite,PANTHER:PTHR16161,Pfam:PF13638,SMART:SM00670,SUPERFAMILY:SSF88723	Name=Swt1	product=Transcriptional protein SWT1	uniprot_id=Q9DBQ9
454	_ptg001134l_1_1_000021	993.0011772	1.891365922	0.316201557	5.981519952	2.21E-09	7.05E-08	product=hypothetical protein
455	_ptg000235l_1_1_000099	3867.782193	-0.916563065	0.153425264	-5.974003516	2.32E-09	7.37E-08	Dbxref=CDD:cd06526,Coils:Coil,Gene3D:G3DSA:2.60.40.790,InterPro:IPR002068,InterPro:IPR001436,InterPro:IPR008978,MobiDBLite:mobidb-lite,PANTHER:PTHR45640:SF8,PANTHER:PTHR45640,PRINTS:PR00299,Pfam:PF00011,ProSiteProfiles:PS01031,SUPERFAMILY:SSF49764	Name=Cryab	product=Alpha-crystallin B chain	uniprot_id=P23927
456	_ptg000828l_1_1_000132	33.57643833	-2.780679304	0.465522639	-5.973241844	2.33E-09	7.39E-08	product=hypothetical protein
457	_ptg000554l_1_1_000026	502.3097387	-2.107364592	0.352856151	-5.972305106	2.34E-09	7.39E-08	Dbxref=Gene3D:G3DSA:3.30.560.10,Gene3D:G3DSA:3.50.50.60,InterPro:IPR036188,InterPro:IPR007867,InterPro:IPR012132,PANTHER:PTHR11552:SF215,PANTHER:PTHR11552,Pfam:PF05199,Reactome:R-HSA-6798163,SUPERFAMILY:SSF54373,SUPERFAMILY:SSF51905	Name=Gld	Ontology_term=GO:0016614,GO:0055114,GO:0050660	product=Glucose dehydrogenase [FAD%2C quinone]	uniprot_id=P18173
458	_ptg000869l_1_1_000054	58.57746779	1.782266755	0.298432947	5.972084423	2.34E-09	7.39E-08	Dbxref=Gene3D:G3DSA:1.10.630.10,InterPro:IPR036396,InterPro:IPR002401,InterPro:IPR001128,PANTHER:PTHR24300,PANTHER:PTHR24300:SF308,PRINTS:PR00463,PRINTS:PR00385,Pfam:PF00067,SUPERFAMILY:SSF48264	Name=phm	Ontology_term=GO:0005506,GO:0016705,GO:0020037,GO:0055114	product=Cytochrome P450 306a1	uniprot_id=Q9VWR5
459	_ptg009648l_1_1_000001	16.44920682	4.316044821	0.722636021	5.972640026	2.33E-09	7.39E-08	Dbxref=InterPro:IPR021627,PANTHER:PTHR13130,Pfam:PF11571,Reactome:R-HSA-1989781,Reactome:R-HSA-212436,Reactome:R-HSA-381340	Name=MED27	Ontology_term=GO:0016592	product=Mediator of RNA polymerase II transcription subunit 27	uniprot_id=Q171Y8
460	_ptg000656l_1_1_000046	163.3042451	1.757434557	0.294427125	5.968996756	2.39E-09	7.51E-08	Dbxref=Coils:Coil,MobiDBLite:mobidb-lite	Name=CCNB1IP1	product=E3 ubiquitin-protein ligase CCNB1IP1	uniprot_id=Q9NPC3
461	_ptg002332l_1_1_000002	34653.75966	2.011761054	0.337099151	5.967861517	2.40E-09	7.55E-08	Dbxref=CDD:cd02620,Gene3D:G3DSA:3.90.70.10,InterPro:IPR038765,InterPro:IPR000668,InterPro:IPR012599,InterPro:IPR025660,InterPro:IPR000169,PANTHER:PTHR12411,PANTHER:PTHR12411:SF281,PRINTS:PR00705,Pfam:PF08127,Pfam:PF00112,ProSitePatterns:PS00639,ProSitePatterns:PS00139,Reactome:R-HSA-1442490,Reactome:R-HSA-1679131,Reactome:R-HSA-2022090,Reactome:R-HSA-2132295,Reactome:R-HSA-6798695,SMART:SM00645,S…	Name=CTSB	Ontology_term=GO:0006508,GO:0008234,GO:0004197,GO:0050790	product=Cathepsin B	uniprot_id=P07858
462	_ptg002175l_1_1_000008	908.906674	1.11127573	0.186767762	5.950040402	2.68E-09	8.40E-08	Dbxref=InterPro:IPR036928,InterPro:IPR023631,KEGG:00970+6.3.5.7,PANTHER:PTHR43372:SF1,PANTHER:PTHR43372,PIRSF:PIRSF001221,Pfam:PF01425,SUPERFAMILY:SSF75304	Name=FAAH2	product=Fatty-acid amide hydrolase 2	uniprot_id=Q6GMR7
463	_ptg000506l_1_1_000039	58.2037837	-1.704927197	0.286718478	-5.946345723	2.74E-09	8.58E-08	Dbxref=Gene3D:G3DSA:3.10.180.10,InterPro:IPR029068,SUPERFAMILY:SSF54593	Name=GLOD4	product=Glyoxalase domain-containing protein 4	uniprot_id=Q9HC38
464	_ptg002166l_1_1_000022	2823.701112	1.276702955	0.215005102	5.938012357	2.88E-09	9.00E-08	Dbxref=InterPro:IPR009786,MobiDBLite:mobidb-lite,PANTHER:PTHR14315:SF17,PANTHER:PTHR14315,Pfam:PF07084,Reactome:R-HSA-200425	Name=Mid1ip1	product=Mid1-interacting protein 1	uniprot_id=Q9CQ20
465	_ptg001396l_1_1_000002	468.63847	-1.571895001	0.264777632	-5.936660838	2.91E-09	9.06E-08	Dbxref=MobiDBLite:mobidb-lite	product=hypothetical protein
466	_ptg000971l_1_1_000002	51.61285091	-2.270140058	0.382426328	-5.936150024	2.92E-09	9.07E-08	Dbxref=CDD:cd08215,Gene3D:G3DSA:1.10.510.10,Gene3D:G3DSA:3.30.200.20,Gene3D:G3DSA:2.130.10.30,InterPro:IPR000719,InterPro:IPR000408,InterPro:IPR011009,InterPro:IPR009091,InterPro:IPR008271,InterPro:IPR017441,MobiDBLite:mobidb-lite,PANTHER:PTHR43671,PANTHER:PTHR43671:SF29,PRINTS:PR00633,Pfam:PF00415,Pfam:PF13540,Pfam:PF00069,ProSitePatterns:PS00108,ProSitePatterns:PS00107,ProSiteProfiles:PS50011,P…	Name=NEK8	Ontology_term=GO:0004672,GO:0005524,GO:0006468	product=Serine/threonine-protein kinase Nek8	uniprot_id=Q86SG6
467	_ptg001233l_1_1_000021	2575.877422	1.350938136	0.227857759	5.928866066	3.05E-09	9.46E-08	Dbxref=Gene3D:G3DSA:3.40.50.1820,InterPro:IPR018202,InterPro:IPR029058,InterPro:IPR001563,InterPro:IPR033124,PANTHER:PTHR11802:SF98,PANTHER:PTHR11802,PRINTS:PR00724,Pfam:PF00450,ProSitePatterns:PS00131,ProSitePatterns:PS00560,Reactome:R-HSA-1660662,Reactome:R-HSA-2132295,Reactome:R-HSA-4085001,Reactome:R-HSA-4341670,Reactome:R-HSA-6798695,SUPERFAMILY:SSF53474	Ontology_term=GO:0004185,GO:0006508	product=Venom serine carboxypeptidase	uniprot_id=C9WMM5
468	_ptg000926l_1_1_000033	352.7311652	-2.039400206	0.344080404	-5.927103613	3.08E-09	9.54E-08	Dbxref=CDD:cd09272,Coils:Coil,Gene3D:G3DSA:4.10.60.10,Gene3D:G3DSA:3.30.420.10,InterPro:IPR043502,InterPro:IPR001878,InterPro:IPR013103,InterPro:IPR001584,InterPro:IPR036875,InterPro:IPR036397,InterPro:IPR012337,MobiDBLite:mobidb-lite,PANTHER:PTHR11439:SF265,PANTHER:PTHR11439,Pfam:PF07727,Pfam:PF00098,Pfam:PF00665,ProSiteProfiles:PS50994,ProSiteProfiles:PS50158,SMART:SM00343,SUPERFAMILY:SSF56672,…	Ontology_term=GO:0003676,GO:0008270,GO:0015074	product=Retrovirus-related Pol polyprotein from transposon TNT 1-94	uniprot_id=P10978
469	_ptg000415l_1_1_000010	147.0296535	-2.710491452	0.45762327	-5.922975575	3.16E-09	9.76E-08	Dbxref=MobiDBLite:mobidb-lite	product=hypothetical protein
470	_ptg001123l_1_1_000033	2220.415396	1.610285811	0.272128031	5.917383106	3.27E-09	1.01E-07	Dbxref=MobiDBLite:mobidb-lite	product=hypothetical protein
471	_ptg001297l_1_1_000009	9.698988949	6.158768032	1.040886051	5.916851348	3.28E-09	1.01E-07	product=hypothetical protein
472	_ptg000364l_1_1_000069	28.17422803	-2.478160091	0.419435439	-5.908323094	3.46E-09	1.06E-07	product=hypothetical protein
473	_ptg002804l_1_1_000003	158.8865024	2.672317989	0.452320206	5.908022577	3.46E-09	1.06E-07	Dbxref=Gene3D:G3DSA:3.15.10.50,InterPro:IPR020234,InterPro:IPR038602,Pfam:PF16984	product=hypothetical protein
474	_ptg000714l_1_1_000002	481.3976525	2.098391776	0.355281297	5.906282685	3.50E-09	1.07E-07	product=hypothetical protein
475	_ptg001082l_1_1_000088	16139.1492	-2.342886365	0.396750983	-5.905181001	3.52E-09	1.07E-07	Dbxref=InterPro:IPR031311,InterPro:IPR000618,PANTHER:PTHR12236:SF75,PANTHER:PTHR12236,PRINTS:PR00947,Pfam:PF00379,ProSitePatterns:PS00233,ProSiteProfiles:PS51155	Ontology_term=GO:0042302	product=Cuticle protein 8	uniprot_id=P11734
476	_ptg001124l_1_1_000001	604.8452629	-1.445383255	0.245122792	-5.896568189	3.71E-09	1.13E-07	Dbxref=CDD:cd11304,CDD:cd00192,Gene3D:G3DSA:2.60.40.60,Gene3D:G3DSA:3.30.200.20,Gene3D:G3DSA:1.10.510.10,InterPro:IPR020635,InterPro:IPR001245,InterPro:IPR011009,InterPro:IPR008266,InterPro:IPR017441,InterPro:IPR015919,InterPro:IPR000719,MobiDBLite:mobidb-lite,PANTHER:PTHR24416:SF537,PANTHER:PTHR24416,PRINTS:PR00109,Pfam:PF07714,ProSitePatterns:PS00109,ProSitePatterns:PS00107,ProSiteProfiles:PS50…	Name=Cad96Ca	Ontology_term=GO:0004713,GO:0006468,GO:0004672,GO:0005524,GO:0005509,GO:0016020	product=Tyrosine kinase receptor Cad96Ca	uniprot_id=Q9VBW3
477	_ptg001906l_1_1_000003	138.6264128	-2.601853056	0.441598913	-5.8918919	3.82E-09	1.16E-07	Dbxref=Gene3D:G3DSA:3.40.640.10,InterPro:IPR015421,MobiDBLite:mobidb-lite	Name=CTH	Ontology_term=GO:0003824	product=Cystathionine gamma-lyase	uniprot_id=Q19QT7
478	_ptg000875l_1_1_000006	2408.300663	-2.060394398	0.350000993	-5.886824436	3.94E-09	1.19E-07	Dbxref=PANTHER:PTHR47771,PANTHER:PTHR47771:SF1	Name=Magel2	product=MAGE-like protein 2	uniprot_id=Q9QZ04
479	_ptg000016l_1_1_000003	316.5711714	-1.302903089	0.221367643	-5.885697992	3.96E-09	1.20E-07	Dbxref=CDD:cd00021,CDD:cd14959,Gene3D:G3DSA:3.30.40.200,Gene3D:G3DSA:3.30.40.10,Gene3D:G3DSA:2.120.10.30,InterPro:IPR000315,InterPro:IPR017907,InterPro:IPR001258,InterPro:IPR013017,InterPro:IPR013083,InterPro:IPR001841,InterPro:IPR011042,InterPro:IPR003649,PANTHER:PTHR25462,PANTHER:PTHR25462:SF264,Pfam:PF01436,Pfam:PF00643,ProSitePatterns:PS00518,ProSiteProfiles:PS51125,ProSiteProfiles:PS50119,Pr…	Name=ncl-1	Ontology_term=GO:0008270,GO:0005515	product=B-box type zinc finger protein ncl-1	uniprot_id=P34611
480	_ptg001132l_1_1_000045	17.18067001	3.970379507	0.674617267	5.885380798	3.97E-09	1.20E-07	Dbxref=CDD:cd01647,CDD:cd05481,CDD:cd09274,Gene3D:G3DSA:3.30.70.270,Gene3D:G3DSA:3.30.420.10,Gene3D:G3DSA:1.10.340.70,Gene3D:G3DSA:3.10.20.370,Gene3D:G3DSA:3.10.10.10,InterPro:IPR001584,InterPro:IPR041588,InterPro:IPR043128,InterPro:IPR012337,InterPro:IPR036397,InterPro:IPR000477,InterPro:IPR043502,InterPro:IPR041577,MobiDBLite:mobidb-lite,PANTHER:PTHR24559,PANTHER:PTHR24559:SF256,Pfam:PF17921,Pf…	Name=TY3B-I	Ontology_term=GO:0015074,GO:0003676	product=Transposon Ty3-I Gag-Pol polyprotein	uniprot_id=Q7LHG5
481	_ptg004656l_1_1_000015	1517.122297	-2.097851188	0.356514103	-5.884342783	4.00E-09	1.20E-07	product=hypothetical protein
482	_ptg000180l_1_1_000004	1541.50758	-1.021586727	0.173875788	-5.87538228	4.22E-09	1.27E-07	Dbxref=Coils:Coil,MobiDBLite:mobidb-lite	product=hypothetical protein
483	_ptg001229l_1_1_000026	229.1658789	-1.833258049	0.312056104	-5.874770686	4.23E-09	1.27E-07	product=hypothetical protein
484	_ptg000037l_1_1_000049	120.8954214	-1.8909156	0.322462394	-5.863987975	4.52E-09	1.35E-07	Dbxref=Gene3D:G3DSA:1.10.10.1610,Gene3D:G3DSA:2.70.50.80,InterPro:IPR041086,InterPro:IPR000818,InterPro:IPR038096,InterPro:IPR016361,MobiDBLite:mobidb-lite,PANTHER:PTHR11834:SF6,PANTHER:PTHR11834,PIRSF:PIRSF002603,PRINTS:PR00065,Pfam:PF17725,Pfam:PF01285,ProSitePatterns:PS00554,ProSiteProfiles:PS51088,Reactome:R-HSA-2032785,Reactome:R-HSA-8951671,SMART:SM00426	Name=TEAD1	Ontology_term=GO:0003700,GO:0006355,GO:0035329	product=Transcriptional enhancer factor TEF-1	uniprot_id=P28347
485	_ptg005424l_1_1_000009	1227.402388	2.038360864	0.347720923	5.862059852	4.57E-09	1.36E-07	Dbxref=Gene3D:G3DSA:3.40.50.1240,InterPro:IPR029630,InterPro:IPR029033,KEGG:00730+3.1.3.2,KEGG:00740+3.1.3.2,MetaCyc:PWY-6348,PANTHER:PTHR11567:SF183,PANTHER:PTHR11567,SUPERFAMILY:SSF53254	Name=Acp3	Ontology_term=GO:0003993	product=Prostatic acid phosphatase	uniprot_id=P20646
486	_ptg002306l_1_1_000009	1385.972355	2.414697099	0.412080733	5.85976704	4.64E-09	1.38E-07	Dbxref=Gene3D:G3DSA:3.15.10.50,InterPro:IPR038602	product=hypothetical protein
487	_ptg003019l_1_1_000008	378.9712523	-0.970258541	0.165622758	-5.858244089	4.68E-09	1.39E-07	Dbxref=CDD:cd18599,MobiDBLite:mobidb-lite,PANTHER:PTHR41155	product=hypothetical protein
488	_ptg000319l_1_1_000008	1582.979221	1.635071357	0.279291102	5.854362504	4.79E-09	1.42E-07	Dbxref=InterPro:IPR007828,KEGG:00053+1.13.99.1,KEGG:00562+1.13.99.1,MetaCyc:PWY-4841,PANTHER:PTHR12588,PANTHER:PTHR12588:SF0,Pfam:PF05153,Reactome:R-HSA-1855183,SUPERFAMILY:SSF109604	Name=miox	Ontology_term=GO:0005506,GO:0005737,GO:0019310,GO:0050113,GO:0055114	product=Inositol oxygenase	uniprot_id=Q4V8T0
489	_ptg001920l_1_1_000012	117.3038352	1.75399573	0.299881444	5.84896387	4.95E-09	1.46E-07	Dbxref=Gene3D:G3DSA:1.20.1510.10,InterPro:IPR036837,InterPro:IPR002524,InterPro:IPR027469,PANTHER:PTHR11562:SF84,PANTHER:PTHR11562,Pfam:PF01545,Reactome:R-HSA-435368,SUPERFAMILY:SSF160240,SUPERFAMILY:SSF161111,TIGRFAM:TIGR01297	Name=Slc30a2	Ontology_term=GO:0006812,GO:0008324,GO:0016021,GO:0055085	product=Proton-coupled zinc antiporter SLC30A2	uniprot_id=Q2HJ10
490	_ptg002478l_1_1_000017	1101.40543	-2.451774734	0.419577503	-5.84343707	5.11E-09	1.51E-07	Dbxref=CDD:cd10233,Coils:Coil,Gene3D:G3DSA:3.30.420.40,Gene3D:G3DSA:1.20.1270.10,Gene3D:G3DSA:3.30.30.30,Gene3D:G3DSA:3.90.640.10,Gene3D:G3DSA:2.60.34.10,InterPro:IPR013126,InterPro:IPR029048,InterPro:IPR018181,InterPro:IPR029047,InterPro:IPR043129,PANTHER:PTHR19375,PANTHER:PTHR19375:SF371,PRINTS:PR00301,Pfam:PF00012,ProSitePatterns:PS00297,ProSitePatterns:PS00329,Reactome:R-HSA-3371453,SUPERFAMI…	Name=Hsp68	product=Heat shock protein 68	uniprot_id=O97125
491	_ptg001142l_1_1_000018	32.88342858	2.48427637	0.425394216	5.839939232	5.22E-09	1.54E-07	Dbxref=Gene3D:G3DSA:1.10.20.10,InterPro:IPR009072,InterPro:IPR003195,PANTHER:PTHR11380,Pfam:PF02269,SUPERFAMILY:SSF47113	Name=SUPT3H	Ontology_term=GO:0046982,GO:0006366	product=Transcription initiation protein SPT3 homolog	uniprot_id=O75486
492	_ptg000403l_1_1_000006	291.1859884	1.10341746	0.189128743	5.834213467	5.40E-09	1.59E-07	Dbxref=CDD:cd01087,Coils:Coil,Gene3D:G3DSA:3.40.350.10,Gene3D:G3DSA:3.90.230.10,InterPro:IPR000994,InterPro:IPR036005,InterPro:IPR007865,InterPro:IPR029149,PANTHER:PTHR43226,PANTHER:PTHR43226:SF1,Pfam:PF00557,Pfam:PF05195,SMART:SM01011,SUPERFAMILY:SSF55920,SUPERFAMILY:SSF53092	Name=Pepd	Ontology_term=GO:0030145,GO:0070006	product=Xaa-Pro dipeptidase	uniprot_id=Q11136
493	_ptg002339l_1_1_000015	117.4586233	1.415157716	0.242656063	5.831948723	5.48E-09	1.61E-07	Dbxref=Gene3D:G3DSA:1.25.40.10,InterPro:IPR006822,InterPro:IPR011990,PANTHER:PTHR10805,Pfam:PF04733,Reactome:R-HSA-6807878,Reactome:R-HSA-6811434	Name=COPE	Ontology_term=GO:0005198,GO:0006890,GO:0005515	product=Coatomer subunit epsilon	uniprot_id=Q5RFR8
494	_ptg002306l_1_1_000010	147.1879484	2.157369209	0.37016995	5.828050626	5.61E-09	1.64E-07	Dbxref=Gene3D:G3DSA:3.15.10.50,InterPro:IPR038602,InterPro:IPR020234,Pfam:PF16984	product=hypothetical protein
495	_ptg000080l_1_1_000051	357.1768962	-1.226366143	0.210600249	-5.823194163	5.77E-09	1.69E-07	Dbxref=CDD:cd00038,CDD:cd05572,Coils:Coil,Gene3D:G3DSA:2.60.120.10,Gene3D:G3DSA:3.30.200.20,Gene3D:G3DSA:1.10.510.10,InterPro:IPR000719,InterPro:IPR000961,InterPro:IPR000595,InterPro:IPR014710,InterPro:IPR018488,InterPro:IPR011009,InterPro:IPR035014,InterPro:IPR002374,InterPro:IPR018490,InterPro:IPR017441,InterPro:IPR008271,MobiDBLite:mobidb-lite,PANTHER:PTHR24353,PANTHER:PTHR24353:SF90,PRINTS:PR…	Name=Pkg21D	Ontology_term=GO:0004672,GO:0005524,GO:0006468,GO:0004674,GO:0004692	product=cGMP-dependent protein kinase%2C isozyme 1	uniprot_id=Q03042
496	_ptg000024l_1_1_000020	1806.259185	3.209662892	0.551218305	5.822852512	5.79E-09	1.69E-07	Dbxref=Gene3D:G3DSA:2.40.70.10,InterPro:IPR001461,InterPro:IPR001969,InterPro:IPR021109,InterPro:IPR033121,PANTHER:PTHR13683,PANTHER:PTHR13683:SF230,PRINTS:PR00792,Pfam:PF00026,ProSitePatterns:PS00141,ProSiteProfiles:PS51767,SUPERFAMILY:SSF50630	Name=AAEL006169	Ontology_term=GO:0004190,GO:0006508	product=Lysosomal aspartic protease	uniprot_id=Q03168
497	_ptg000082l_1_1_000005	79.28556326	-1.768926061	0.303829668	-5.822097871	5.81E-09	1.69E-07	Dbxref=CDD:cd17043,CDD:cd01781,Gene3D:G3DSA:3.10.20.90,InterPro:IPR000159,InterPro:IPR029071,PANTHER:PTHR21298,Pfam:PF00788,ProSiteProfiles:PS50200,SMART:SM00314,SUPERFAMILY:SSF54236	Ontology_term=GO:0007165	product=hypothetical protein
498	_ptg000706l_1_1_000001	80.00526123	1.580742927	0.27161272	5.819841303	5.89E-09	1.71E-07	product=hypothetical protein
499	_ptg000639l_1_1_000021	3110.363368	1.960339912	0.336996676	5.817089756	5.99E-09	1.74E-07	Dbxref=Gene3D:G3DSA:2.60.40.640,Gene3D:G3DSA:2.60.40.840,InterPro:IPR014752,InterPro:IPR014756,InterPro:IPR000698,InterPro:IPR011022,InterPro:IPR011021,InterPro:IPR014753,PANTHER:PTHR11792:SF23,PANTHER:PTHR11792,PRINTS:PR00309,Pfam:PF02752,Pfam:PF00339,SMART:SM01017,SUPERFAMILY:SSF81296	Ontology_term=GO:0007165	product=Arrestin homolog	uniprot_id=P32122
500	_ptg000366l_1_1_000024	503.1604721	1.694753942	0.291554987	5.812810671	6.14E-09	1.78E-07	Dbxref=InterPro:IPR007599,PANTHER:PTHR11009:SF1,PANTHER:PTHR11009,Pfam:PF04511,Reactome:R-HSA-382556,Reactome:R-HSA-5678895,SUPERFAMILY:SSF144091	Name=DERL1	product=Derlin-1	uniprot_id=Q5R9W3
501	_ptg000155l_1_1_000004	2817.939929	1.583653169	0.272608471	5.809258842	6.28E-09	1.81E-07	product=hypothetical protein
502	_ptg001220l_1_1_000010	1015.495466	1.911533093	0.329168774	5.807151962	6.35E-09	1.83E-07	Dbxref=Gene3D:G3DSA:3.30.70.330,InterPro:IPR000504,InterPro:IPR034771,InterPro:IPR034772,InterPro:IPR012677,InterPro:IPR035979,MobiDBLite:mobidb-lite,PANTHER:PTHR23204:SF7,PANTHER:PTHR23204,Pfam:PF00076,ProSiteProfiles:PS50102,SMART:SM00360,SUPERFAMILY:SSF54928	Name=CPSF6	Ontology_term=GO:0003676	product=Cleavage and polyadenylation specificity factor subunit 6	uniprot_id=Q5ZL34
503	_ptg000207l_1_1_000075	976.4861779	-2.686076034	0.462776776	-5.804258491	6.47E-09	1.86E-07	Dbxref=InterPro:IPR000618,InterPro:IPR031311,PANTHER:PTHR12236:SF69,PANTHER:PTHR12236,PRINTS:PR00947,Pfam:PF00379,ProSitePatterns:PS00233,ProSiteProfiles:PS51155	Name=ACP21	Ontology_term=GO:0042302	product=Cuticle protein 21	uniprot_id=P81225
504	_ptg000076l_1_1_000037	2168.819385	-1.20842314	0.208286229	-5.801742851	6.56E-09	1.89E-07	Dbxref=Gene3D:G3DSA:3.20.20.80,InterPro:IPR002557,InterPro:IPR036508,MobiDBLite:mobidb-lite,PANTHER:PTHR22933:SF19,PANTHER:PTHR22933,Pfam:PF01607,ProSiteProfiles:PS50940,Reactome:R-HSA-189085,SMART:SM00494,SUPERFAMILY:SSF57625	Ontology_term=GO:0005576,GO:0008061	product=hypothetical protein
505	_ptg001127l_1_1_000083	45.10734445	2.548895761	0.439775668	5.795899932	6.80E-09	1.95E-07	Dbxref=Gene3D:G3DSA:3.40.50.1820,InterPro:IPR019819,InterPro:IPR002018,InterPro:IPR029058,InterPro:IPR019826,PANTHER:PTHR43142,Pfam:PF00135,ProSitePatterns:PS00941,ProSitePatterns:PS00122,SUPERFAMILY:SSF53474	Name=Tcjhe	product=Juvenile hormone esterase	uniprot_id=D6WMZ8
506	_ptg000068l_1_1_000003	138.4255216	-2.079552068	0.359063988	-5.791591854	6.97E-09	2.00E-07	Dbxref=InterPro:IPR026700,PANTHER:PTHR21436,Pfam:PF14923	Name=CCDC142	product=Coiled-coil domain-containing protein 142	uniprot_id=Q17RM4
507	_ptg000716l_1_1_000064	71.8927681	-1.641780215	0.283997552	-5.780966077	7.43E-09	2.12E-07	Dbxref=Coils:Coil,InterPro:IPR019324,MobiDBLite:mobidb-lite,PANTHER:PTHR13582,Pfam:PF10175,Reactome:R-HSA-6791226	Name=Mphosph6	product=M-phase phosphoprotein 6	uniprot_id=Q9D1Q1
508	_ptg004158l_1_1_000003	22.58988643	-2.865847391	0.49587912	-5.779326601	7.50E-09	2.14E-07	Dbxref=CDD:cd09274,CDD:cd05481,CDD:cd01647,Gene3D:G3DSA:1.10.340.70,Gene3D:G3DSA:2.40.70.10,Gene3D:G3DSA:3.10.10.10,Gene3D:G3DSA:3.30.420.10,Gene3D:G3DSA:3.30.70.270,Gene3D:G3DSA:3.10.20.370,InterPro:IPR001584,InterPro:IPR021109,InterPro:IPR041577,InterPro:IPR012337,InterPro:IPR000477,InterPro:IPR043502,InterPro:IPR036397,InterPro:IPR043128,InterPro:IPR041588,MobiDBLite:mobidb-lite,PANTHER:PTHR24…	Name=Tf2-6	Ontology_term=GO:0015074,GO:0003676	product=Transposon Tf2-6 polyprotein	uniprot_id=P0CT39
509	_ptg000716l_1_1_000081	1112.802484	-0.992389471	0.171776139	-5.777225396	7.59E-09	2.16E-07	Dbxref=CDD:cd02988,Gene3D:G3DSA:3.40.30.10,InterPro:IPR024253,InterPro:IPR036249,PANTHER:PTHR45809,Pfam:PF02114,SUPERFAMILY:SSF52833	Name=viaf	product=Viral IAP-associated factor homolog	uniprot_id=Q8MR62
510	_ptg005879l_1_1_000034	916.2010154	1.523592026	0.263795224	5.775661894	7.67E-09	2.18E-07	Dbxref=CDD:cd00707,Gene3D:G3DSA:3.40.50.1820,InterPro:IPR029058,InterPro:IPR000734,InterPro:IPR013818,InterPro:IPR033906,PANTHER:PTHR11610:SF102,PANTHER:PTHR11610,PRINTS:PR00821,Pfam:PF00151,SUPERFAMILY:SSF53474	Name=PNLIP	Ontology_term=GO:0004806,GO:0006629	product=Pancreatic triacylglycerol lipase (Fragment)	uniprot_id=Q64425
511	_ptg001270l_1_1_000008	32.77405319	3.190434447	0.552540402	5.774119752	7.74E-09	2.19E-07	Dbxref=CDD:cd17358,Gene3D:G3DSA:1.20.1250.20,InterPro:IPR005828,InterPro:IPR036259,InterPro:IPR020846,MobiDBLite:mobidb-lite,PANTHER:PTHR23500:SF379,PANTHER:PTHR23500,Pfam:PF00083,ProSiteProfiles:PS50850,SUPERFAMILY:SSF103473	Name=Tret1	Ontology_term=GO:0016021,GO:0022857,GO:0055085	product=Facilitated trehalose transporter Tret1	uniprot_id=B0WC46
512	_ptg001324l_1_1_000017	161.1799862	-1.317603975	0.228225532	-5.773254047	7.78E-09	2.20E-07	Dbxref=CDD:cd03784,Gene3D:G3DSA:3.40.50.2000,SUPERFAMILY:SSF53756	Name=UGT5	product=UDP-glycosyltransferase UGT5	uniprot_id=A0A291PQF1
513	_ptg000845l_1_1_000018	263.0713983	1.771194718	0.307048976	5.768443666	8.00E-09	2.26E-07	Dbxref=MobiDBLite:mobidb-lite	product=hypothetical protein
514	_ptg005424l_1_1_000024	796.8028369	2.176698186	0.377410122	5.767461077	8.05E-09	2.27E-07	product=hypothetical protein
515	_ptg000940l_1_1_000071	356.7485972	1.547382342	0.268460221	5.763916662	8.22E-09	2.31E-07	Dbxref=CDD:cd03700,CDD:cd04096,CDD:cd16261,CDD:cd01681,CDD:cd01885,Gene3D:G3DSA:3.30.70.240,Gene3D:G3DSA:3.30.230.10,Gene3D:G3DSA:3.40.50.300,Gene3D:G3DSA:3.90.1430.10,Gene3D:G3DSA:2.40.30.10,Gene3D:G3DSA:3.30.70.870,InterPro:IPR000795,InterPro:IPR031157,InterPro:IPR009000,InterPro:IPR041095,InterPro:IPR005517,InterPro:IPR027417,InterPro:IPR014721,InterPro:IPR004161,InterPro:IPR020568,InterPro:IP…	Name=eEF2	Ontology_term=GO:0003924,GO:0005525	product=Eukaryotic translation elongation factor 2	uniprot_id=P13060
516	_ptg002721l_1_1_000001	90.04094503	-2.683730206	0.465730626	-5.76240869	8.29E-09	2.33E-07	Dbxref=PANTHER:PTHR13723:SF259,PANTHER:PTHR13723	Name=ADAMTS-L	product=A disintegrin and metalloproteinase with thrombospondin motifs like	uniprot_id=Q5W7F3
517	_ptg000367l_1_1_000076	657.1142286	-2.514469738	0.436477359	-5.760825134	8.37E-09	2.34E-07	product=hypothetical protein
518	_ptg002871l_1_1_000005	153.5838817	1.691667197	0.293768539	5.758503621	8.49E-09	2.37E-07	Dbxref=Gene3D:G3DSA:3.90.780.10,InterPro:IPR006179,InterPro:IPR008334,InterPro:IPR036907,PANTHER:PTHR11575,Pfam:PF02872,Reactome:R-HSA-196807,Reactome:R-HSA-73621,Reactome:R-HSA-74259,SUPERFAMILY:SSF55816	Name=5NUC	Ontology_term=GO:0009166,GO:0016787	product=Protein 5NUC	uniprot_id=Q9XZ43
519	_ptg001899l_1_1_000020	1239.349665	0.929862461	0.161492803	5.757918898	8.52E-09	2.38E-07	Dbxref=Gene3D:G3DSA:3.40.50.1820,InterPro:IPR000073,InterPro:IPR000639,InterPro:IPR029058,PANTHER:PTHR43329,PANTHER:PTHR43329:SF17,PRINTS:PR00111,PRINTS:PR00412,Pfam:PF00561,SUPERFAMILY:SSF53474	Name=Ephx4	Ontology_term=GO:0003824	product=Epoxide hydrolase 4	uniprot_id=Q6IE26
520	_ptg000076l_1_1_000058	1483.992665	-1.919555444	0.333595848	-5.754134704	8.71E-09	2.43E-07	Dbxref=InterPro:IPR036508,InterPro:IPR002557,MobiDBLite:mobidb-lite,PANTHER:PTHR22933,PANTHER:PTHR22933:SF19,Pfam:PF01607,ProSiteProfiles:PS50940,Reactome:R-HSA-189085,SMART:SM00494,SUPERFAMILY:SSF57625	Ontology_term=GO:0008061,GO:0005576	product=hypothetical protein
521	_ptg002732l_1_1_000007	126.9919257	1.339669007	0.23285862	5.753143297	8.76E-09	2.43E-07	Dbxref=Gene3D:G3DSA:1.10.238.20,InterPro:IPR036728,InterPro:IPR006170,Pfam:PF01395,SUPERFAMILY:SSF47565	Ontology_term=GO:0005549	product=hypothetical protein
522	_ptg001158l_1_1_000019	13.4717632	5.397517256	0.93893974	5.748523603	9.00E-09	2.50E-07	Dbxref=Gene3D:G3DSA:3.15.10.30,InterPro:IPR038606,InterPro:IPR010562,PANTHER:PTHR11008,PANTHER:PTHR11008:SF31,Pfam:PF06585,SMART:SM00700	Name=dyw	product=Circadian clock-controlled protein daywake	uniprot_id=O76879
523	_ptg005212l_1_1_000014	151.5733729	-1.260748678	0.219359533	-5.74740774	9.06E-09	2.51E-07	Dbxref=InterPro:IPR016316,PANTHER:PTHR24036:SF5,PANTHER:PTHR24036,Reactome:R-HSA-140875,Reactome:R-HSA-202733	Name=Skeletor	Ontology_term=GO:0004888,GO:0005887,GO:0030195	product=Protein Skeletor%2C isoforms B/C	uniprot_id=Q9VGY6
524	_ptg000677l_1_1_000002	1636.317934	-2.323808948	0.404928098	-5.738818715	9.53E-09	2.63E-07	Dbxref=CDD:cd10233,Coils:Coil,Gene3D:G3DSA:2.60.34.10,Gene3D:G3DSA:3.30.420.40,Gene3D:G3DSA:3.90.640.10,Gene3D:G3DSA:1.20.1270.10,InterPro:IPR029047,InterPro:IPR029048,InterPro:IPR018181,InterPro:IPR043129,InterPro:IPR013126,PANTHER:PTHR19375:SF346,PANTHER:PTHR19375,PRINTS:PR00301,Pfam:PF00012,ProSitePatterns:PS00329,ProSitePatterns:PS00297,ProSitePatterns:PS01036,Reactome:R-HSA-3371453,SUPERFAMI…	Name=Hsc70-2	product=Heat shock 70 kDa protein cognate 2	uniprot_id=P11146
525	_ptg000087l_1_1_000057	82.47340747	1.682485794	0.293251606	5.737345536	9.62E-09	2.65E-07	Dbxref=CDD:cd18286,Gene3D:G3DSA:2.130.10.30,Gene3D:G3DSA:3.30.710.10,InterPro:IPR000210,InterPro:IPR009091,InterPro:IPR000408,InterPro:IPR011333,PANTHER:PTHR22872,Pfam:PF00415,Pfam:PF00651,ProSitePatterns:PS00626,ProSiteProfiles:PS50097,ProSiteProfiles:PS50012,SMART:SM00225,SUPERFAMILY:SSF50985,SUPERFAMILY:SSF54695	Name=RCBTB1	Ontology_term=GO:0005515	product=RCC1 and BTB domain-containing protein 1	uniprot_id=Q8NDN9
526	_ptg003087l_1_1_000004	487.9039196	1.572470818	0.274252565	5.733659468	9.83E-09	2.71E-07	Dbxref=InterPro:IPR003689,MobiDBLite:mobidb-lite,PANTHER:PTHR16950:SF25,PANTHER:PTHR16950,Pfam:PF02535	Name=slc39a7	Ontology_term=GO:0016020,GO:0030001,GO:0046873,GO:0055085	product=Zinc transporter Slc39a7	uniprot_id=Q9PUB8
527	_ptg000234l_1_1_000044	22.43780771	2.903595278	0.506731563	5.730046219	1.00E-08	2.76E-07	product=hypothetical protein
528	_ptg000837l_1_1_000006	9.303308477	4.281178743	0.747210531	5.72954819	1.01E-08	2.76E-07	product=hypothetical protein
529	_ptg001965l_1_1_000004	21.68466594	-2.922318617	0.510089891	-5.729026726	1.01E-08	2.77E-07	Dbxref=CDD:cd09272,PANTHER:PTHR11439:SF275,PANTHER:PTHR11439	Name=GIP	product=Copia protein	uniprot_id=P04146
530	_ptg000117l_1_1_000030	699.9981663	1.405820863	0.245889916	5.717277412	1.08E-08	2.96E-07	Dbxref=Gene3D:G3DSA:3.40.30.10,InterPro:IPR021149,InterPro:IPR036249,PANTHER:PTHR12692,PANTHER:PTHR12692:SF1,Pfam:PF04756,SUPERFAMILY:SSF52833	Name=magt1	product=Magnesium transporter protein 1	uniprot_id=Q7ZV50
531	_ptg001932l_1_1_000004	217.3601474	1.502819183	0.262896743	5.716385711	1.09E-08	2.97E-07	Dbxref=InterPro:IPR019392,PANTHER:PTHR21508,PANTHER:PTHR21508:SF5,Pfam:PF10265,Reactome:R-HSA-1483166	Name=Miga	Ontology_term=GO:0008053	product=Mitoguardin	uniprot_id=Q9W3F7
532	_ptg000367l_1_1_000078	67.58447115	-2.76160181	0.48330986	-5.713936415	1.10E-08	3.00E-07	product=hypothetical protein
533	_ptg001574l_1_1_000009	18.29106702	-4.350703725	0.762623914	-5.704913843	1.16E-08	3.16E-07	product=hypothetical protein
534	_ptg000678l_1_1_000015	41.57140023	2.761994864	0.484582668	5.699739274	1.20E-08	3.25E-07	Dbxref=CDD:cd00200,Coils:Coil,Gene3D:G3DSA:2.130.10.10,InterPro:IPR015943,InterPro:IPR020472,InterPro:IPR017986,InterPro:IPR001680,InterPro:IPR039241,InterPro:IPR036322,MobiDBLite:mobidb-lite,PANTHER:PTHR19865:SF0,PANTHER:PTHR19865,PRINTS:PR00320,Pfam:PF00400,ProSiteProfiles:PS50294,ProSiteProfiles:PS50082,Reactome:R-HSA-6790901,Reactome:R-HSA-6791226,SMART:SM00320,SUPERFAMILY:SSF50978	Name=RRP9	Ontology_term=GO:0005515,GO:0006364,GO:0034511	product=U3 small nucleolar RNA-interacting protein 2	uniprot_id=O43818
535	_ptg001229l_1_1_000034	4295.478379	3.21642333	0.56448064	5.6980224	1.21E-08	3.28E-07	product=hypothetical protein
536	_ptg000828l_1_1_000079	48.97330184	-1.72983326	0.303642355	-5.696943239	1.22E-08	3.30E-07	product=hypothetical protein
537	_ptg001169l_1_1_000012	788.9498243	-1.437504346	0.252471098	-5.693738248	1.24E-08	3.35E-07	Dbxref=Gene3D:G3DSA:3.30.160.60,InterPro:IPR013087,InterPro:IPR036236,MobiDBLite:mobidb-lite,PANTHER:PTHR24393,PANTHER:PTHR24393:SF69,Pfam:PF00096,ProSitePatterns:PS00028,ProSiteProfiles:PS50157,SMART:SM00355,SUPERFAMILY:SSF57667	Name=MECOM	product=Histone-lysine N-methyltransferase MECOM	uniprot_id=Q03112
538	_ptg001270l_1_1_000007	25.39066735	4.060511969	0.713385552	5.691889835	1.26E-08	3.38E-07	Dbxref=CDD:cd17358,Gene3D:G3DSA:1.20.1250.20,InterPro:IPR005828,InterPro:IPR036259,PANTHER:PTHR23500:SF361,PANTHER:PTHR23500,Pfam:PF00083,SUPERFAMILY:SSF103473	Name=Tret1	Ontology_term=GO:0016021,GO:0022857,GO:0055085	product=Facilitated trehalose transporter Tret1	uniprot_id=B4LPX5
539	_ptg003099l_1_1_000001	84.33950563	1.793862912	0.315256914	5.690162	1.27E-08	3.41E-07	Dbxref=Gene3D:G3DSA:3.40.50.1820,InterPro:IPR029058,InterPro:IPR019363,PANTHER:PTHR13390,Pfam:PF10230,SUPERFAMILY:SSF53474	Name=sturkopf	product=Lipid droplet-associated hydrolase	uniprot_id=Q9W0H3
540	_ptg007089l_1_1_000006	401.6483846	1.374194748	0.241532474	5.689482344	1.27E-08	3.42E-07	Dbxref=Coils:Coil,Gene3D:G3DSA:1.20.80.10,InterPro:IPR014352,InterPro:IPR022408,InterPro:IPR000582,InterPro:IPR035984,MobiDBLite:mobidb-lite,PANTHER:PTHR23310:SF77,PANTHER:PTHR23310,PRINTS:PR00689,Pfam:PF00887,ProSitePatterns:PS00880,ProSiteProfiles:PS51228,SUPERFAMILY:SSF47027	Name=acbd5	Ontology_term=GO:0000062	product=Acyl-CoA-binding domain-containing protein 5	uniprot_id=Q641E3
541	_ptg001229l_1_1_000030	35.85863721	2.11251972	0.371914182	5.680126822	1.35E-08	3.60E-07	product=hypothetical protein
542	_ptg000714l_1_1_000001	1247.194336	-1.965958813	0.346190961	-5.678827684	1.36E-08	3.62E-07	Dbxref=Coils:Coil,Gene3D:G3DSA:1.20.58.2220,Gene3D:G3DSA:1.10.238.150,InterPro:IPR010472,InterPro:IPR027649,InterPro:IPR042201,InterPro:IPR015425,InterPro:IPR016024,MobiDBLite:mobidb-lite,PANTHER:PTHR46345,Pfam:PF06367,Pfam:PF02181,ProSiteProfiles:PS51444,SMART:SM01139,SMART:SM00498,SUPERFAMILY:SSF101447,SUPERFAMILY:SSF48371	Name=INF2	Ontology_term=GO:0003779,GO:0016043,GO:0030036	product=Inverted formin-2	uniprot_id=Q27J81
543	_ptg000128l_1_1_000018	181.3034625	1.978214593	0.348541122	5.675699271	1.38E-08	3.68E-07	Dbxref=Gene3D:G3DSA:3.40.50.150,InterPro:IPR010342,InterPro:IPR029063,MobiDBLite:mobidb-lite,PANTHER:PTHR20974,Pfam:PF06080,SUPERFAMILY:SSF53335	Name=METTL26	product=Methyltransferase-like 26	uniprot_id=Q32KX8
544	_ptg002160l_1_1_000013	1036.066811	1.450815649	0.255735603	5.673107811	1.40E-08	3.73E-07	Dbxref=InterPro:IPR006616,InterPro:IPR024518,PANTHER:PTHR31649,PANTHER:PTHR31649:SF10,Pfam:PF11901,SMART:SM00696	product=hypothetical protein
545	_ptg002784l_1_1_000001	608.6593878	2.250799615	0.396972507	5.669913096	1.43E-08	3.80E-07	Dbxref=InterPro:IPR024518,InterPro:IPR006616,PANTHER:PTHR31649:SF10,PANTHER:PTHR31649,Pfam:PF11901,SMART:SM00696	product=hypothetical protein
546	_ptg002887l_1_1_000009	22.52970026	-2.830863166	0.499313335	-5.669512442	1.43E-08	3.80E-07	product=hypothetical protein
547	_ptg001293l_1_1_000012	27.45541099	-3.161426392	0.557785703	-5.667815387	1.45E-08	3.83E-07	Dbxref=CDD:cd09272,Coils:Coil,Gene3D:G3DSA:3.30.420.10,InterPro:IPR001584,InterPro:IPR036397,InterPro:IPR043502,InterPro:IPR012337,InterPro:IPR013103,PANTHER:PTHR11439:SF265,PANTHER:PTHR11439,Pfam:PF14223,Pfam:PF00665,Pfam:PF07727,ProSiteProfiles:PS50994,SUPERFAMILY:SSF56672,SUPERFAMILY:SSF53098	Ontology_term=GO:0015074,GO:0003676	product=Retrovirus-related Pol polyprotein from transposon TNT 1-94	uniprot_id=P10978
548	_ptg000024l_1_1_000039	34.87769452	2.506994185	0.442357639	5.667346885	1.45E-08	3.83E-07	Dbxref=Gene3D:G3DSA:3.30.530.20,InterPro:IPR023393,InterPro:IPR013538,MobiDBLite:mobidb-lite,Pfam:PF08327,SUPERFAMILY:SSF55961	product=hypothetical protein
549	_ptg000129l_1_1_000057	140.0676032	2.076035959	0.366409819	5.665885163	1.46E-08	3.86E-07	Dbxref=Gene3D:G3DSA:3.60.110.10,InterPro:IPR003010,InterPro:IPR036526,PANTHER:PTHR23088:SF30,PANTHER:PTHR23088,Pfam:PF00795,ProSiteProfiles:PS50263,SUPERFAMILY:SSF56317	Name=Nit2	Ontology_term=GO:0006807	product=Omega-amidase NIT2	uniprot_id=Q497B0
550	_ptg000692l_1_1_000004	2743.478631	2.116906762	0.374212432	5.656965347	1.54E-08	4.06E-07	Dbxref=CDD:cd01161,Gene3D:G3DSA:1.10.540.10,Gene3D:G3DSA:2.40.110.10,Gene3D:G3DSA:1.20.140.10,InterPro:IPR006091,InterPro:IPR009100,InterPro:IPR009075,InterPro:IPR037069,InterPro:IPR036250,InterPro:IPR013786,InterPro:IPR006089,PANTHER:PTHR43884,PANTHER:PTHR43884:SF11,Pfam:PF02770,Pfam:PF00441,Pfam:PF02771,ProSitePatterns:PS00072,SUPERFAMILY:SSF56645,SUPERFAMILY:SSF47203	Name=Acadvl	Ontology_term=GO:0016627,GO:0055114,GO:0050660,GO:0003995	product=Very long-chain specific acyl-CoA dehydrogenase%2C mitochondrial	uniprot_id=P45953
551	_ptg004058l_1_1_000003	244.0396383	-2.254691292	0.399001922	-5.650828149	1.60E-08	4.20E-07	Dbxref=CDD:cd00086,Gene3D:G3DSA:1.10.10.60,Gene3D:G3DSA:1.10.260.40,InterPro:IPR010982,InterPro:IPR000327,InterPro:IPR001356,InterPro:IPR017970,InterPro:IPR009057,InterPro:IPR013847,MobiDBLite:mobidb-lite,PANTHER:PTHR11636,PANTHER:PTHR11636:SF89,PRINTS:PR00028,Pfam:PF00046,Pfam:PF00157,ProSitePatterns:PS00027,ProSitePatterns:PS00465,ProSitePatterns:PS00035,ProSiteProfiles:PS50071,ProSiteProfiles:…	Name=pou2f1	Ontology_term=GO:0003677,GO:0003700,GO:0006355,GO:0000981	product=POU domain%2C class 2%2C transcription factor 1	uniprot_id=Q28BL7
552	_ptg002103l_1_1_000009	184.4321672	-1.595776057	0.282415396	-5.650457025	1.60E-08	4.20E-07	Dbxref=Gene3D:G3DSA:1.10.220.10,InterPro:IPR037104,InterPro:IPR018502,PANTHER:PTHR10502:SF184,PANTHER:PTHR10502,Pfam:PF00191,ProSiteProfiles:PS51897,SMART:SM00335,SUPERFAMILY:SSF47874	Name=AnxB9	Ontology_term=GO:0005509,GO:0005544	product=Annexin B9	uniprot_id=P22464
553	_ptg002830l_1_1_000016	366.3194105	-1.342701087	0.237798174	-5.646389387	1.64E-08	4.29E-07	Dbxref=InterPro:IPR004210,InterPro:IPR006578,InterPro:IPR039353,MobiDBLite:mobidb-lite,PANTHER:PTHR12243,PANTHER:PTHR12243:SF44,Pfam:PF02944,Pfam:PF10545,ProSiteProfiles:PS51031,ProSiteProfiles:PS51029,SMART:SM00595	Ontology_term=GO:0003677	product=hypothetical protein
554	_ptg001810l_1_1_000009	145.6525584	-2.132644819	0.378031464	-5.641447929	1.69E-08	4.41E-07	Dbxref=Coils:Coil,Gene3D:G3DSA:1.25.40.20,Gene3D:G3DSA:1.20.120.1750,InterPro:IPR036770,InterPro:IPR002110,InterPro:IPR002867,InterPro:IPR031127,InterPro:IPR020683,MobiDBLite:mobidb-lite,PANTHER:PTHR11685:SF13,PANTHER:PTHR11685,Pfam:PF01485,Pfam:PF13857,Pfam:PF13637,ProSiteProfiles:PS51873,ProSiteProfiles:PS50297,ProSiteProfiles:PS50088,SMART:SM00248,SMART:SM00647,SUPERFAMILY:SSF48403,SUPERFAMILY…	Name=Ankib1	Ontology_term=GO:0005515,GO:0004842,GO:0016567	product=Ankyrin repeat and IBR domain-containing protein 1	uniprot_id=Q6ZPS6
555	_ptg004761l_1_1_000012	198.6180519	-2.029562321	0.36028706	-5.633181269	1.77E-08	4.62E-07	Dbxref=CDD:cd09272,Coils:Coil,Gene3D:G3DSA:3.30.420.10,InterPro:IPR001584,InterPro:IPR043502,InterPro:IPR036397,InterPro:IPR013103,InterPro:IPR012337,MobiDBLite:mobidb-lite,PANTHER:PTHR11439:SF265,PANTHER:PTHR11439,Pfam:PF00665,Pfam:PF07727,ProSiteProfiles:PS50994,SUPERFAMILY:SSF56672,SUPERFAMILY:SSF53098	Ontology_term=GO:0015074,GO:0003676	product=Retrovirus-related Pol polyprotein from transposon TNT 1-94	uniprot_id=P10978
556	_ptg000076l_1_1_000041	36.74486331	-2.21240546	0.393037082	-5.628999303	1.81E-08	4.72E-07	Dbxref=MobiDBLite:mobidb-lite	product=hypothetical protein
557	_ptg001530l_1_1_000003	333.8735996	-1.395930007	0.249026397	-5.605550358	2.08E-08	5.40E-07	Dbxref=InterPro:IPR002557,InterPro:IPR036508,MobiDBLite:mobidb-lite,PANTHER:PTHR22933,PANTHER:PTHR22933:SF18,Pfam:PF01607,Reactome:R-HSA-189085,SUPERFAMILY:SSF57625	Ontology_term=GO:0005576,GO:0008061	product=hypothetical protein
558	_ptg000959l_1_1_000006	363.0719264	-1.310391025	0.233825226	-5.604147378	2.09E-08	5.43E-07	Dbxref=CDD:cd11304,Gene3D:G3DSA:2.60.40.60,InterPro:IPR020894,InterPro:IPR015919,InterPro:IPR002126,MobiDBLite:mobidb-lite,PANTHER:PTHR24028:SF274,PANTHER:PTHR24028,PRINTS:PR00205,Pfam:PF00028,ProSitePatterns:PS00232,ProSiteProfiles:PS50268,SMART:SM00112,SUPERFAMILY:SSF49313	Name=Pcdh15	Ontology_term=GO:0005886,GO:0007155,GO:0005509,GO:0016020,GO:0007156	product=Protocadherin-15	uniprot_id=Q0ZM14
559	_ptg003678l_1_1_000007	1953.936362	2.11293574	0.37790791	5.591139221	2.26E-08	5.84E-07	Dbxref=MobiDBLite:mobidb-lite	product=hypothetical protein
560	_ptg000218l_1_1_000032	59.40190356	-1.599870196	0.286480393	-5.584571356	2.34E-08	6.06E-07	product=hypothetical protein
561	_ptg000922l_1_1_000021	243.7753635	-1.285710996	0.230368064	-5.581116465	2.39E-08	6.17E-07	Dbxref=CDD:cd00077,CDD:cd00130,Gene3D:G3DSA:3.30.450.20,Gene3D:G3DSA:1.10.1300.10,InterPro:IPR003607,InterPro:IPR002073,InterPro:IPR036971,InterPro:IPR000014,InterPro:IPR035965,InterPro:IPR023088,PANTHER:PTHR11347:SF85,PANTHER:PTHR11347,PRINTS:PR00387,Pfam:PF00233,Pfam:PF13426,ProSiteProfiles:PS51845,SMART:SM00471,SUPERFAMILY:SSF109604,SUPERFAMILY:SSF55785	Name=PDE8A	Ontology_term=GO:0004114,GO:0007165,GO:0008081	product=High affinity cAMP-specific and IBMX-insensitive 3'%2C5'-cyclic phosphodiesterase 8A	uniprot_id=O60658
562	_ptg006340l_1_1_000075	849.2977772	1.791975843	0.321146411	5.5799342	2.41E-08	6.20E-07	Dbxref=CDD:cd15904,Gene3D:G3DSA:1.20.1260.100,InterPro:IPR004307,InterPro:IPR038330,PANTHER:PTHR10057,PANTHER:PTHR10057:SF0,PIRSF:PIRSF005859,Pfam:PF03073	Name=Tspo	Ontology_term=GO:0016021	product=Translocator protein	uniprot_id=P16257
563	_ptg000358l_1_1_000009	26552.94057	1.99872319	0.358332883	5.577839166	2.44E-08	6.26E-07	Dbxref=Gene3D:G3DSA:3.15.10.30,InterPro:IPR010562,InterPro:IPR038606,PANTHER:PTHR11008,Pfam:PF06585,SMART:SM00700	product=hypothetical protein
564	_ptg000609l_1_1_000006	287.4770075	1.332244735	0.238890432	5.576802406	2.45E-08	6.28E-07	Dbxref=Gene3D:G3DSA:1.20.1510.10,InterPro:IPR002524,InterPro:IPR027469,InterPro:IPR036837,PANTHER:PTHR11562:SF51,PANTHER:PTHR11562,Pfam:PF01545,Reactome:R-HSA-435368,SUPERFAMILY:SSF161111,SUPERFAMILY:SSF160240,TIGRFAM:TIGR01297	Name=Slc30a2	Ontology_term=GO:0006812,GO:0008324,GO:0016021,GO:0055085	product=Proton-coupled zinc antiporter SLC30A2	uniprot_id=Q2HJ10
565	_ptg001158l_1_1_000038	86.00318414	-2.915203482	0.522736836	-5.576808982	2.45E-08	6.28E-07	Dbxref=Gene3D:G3DSA:1.10.275.10,InterPro:IPR024083,PANTHER:PTHR43172	Name=ADSL	product=Adenylosuccinate lyase	uniprot_id=P21265
566	_ptg000570l_1_1_000002	127.152157	1.184681973	0.212442784	5.576475474	2.45E-08	6.28E-07	Dbxref=CDD:cd14061,CDD:cd11876,Coils:Coil,Gene3D:G3DSA:3.30.200.20,Gene3D:G3DSA:1.10.510.10,Gene3D:G3DSA:2.30.30.40,InterPro:IPR011009,InterPro:IPR017441,InterPro:IPR001452,InterPro:IPR036028,InterPro:IPR008271,InterPro:IPR000719,InterPro:IPR001245,MobiDBLite:mobidb-lite,PANTHER:PTHR23257,PANTHER:PTHR23257:SF730,PRINTS:PR00109,PRINTS:PR00452,Pfam:PF00018,Pfam:PF07714,ProSitePatterns:PS00107,ProSi…	Name=slpr	Ontology_term=GO:0005524,GO:0005515,GO:0004672,GO:0006468	product=Mitogen-activated protein kinase kinase kinase	uniprot_id=Q95UN8
567	_ptg000271l_1_1_000099	33.50942352	-2.184767576	0.391852947	-5.575478232	2.47E-08	6.30E-07	Dbxref=MobiDBLite:mobidb-lite,PANTHER:PTHR21261,PANTHER:PTHR21261:SF2	product=hypothetical protein
568	_ptg006083l_1_1_000019	353.3753959	-1.448767276	0.260255346	-5.566714753	2.60E-08	6.62E-07	Dbxref=Gene3D:G3DSA:3.90.550.50,InterPro:IPR029044,InterPro:IPR008428,PANTHER:PTHR12369:SF11,PANTHER:PTHR12369,Pfam:PF05679,SUPERFAMILY:SSF53448	Name=Chsy1	Ontology_term=GO:0008376,GO:0032580	product=Chondroitin sulfate synthase 1	uniprot_id=Q6ZQ11
569	_ptg000291l_1_1_000017	292.5026077	2.044306386	0.367381691	5.564529854	2.63E-08	6.69E-07	product=hypothetical protein
570	_ptg001506l_1_1_000014	34.15862951	2.888264409	0.51942689	5.560483035	2.69E-08	6.83E-07	Dbxref=Coils:Coil,MobiDBLite:mobidb-lite	product=hypothetical protein
571	_ptg000913l_1_1_000009	306.8607053	-1.199284301	0.215768929	-5.558188129	2.73E-08	6.91E-07	Dbxref=CDD:cd03230,InterPro:IPR003439,InterPro:IPR027417,InterPro:IPR003593,PANTHER:PTHR43038,PANTHER:PTHR43038:SF5,Pfam:PF00005,Pfam:PF12698,ProSiteProfiles:PS50893,SMART:SM00382,SUPERFAMILY:SSF52540	Name=abcG23	Ontology_term=GO:0005524,GO:0016887	product=ABC transporter G family member 23	uniprot_id=Q55EH8
572	_ptg001506l_1_1_000008	64.0574275	-2.133786813	0.383909424	-5.558047495	2.73E-08	6.91E-07	Dbxref=Gene3D:G3DSA:3.80.10.10,InterPro:IPR036047,InterPro:IPR001810,InterPro:IPR032675,InterPro:IPR039940,PANTHER:PTHR20933:SF4,PANTHER:PTHR20933,Pfam:PF12937,ProSiteProfiles:PS50181,SMART:SM00256,SUPERFAMILY:SSF81383	Name=fbxl7	Ontology_term=GO:0005515,GO:0019005,GO:0031146	product=F-box/LRR-repeat protein 7	uniprot_id=A1A5X2
573	_ptg000370l_1_1_000099	85.96545655	2.273043992	0.409146572	5.555573834	2.77E-08	6.99E-07	Dbxref=Gene3D:G3DSA:2.40.70.10,InterPro:IPR021109,InterPro:IPR001969,InterPro:IPR033121,InterPro:IPR001461,PANTHER:PTHR13683:SF77,PANTHER:PTHR13683,Pfam:PF00026,ProSitePatterns:PS00141,ProSiteProfiles:PS51767,SUPERFAMILY:SSF50630	Name=APA1	Ontology_term=GO:0004190,GO:0006508	product=Aspartic proteinase A1	uniprot_id=O65390
574	_ptg000396l_1_1_000008	91.40786565	-2.080460475	0.374538288	-5.554733766	2.78E-08	7.01E-07	Dbxref=CDD:cd09272,Gene3D:G3DSA:3.30.420.10,InterPro:IPR013103,InterPro:IPR036397,InterPro:IPR001584,InterPro:IPR043502,InterPro:IPR012337,InterPro:IPR001878,MobiDBLite:mobidb-lite,PANTHER:PTHR11439:SF265,PANTHER:PTHR11439,Pfam:PF07727,Pfam:PF00665,Pfam:PF14223,ProSiteProfiles:PS50158,ProSiteProfiles:PS50994,SUPERFAMILY:SSF56672,SUPERFAMILY:SSF53098	Ontology_term=GO:0003676,GO:0015074,GO:0008270	product=Retrovirus-related Pol polyprotein from transposon TNT 1-94	uniprot_id=P10978
575	_ptg001293l_1_1_000024	411.6436431	1.750735347	0.315378507	5.551219595	2.84E-08	7.14E-07	Dbxref=CDD:cd06662,InterPro:IPR002994,PANTHER:PTHR23427:SF2,PANTHER:PTHR23427,Pfam:PF02104,ProSiteProfiles:PS50895,Reactome:R-HSA-5628897,Reactome:R-HSA-611105	Name=Surf1	Ontology_term=GO:0016020	product=Surfeit locus protein 1	uniprot_id=Q9QXU2
576	_ptg005295l_1_1_000003	109.7967851	-2.232511528	0.402179929	-5.551026706	2.84E-08	7.14E-07	Dbxref=MobiDBLite:mobidb-lite	product=hypothetical protein
577	_ptg000869l_1_1_000032	371.9998022	2.039689079	0.367538998	5.549585462	2.86E-08	7.19E-07	Dbxref=CDD:cd07557,Gene3D:G3DSA:2.70.40.10,InterPro:IPR008181,InterPro:IPR033704,InterPro:IPR029054,InterPro:IPR036157,KEGG:00240+3.6.1.23,KEGG:00983+3.6.1.23,MobiDBLite:mobidb-lite,PANTHER:PTHR11241,Pfam:PF00692,SUPERFAMILY:SSF51283,TIGRFAM:TIGR00576	Name=Dut	Ontology_term=GO:0000287,GO:0004170,GO:0006226,GO:0046081	product=Deoxyuridine 5'-triphosphate nucleotidohydrolase	uniprot_id=P70583
578	_ptg000940l_1_1_000030	2359.661475	2.091532048	0.376994095	5.547917271	2.89E-08	7.24E-07	Dbxref=CDD:cd00165,Gene3D:G3DSA:3.10.290.10,InterPro:IPR002942,InterPro:IPR001912,InterPro:IPR022801,InterPro:IPR036986,InterPro:IPR005710,InterPro:IPR018079,MobiDBLite:mobidb-lite,PANTHER:PTHR11831,PANTHER:PTHR11831:SF24,Pfam:PF01479,Pfam:PF00163,ProSitePatterns:PS00632,ProSiteProfiles:PS50889,Reactome:R-HSA-156827,Reactome:R-HSA-156902,Reactome:R-HSA-1799339,Reactome:R-HSA-192823,Reactome:R-HSA…	Name=RpS9	Ontology_term=GO:0003723,GO:0019843,GO:0003735,GO:0006412,GO:0015935	product=Small ribosomal subunit protein uS4	uniprot_id=B4PEU8
579	_ptg000110l_1_1_000024	51.69380841	-1.865640538	0.3367141	-5.540725905	3.01E-08	7.53E-07	Dbxref=Gene3D:G3DSA:3.80.10.10,InterPro:IPR003591,InterPro:IPR001611,InterPro:IPR032675,InterPro:IPR000483,PANTHER:PTHR46473,PRINTS:PR00019,Pfam:PF13516,Pfam:PF13855,ProSiteProfiles:PS51450,SMART:SM00369,SMART:SM00365,SMART:SM00082,SUPERFAMILY:SSF52058	Name=LRRN2	Ontology_term=GO:0005515	product=Leucine-rich repeat neuronal protein 2	uniprot_id=O75325
580	_ptg000319l_1_1_000013	362.3976013	0.939367516	0.169568768	5.539743695	3.03E-08	7.56E-07	Dbxref=InterPro:IPR005804,InterPro:IPR036400,PANTHER:PTHR16740,Pfam:PF00487,SUPERFAMILY:SSF55856	Name=Cyt-b5-r	Ontology_term=GO:0006629	product=Cytochrome b5-related protein	uniprot_id=P19967
581	_ptg000560l_1_1_000011	157.4759576	1.292778525	0.233448379	5.537748989	3.06E-08	7.64E-07	Dbxref=InterPro:IPR017423,MobiDBLite:mobidb-lite,PANTHER:PTHR12945:SF0,PANTHER:PTHR12945,Pfam:PF04189,Reactome:R-HSA-6782315	Name=Trmt6	Ontology_term=GO:0030488,GO:0031515	product=tRNA (adenine(58)-N(1))-methyltransferase non-catalytic subunit TRM6	uniprot_id=Q8CE96
582	_ptg000218l_1_1_000010	156.7637065	1.821514057	0.328946774	5.537412749	3.07E-08	7.64E-07	Dbxref=CDD:cd05790,Gene3D:G3DSA:2.40.50.140,Gene3D:G3DSA:2.40.50.100,Gene3D:G3DSA:3.30.1370.10,InterPro:IPR004088,InterPro:IPR037319,InterPro:IPR026699,InterPro:IPR012340,InterPro:IPR036612,PANTHER:PTHR21321,PANTHER:PTHR21321:SF1,Pfam:PF15985,Reactome:R-HSA-380994,Reactome:R-HSA-429958,Reactome:R-HSA-450385,Reactome:R-HSA-450513,Reactome:R-HSA-450604,Reactome:R-HSA-6791226,SUPERFAMILY:SSF110324,S…	Name=Rrp40	Ontology_term=GO:0003723,GO:0000178	product=Exosome complex component RRP40	uniprot_id=Q8IPX7
583	_ptg000527l_1_1_000014	135.3911816	2.206463305	0.398576918	5.535853192	3.10E-08	7.69E-07	Dbxref=CDD:cd01367,Coils:Coil,Gene3D:G3DSA:3.40.850.10,InterPro:IPR001752,InterPro:IPR027417,InterPro:IPR027640,InterPro:IPR036961,InterPro:IPR019821,MobiDBLite:mobidb-lite,PANTHER:PTHR24115:SF486,PANTHER:PTHR24115,PRINTS:PR00380,Pfam:PF00225,ProSitePatterns:PS00411,ProSiteProfiles:PS50067,Reactome:R-HSA-6811434,Reactome:R-HSA-983189,SMART:SM00129,SUPERFAMILY:SSF52540	Name=Klp10A	Ontology_term=GO:0003777,GO:0005524,GO:0007018,GO:0008017	product=Kinesin-like protein Klp10A	uniprot_id=Q960Z0
584	_ptg000720l_1_1_000003	744.4805836	1.593913468	0.287943144	5.53551456	3.10E-08	7.69E-07	Dbxref=CDD:cd06558,Gene3D:G3DSA:3.90.226.10,InterPro:IPR001753,InterPro:IPR029045,PANTHER:PTHR11941,PANTHER:PTHR11941:SF45,Pfam:PF00378,SUPERFAMILY:SSF52096	Name=Eci1	Ontology_term=GO:0003824	product=Enoyl-CoA delta isomerase 1%2C mitochondrial	uniprot_id=P42125
585	_ptg004694l_1_1_000028	191.4907802	-1.989064906	0.359412136	-5.53421742	3.13E-08	7.74E-07	Dbxref=CDD:cd17358,Gene3D:G3DSA:1.20.1250.20,InterPro:IPR036259,InterPro:IPR005828,InterPro:IPR005829,InterPro:IPR020846,PANTHER:PTHR23500:SF361,PANTHER:PTHR23500,Pfam:PF00083,ProSitePatterns:PS00216,ProSiteProfiles:PS50850,SUPERFAMILY:SSF103473	Name=Tret1	Ontology_term=GO:0016021,GO:0022857,GO:0055085	product=Facilitated trehalose transporter Tret1	uniprot_id=A9ZSY3
586	_ptg002150l_1_1_000018	726.536528	-1.756916396	0.317570621	-5.532364392	3.16E-08	7.81E-07	Dbxref=MobiDBLite:mobidb-lite	product=hypothetical protein
587	_ptg000674l_1_1_000008	249.0430453	-1.119047404	0.202353349	-5.530164986	3.20E-08	7.87E-07	Dbxref=MobiDBLite:mobidb-lite	product=hypothetical protein
588	_ptg000717l_1_1_000032	125.2364143	1.260220366	0.227884478	5.530084273	3.20E-08	7.87E-07	Dbxref=Gene3D:G3DSA:3.40.50.720,Gene3D:G3DSA:1.10.3730.10,InterPro:IPR028939,InterPro:IPR000304,InterPro:IPR036291,KEGG:00330+1.5.1.2,MetaCyc:PWY-3341,MetaCyc:PWY-4981,MetaCyc:PWY-6344,PANTHER:PTHR11645:SF46,PANTHER:PTHR11645,PIRSF:PIRSF000193,Pfam:PF03807,Reactome:R-HSA-8964539,SUPERFAMILY:SSF51735	Name=PYCR1	Ontology_term=GO:0004735,GO:0006561,GO:0055114	product=Pyrroline-5-carboxylate reductase 1%2C mitochondrial	uniprot_id=Q58DT4
589	_ptg004058l_1_1_000001	48.15782122	2.493089224	0.450821404	5.530103947	3.20E-08	7.87E-07	Dbxref=MobiDBLite:mobidb-lite	product=hypothetical protein
590	_ptg000588l_1_1_000014	34.89144317	-2.092032786	0.378444197	-5.527982197	3.24E-08	7.95E-07	Dbxref=Gene3D:G3DSA:3.30.420.470,InterPro:IPR001888,PANTHER:PTHR46060,Pfam:PF01359	Name=mariner\T	product=Mariner Mos1 transposase	uniprot_id=Q7JQ07
591	_ptg003774l_1_1_000009	382.8151309	1.773641248	0.320892634	5.527210855	3.25E-08	7.97E-07	Dbxref=InterPro:IPR007248,PANTHER:PTHR11266,PANTHER:PTHR11266:SF75	Ontology_term=GO:0016021	product=hypothetical protein
592	_ptg001968l_1_1_000011	485.498241	-1.374125065	0.249005073	-5.518462139	3.42E-08	8.37E-07	Dbxref=CDD:cd17358,Gene3D:G3DSA:1.20.1250.20,InterPro:IPR005829,InterPro:IPR020846,InterPro:IPR036259,InterPro:IPR005828,PANTHER:PTHR23500:SF379,PANTHER:PTHR23500,Pfam:PF00083,ProSitePatterns:PS00216,ProSitePatterns:PS00217,ProSiteProfiles:PS50850,SUPERFAMILY:SSF103473	Name=Tret1	Ontology_term=GO:0016021,GO:0022857,GO:0055085	product=Facilitated trehalose transporter Tret1	uniprot_id=B0WC46
593	_ptg000691l_1_1_000008	12646.03574	-1.486005941	0.269821239	-5.507372012	3.64E-08	8.89E-07	Dbxref=Gene3D:G3DSA:1.10.238.10,InterPro:IPR029655,InterPro:IPR011992,PANTHER:PTHR23048:SF33,PANTHER:PTHR23048,SUPERFAMILY:SSF47473	Name=MLC1	product=Myosin light chain 1	uniprot_id=J7HCX7
594	_ptg001293l_1_1_000025	166.3841133	1.356530745	0.246543335	5.502200034	3.75E-08	9.14E-07	Dbxref=CDD:cd02961,CDD:cd02981,Gene3D:G3DSA:3.40.30.10,InterPro:IPR036249,InterPro:IPR005788,InterPro:IPR013766,InterPro:IPR017937,MobiDBLite:mobidb-lite,PANTHER:PTHR18929:SF101,PANTHER:PTHR18929,PRINTS:PR00421,Pfam:PF00085,ProSitePatterns:PS00194,ProSiteProfiles:PS51352,SUPERFAMILY:SSF52833,TIGRFAM:TIGR01126	Name=Pdi	Ontology_term=GO:0003756,GO:0045454	product=Protein disulfide-isomerase	uniprot_id=P54399
595	_ptg000364l_1_1_000012	8276.495091	-2.324281483	0.422542295	-5.500707285	3.78E-08	9.21E-07	Dbxref=CDD:cd00096,CDD:cd00063,CDD:cd11856,Coils:Coil,Gene3D:G3DSA:2.60.40.10,Gene3D:G3DSA:2.30.30.40,InterPro:IPR001452,InterPro:IPR003961,InterPro:IPR036179,InterPro:IPR013783,InterPro:IPR007110,InterPro:IPR036028,InterPro:IPR036116,InterPro:IPR003599,InterPro:IPR003598,InterPro:IPR013098,MobiDBLite:mobidb-lite,PANTHER:PTHR13817:SF10,PANTHER:PTHR13817,Pfam:PF14604,Pfam:PF07679,Pfam:PF00041,ProS…	Name=sls	Ontology_term=GO:0005515	product=Titin	uniprot_id=Q9I7U4
596	_ptg000049l_1_1_000006	20.48400891	-2.760153615	0.501922587	-5.499161999	3.82E-08	9.27E-07	Dbxref=InterPro:IPR001878,MobiDBLite:mobidb-lite,PANTHER:PTHR34676,Pfam:PF14223,ProSiteProfiles:PS50158	Name=GIP	Ontology_term=GO:0003676,GO:0008270	product=Copia protein	uniprot_id=P04146
597	_ptg000018l_1_1_000055	50.87229903	-2.355839949	0.428536757	-5.497404626	3.85E-08	9.35E-07	Dbxref=InterPro:IPR000618,InterPro:IPR031311,MobiDBLite:mobidb-lite,PANTHER:PTHR10380,PANTHER:PTHR10380:SF119,Pfam:PF00379,ProSitePatterns:PS00233,ProSiteProfiles:PS51155	Name=l(3)mbn	Ontology_term=GO:0042302	product=Protein lethal(3)malignant blood neoplasm 1	uniprot_id=P52302
598	_ptg000271l_1_1_000001	81.64047511	-1.718349072	0.312659635	-5.495909552	3.89E-08	9.41E-07	Dbxref=Gene3D:G3DSA:3.30.160.60,InterPro:IPR013087,InterPro:IPR036236,MobiDBLite:mobidb-lite,PANTHER:PTHR24399:SF41,PANTHER:PTHR24399,Pfam:PF00096,ProSitePatterns:PS00028,ProSiteProfiles:PS50157,SMART:SM00355,SUPERFAMILY:SSF57667	Name=sens	product=Zinc finger protein sens	uniprot_id=Q9N658
599	_ptg002647l_1_1_000069	282.2639481	-1.184335097	0.215544973	-5.494607844	3.92E-08	9.47E-07	Dbxref=InterPro:IPR036508,InterPro:IPR002557,Pfam:PF01607,ProSiteProfiles:PS50940,Reactome:R-HSA-189085,SMART:SM00494,SUPERFAMILY:SSF57625	Ontology_term=GO:0008061,GO:0005576	product=hypothetical protein
600	_ptg001932l_1_1_000005	762.9973188	-1.721646467	0.313416795	-5.493153188	3.95E-08	9.53E-07	Dbxref=InterPro:IPR000618,InterPro:IPR031311,MobiDBLite:mobidb-lite,PANTHER:PTHR12236,PANTHER:PTHR12236:SF72,ProSitePatterns:PS00233,ProSiteProfiles:PS51155	Name=resilin	Ontology_term=GO:0042302	product=Pro-resilin	uniprot_id=Q9V7U0
601	_ptg000087l_1_1_000060	96.13737093	1.952625354	0.355539262	5.492010477	3.97E-08	9.56E-07	Dbxref=Gene3D:G3DSA:3.30.2140.20,InterPro:IPR001447,InterPro:IPR038765,KEGG:00232+2.3.1.5,KEGG:00633+2.3.1.5,KEGG:00983+2.3.1.5,PANTHER:PTHR11786:SF0,PANTHER:PTHR11786,Pfam:PF00797,Reactome:R-HSA-156582,SUPERFAMILY:SSF54001	Name=nat	Ontology_term=GO:0016407	product=Arylamine N-acetyltransferase	uniprot_id=O86309
602	_ptg002647l_1_1_000055	525.6462351	-1.267755205	0.230827404	-5.492221388	3.97E-08	9.56E-07	product=hypothetical protein
603	_ptg000544l_1_1_000074	291.0732855	1.775645585	0.323355182	5.491316317	3.99E-08	9.58E-07	Dbxref=Gene3D:G3DSA:2.60.40.1490,InterPro:IPR036747,InterPro:IPR006818,MobiDBLite:mobidb-lite,PANTHER:PTHR12040,PANTHER:PTHR12040:SF19,Pfam:PF04729,SUPERFAMILY:SSF101546	Name=asf1	Ontology_term=GO:0005634,GO:0006333	product=Histone chaperone asf1	uniprot_id=Q9V464
604	_ptg005894l_1_1_000020	1005.682048	4.556159154	0.830173015	5.488204351	4.06E-08	9.73E-07	Dbxref=InterPro:IPR017853,InterPro:IPR001360,InterPro:IPR033132,PANTHER:PTHR10353,PANTHER:PTHR10353:SF155,PRINTS:PR00131,Pfam:PF00232,ProSitePatterns:PS00653,SUPERFAMILY:SSF51445	Ontology_term=GO:0004553,GO:0005975	product=Myrosinase 1	uniprot_id=Q95X01
605	_ptg000604l_1_1_000003	2902.925178	-1.762894532	0.321568664	-5.482171395	4.20E-08	1.01E-06	Dbxref=Gene3D:G3DSA:2.10.25.10,InterPro:IPR000742,InterPro:IPR003645,InterPro:IPR001507,InterPro:IPR009030,InterPro:IPR001881,MobiDBLite:mobidb-lite,PANTHER:PTHR22963:SF29,PANTHER:PTHR22963,ProSitePatterns:PS01186,ProSiteProfiles:PS50026,ProSiteProfiles:PS51034,SMART:SM00274,SMART:SM00241,SMART:SM00181,SMART:SM00179,SMART:SM00286,SUPERFAMILY:SSF90148,SUPERFAMILY:SSF57184	Name=Notch1	Ontology_term=GO:0005509	product=Neurogenic locus notch homolog protein 1	uniprot_id=Q01705
606	_ptg000729l_1_1_000010	553.8101782	1.17892423	0.215088846	5.481103519	4.23E-08	1.01E-06	Dbxref=CDD:cd00190,Gene3D:G3DSA:2.60.120.290,Gene3D:G3DSA:2.40.10.10,InterPro:IPR018114,InterPro:IPR009003,InterPro:IPR035914,InterPro:IPR001254,InterPro:IPR001314,InterPro:IPR043504,PANTHER:PTHR24258:SF134,PANTHER:PTHR24258,PRINTS:PR00722,Pfam:PF00089,ProSitePatterns:PS00134,ProSiteProfiles:PS50240,SMART:SM00020,SUPERFAMILY:SSF50494,SUPERFAMILY:SSF49854	Ontology_term=GO:0004252,GO:0006508	product=Venom serine protease 34	uniprot_id=Q8MQS8
607	_ptg000180l_1_1_000012	110.859351	1.931617386	0.352484921	5.48000005	4.25E-08	1.01E-06	product=hypothetical protein
608	_ptg003145l_1_1_000027	3165.821803	1.877362173	0.342598748	5.479769504	4.26E-08	1.01E-06	Dbxref=CDD:cd03177,CDD:cd03045,Gene3D:G3DSA:3.40.30.10,Gene3D:G3DSA:1.20.1050.10,InterPro:IPR004046,InterPro:IPR036249,InterPro:IPR010987,InterPro:IPR004045,InterPro:IPR036282,InterPro:IPR040079,PANTHER:PTHR43969,PANTHER:PTHR43969:SF9,Pfam:PF00043,Pfam:PF02798,ProSiteProfiles:PS50405,ProSiteProfiles:PS50404,SFLD:SFLDG01153,SFLD:SFLDS00019,SUPERFAMILY:SSF52833,SUPERFAMILY:SSF47616	Name=GstD1	Ontology_term=GO:0005515	product=Glutathione S-transferase 1%2C isoform D	uniprot_id=Q93113
609	_ptg000183l_1_1_000017	5381.136883	-1.801246422	0.328890634	-5.476733701	4.33E-08	1.03E-06	Dbxref=InterPro:IPR000618,MobiDBLite:mobidb-lite,PANTHER:PTHR10380:SF160,PANTHER:PTHR10380,Pfam:PF00379,ProSiteProfiles:PS51155	Ontology_term=GO:0042302	product=hypothetical protein
610	_ptg000909l_1_1_000008	1803.979441	-2.376535756	0.43401501	-5.475699464	4.36E-08	1.03E-06	Dbxref=Coils:Coil,MobiDBLite:mobidb-lite	product=hypothetical protein
611	_ptg000221l_1_1_000082	24.42492288	-2.452693719	0.4482698	-5.471467674	4.46E-08	1.06E-06	Dbxref=CDD:cd00059,Coils:Coil,Gene3D:G3DSA:1.10.10.10,InterPro:IPR001766,InterPro:IPR030456,InterPro:IPR036390,InterPro:IPR036388,InterPro:IPR018122,MobiDBLite:mobidb-lite,PANTHER:PTHR45881,PANTHER:PTHR45881:SF2,PRINTS:PR00053,Pfam:PF00250,ProSitePatterns:PS00658,ProSitePatterns:PS00657,ProSiteProfiles:PS50039,SMART:SM00339,SUPERFAMILY:SSF46785	Name=foxj1-b	Ontology_term=GO:0003700,GO:0006355,GO:0043565	product=Forkhead box protein J1-B	uniprot_id=Q708W1
612	_ptg001238l_1_1_000017	40.16891356	-2.503073379	0.457475214	-5.471495074	4.46E-08	1.06E-06	Dbxref=InterPro:IPR000618,MobiDBLite:mobidb-lite,PANTHER:PTHR10380,PANTHER:PTHR10380:SF208,ProSiteProfiles:PS51155	Ontology_term=GO:0042302	product=hypothetical protein
613	_ptg002795l_1_1_000007	365.9333122	-1.790400159	0.327428611	-5.468062651	4.55E-08	1.07E-06	Dbxref=InterPro:IPR002076,KEGG:00062+2.3.1.199,MetaCyc:PWY-5080,MetaCyc:PWY-5972,MetaCyc:PWY-6433,MetaCyc:PWY-6598,MetaCyc:PWY-7035,MetaCyc:PWY-7036,MetaCyc:PWY-7601,MetaCyc:PWY-7602,MetaCyc:PWY-7619,MetaCyc:PWY-7724,MetaCyc:PWY-7725,MetaCyc:PWY-8041,PANTHER:PTHR11157,PANTHER:PTHR11157:SF119,Pfam:PF01151,Reactome:R-HSA-75876	Name=Elovl7	Ontology_term=GO:0016021	product=Elongation of very long chain fatty acids protein 7	uniprot_id=Q9VHX7
614	_ptg000506l_1_1_000003	222.0737442	1.828714831	0.334475591	5.467408918	4.57E-08	1.08E-06	Dbxref=Gene3D:G3DSA:3.20.20.80,Gene3D:G3DSA:2.60.40.1180,InterPro:IPR031919,InterPro:IPR017853,InterPro:IPR000933,InterPro:IPR016286,InterPro:IPR013780,KEGG:00511+3.2.1.51,MetaCyc:PWY-6807,PANTHER:PTHR10030:SF42,PANTHER:PTHR10030,PIRSF:PIRSF001092,PRINTS:PR00741,Pfam:PF16757,Pfam:PF01120,Reactome:R-HSA-6798695,SMART:SM00812,SUPERFAMILY:SSF51445	Name=BRAFLDRAFT_56888	Ontology_term=GO:0004560,GO:0005975,GO:0006004	product=Alpha-L-fucosidase	uniprot_id=C3YWU0
615	_ptg000737l_1_1_000030	65.0523213	-1.784878747	0.326652595	-5.464149917	4.65E-08	1.09E-06	Dbxref=Gene3D:G3DSA:3.40.50.1820,InterPro:IPR029058,InterPro:IPR006693,PANTHER:PTHR11005,PANTHER:PTHR11005:SF89,Pfam:PF04083,ProSiteProfiles:PS51257,Reactome:R-HSA-6809371,SUPERFAMILY:SSF53474	Name=Lip1	Ontology_term=GO:0006629	product=Lipase 1	uniprot_id=O46107
616	_ptg001750l_1_1_000007	186.1123192	1.844335548	0.337540043	5.464049638	4.65E-08	1.09E-06	Dbxref=CDD:cd04188,Gene3D:G3DSA:3.90.550.10,InterPro:IPR035518,InterPro:IPR029044,InterPro:IPR001173,KEGG:00510+2.4.1.117,PANTHER:PTHR10859,PANTHER:PTHR10859:SF91,Pfam:PF00535,Reactome:R-HSA-480985,Reactome:R-HSA-913709,SUPERFAMILY:SSF53448	Name=wol	product=Dolichyl-phosphate beta-glucosyltransferase	uniprot_id=Q9VLQ1
617	_ptg001082l_1_1_000059	674.6042245	-1.061873011	0.19436926	-5.463173601	4.68E-08	1.10E-06	Dbxref=Gene3D:G3DSA:3.60.110.10,InterPro:IPR003010,InterPro:IPR036526,InterPro:IPR006578,PANTHER:PTHR43674:SF2,PANTHER:PTHR43674,Pfam:PF10545,Pfam:PF00795,ProSiteProfiles:PS50263,ProSiteProfiles:PS51029,SMART:SM00595,SUPERFAMILY:SSF56317	Name=UPB1	Ontology_term=GO:0006807	product=Beta-ureidopropionase	uniprot_id=Q5RBM6
618	_ptg001720l_1_1_000022	841.7089994	3.228153231	0.591160256	5.460707483	4.74E-08	1.11E-06	Dbxref=Gene3D:G3DSA:1.10.630.10,InterPro:IPR002401,InterPro:IPR001128,InterPro:IPR036396,InterPro:IPR017972,PANTHER:PTHR24292,PRINTS:PR00463,PRINTS:PR00385,Pfam:PF00067,ProSitePatterns:PS00086,SUPERFAMILY:SSF48264	Name=Cyp6a14	Ontology_term=GO:0005506,GO:0016705,GO:0020037,GO:0055114	product=Probable cytochrome P450 6a14	uniprot_id=Q9V4U7
619	_ptg000041l_1_1_000056	24.90176199	3.461102627	0.633855881	5.460393651	4.75E-08	1.11E-06	Dbxref=Gene3D:G3DSA:2.60.40.840,InterPro:IPR014753,InterPro:IPR011021,InterPro:IPR000698,InterPro:IPR014756,PANTHER:PTHR11792:SF16,PANTHER:PTHR11792,PRINTS:PR00309,Pfam:PF00339,SUPERFAMILY:SSF81296	Ontology_term=GO:0007165	product=Arrestin homolog	uniprot_id=P55274
620	_ptg000691l_1_1_000036	588.2624265	-1.805350964	0.330734568	-5.458609831	4.80E-08	1.12E-06	Dbxref=Coils:Coil,Gene3D:G3DSA:2.10.70.10,InterPro:IPR001007,MobiDBLite:mobidb-lite,PANTHER:PTHR46698,PANTHER:PTHR46698:SF2,ProSiteProfiles:PS50184,SMART:SM00214,SUPERFAMILY:SSF57603	Name=Kcp	Ontology_term=GO:0005515	product=Kielin/chordin-like protein	uniprot_id=Q3U492
621	_ptg000274l_1_1_000030	37.8326157	-1.790413821	0.32807424	-5.457343506	4.83E-08	1.13E-06	Dbxref=CDD:cd09272,Gene3D:G3DSA:3.30.420.10,InterPro:IPR025724,InterPro:IPR001878,InterPro:IPR013103,InterPro:IPR012337,InterPro:IPR036875,InterPro:IPR001584,InterPro:IPR036397,InterPro:IPR043502,MobiDBLite:mobidb-lite,PANTHER:PTHR11439:SF265,PANTHER:PTHR11439,Pfam:PF13976,Pfam:PF07727,Pfam:PF14223,Pfam:PF00665,ProSiteProfiles:PS50158,ProSiteProfiles:PS50994,SUPERFAMILY:SSF53098,SUPERFAMILY:SSF57…	Ontology_term=GO:0003676,GO:0008270,GO:0015074	product=Retrovirus-related Pol polyprotein from transposon TNT 1-94	uniprot_id=P10978
622	_ptg001403l_1_1_000004	26.37810749	-2.214722111	0.406286059	-5.451139815	5.00E-08	1.17E-06	Dbxref=Gene3D:G3DSA:3.40.50.720,InterPro:IPR036291,InterPro:IPR001509,PANTHER:PTHR43238,PANTHER:PTHR43238:SF1,Pfam:PF01370,SUPERFAMILY:SSF51735	Name=ger-1	Ontology_term=GO:0003824	product=GDP-L-fucose synthase	uniprot_id=G5EER4
623	_ptg000098l_1_1_000004	1369.165166	1.199430541	0.22020123	5.446974749	5.12E-08	1.19E-06	Dbxref=InterPro:IPR004279,MobiDBLite:mobidb-lite,PANTHER:PTHR14024,Pfam:PF03036	Name=Lsd-2	product=Lipid storage droplets surface-binding protein 2	uniprot_id=Q9VXY7
624	_ptg001387l_1_1_000008	2510.420527	-1.057620584	0.194177158	-5.446678658	5.13E-08	1.19E-06	Dbxref=CDD:cd14954,Gene3D:G3DSA:2.120.10.30,InterPro:IPR013017,InterPro:IPR011042,InterPro:IPR001258,MobiDBLite:mobidb-lite,PANTHER:PTHR24104,PANTHER:PTHR24104:SF28,Pfam:PF01436,ProSiteProfiles:PS51125,SUPERFAMILY:SSF101898	Name=nhl-1	Ontology_term=GO:0005515	product=RING finger protein nhl-1	uniprot_id=Q03601
625	_ptg000396l_1_1_000089	66.36035508	1.526743424	0.280346748	5.445910952	5.15E-08	1.19E-06	Dbxref=Gene3D:G3DSA:1.10.238.270,InterPro:IPR036728,InterPro:IPR006170,PANTHER:PTHR21066,Pfam:PF01395,SUPERFAMILY:SSF47565	Ontology_term=GO:0005549	product=hypothetical protein
626	_ptg000554l_1_1_000018	1406.109579	-2.023776546	0.371657867	-5.445267618	5.17E-08	1.20E-06	Dbxref=CDD:cd09631,CDD:cd00054,Gene3D:G3DSA:2.10.25.10,InterPro:IPR005018,InterPro:IPR000742,MobiDBLite:mobidb-lite,PANTHER:PTHR46901,PANTHER:PTHR46901:SF2,Pfam:PF03351,ProSitePatterns:PS00022,ProSitePatterns:PS01186,ProSiteProfiles:PS50836,ProSiteProfiles:PS50026,SMART:SM00664	Name=olpB	product=Cell surface glycoprotein 1	uniprot_id=Q06852
627	_ptg000696l_1_1_000040	188.0765094	1.044889144	0.192107164	5.439095162	5.36E-08	1.24E-06	Dbxref=InterPro:IPR009818,InterPro:IPR040396,MobiDBLite:mobidb-lite,PANTHER:PTHR13154,PANTHER:PTHR13154:SF6,Pfam:PF07145	Name=Paip2b	Ontology_term=GO:0000900,GO:0045947	product=Polyadenylate-binding protein-interacting protein 2B	uniprot_id=Q91W45
628	_ptg001358l_1_1_000004	225.2504371	1.520110022	0.279718342	5.434430978	5.50E-08	1.27E-06	Dbxref=CDD:cd02845,CDD:cd04658,Gene3D:G3DSA:3.30.420.10,Gene3D:G3DSA:3.40.50.2300,Gene3D:G3DSA:2.170.260.10,InterPro:IPR003165,InterPro:IPR036085,InterPro:IPR036397,InterPro:IPR003100,InterPro:IPR012337,MobiDBLite:mobidb-lite,PANTHER:PTHR22891:SF111,PANTHER:PTHR22891,Pfam:PF02171,Pfam:PF02170,ProSiteProfiles:PS50821,ProSiteProfiles:PS50822,SMART:SM00950,SMART:SM00949,SUPERFAMILY:SSF101690,SUPERFA…	Name=AGO3	Ontology_term=GO:0003676,GO:0005515	product=Piwi-like protein Ago3	uniprot_id=A9ZSZ2
629	_ptg000544l_1_1_000007	50.02957829	-2.378653279	0.437859046	-5.432463489	5.56E-08	1.28E-06	Dbxref=PANTHER:PTHR33562:SF18,PANTHER:PTHR33562	product=hypothetical protein
630	_ptg000544l_1_1_000100	609.7034282	1.535356526	0.282782235	5.429465994	5.65E-08	1.30E-06	Dbxref=CDD:cd07061,Coils:Coil,Gene3D:G3DSA:3.40.50.1240,InterPro:IPR000560,InterPro:IPR029630,InterPro:IPR029033,InterPro:IPR033379,KEGG:00730+3.1.3.2,KEGG:00740+3.1.3.2,MetaCyc:PWY-6348,PANTHER:PTHR11567,PANTHER:PTHR11567:SF183,Pfam:PF00328,ProSitePatterns:PS00778,SUPERFAMILY:SSF53254	Name=Acp2	Ontology_term=GO:0003993	product=Lysosomal acid phosphatase	uniprot_id=P24638
631	_ptg000080l_1_1_000030	413.0931504	-1.366231463	0.251675579	-5.428542037	5.68E-08	1.30E-06	Dbxref=CDD:cd00055,Gene3D:G3DSA:2.170.300.10,InterPro:IPR011489,InterPro:IPR000742,MobiDBLite:mobidb-lite,PANTHER:PTHR24052,PANTHER:PTHR24052:SF12,Pfam:PF07546,ProSitePatterns:PS00022,ProSiteProfiles:PS51041	Name=drpr	Ontology_term=GO:0005515	product=Protein draper	uniprot_id=Q9W0A0
632	_ptg001503l_1_1_000036	894.9806323	1.728549626	0.318459938	5.427840113	5.70E-08	1.31E-06	Dbxref=CDD:cd03759,Gene3D:G3DSA:3.60.20.10,InterPro:IPR033811,InterPro:IPR029055,InterPro:IPR016050,InterPro:IPR001353,InterPro:IPR023333,PANTHER:PTHR11599:SF62,PANTHER:PTHR11599,Pfam:PF00227,ProSitePatterns:PS00854,ProSiteProfiles:PS51476,Reactome:R-HSA-1169091,Reactome:R-HSA-1234176,Reactome:R-HSA-1236974,Reactome:R-HSA-1236978,Reactome:R-HSA-174084,Reactome:R-HSA-174113,Reactome:R-HSA-174154,R…	Name=Prosbeta3	Ontology_term=GO:0019774,GO:0043161,GO:0004298,GO:0005839,GO:0051603	product=Proteasome subunit beta type-3	uniprot_id=Q9XYN7
633	_ptg001818l_1_1_000007	74.9961355	2.231374993	0.411247096	5.425874168	5.77E-08	1.32E-06	Dbxref=CDD:cd17328,Gene3D:G3DSA:1.20.1250.20,InterPro:IPR011701,InterPro:IPR036259,InterPro:IPR020846,PANTHER:PTHR23505,PANTHER:PTHR23505:SF3,Pfam:PF07690,ProSiteProfiles:PS50850,SUPERFAMILY:SSF103473	Name=spin	Ontology_term=GO:0022857,GO:0055085	product=Protein spinster	uniprot_id=Q9GQQ0
634	_ptg000096l_1_1_000004	1152.001107	1.486129416	0.273944364	5.424931524	5.80E-08	1.32E-06	Dbxref=CDD:cd03754,Gene3D:G3DSA:3.60.20.10,InterPro:IPR029055,InterPro:IPR001353,InterPro:IPR023332,InterPro:IPR034642,PANTHER:PTHR11599:SF110,PANTHER:PTHR11599,Pfam:PF00227,ProSiteProfiles:PS51475,Reactome:R-HSA-1169091,Reactome:R-HSA-1234176,Reactome:R-HSA-1236974,Reactome:R-HSA-1236978,Reactome:R-HSA-174084,Reactome:R-HSA-174113,Reactome:R-HSA-174154,Reactome:R-HSA-174178,Reactome:R-HSA-174184…	Name=Psma6	Ontology_term=GO:0005839,GO:0051603,GO:0019773	product=Proteasome subunit alpha type-6	uniprot_id=Q9QUM9
635	_ptg000028l_1_1_000008	90.85891389	1.627842456	0.30018751	5.42275211	5.87E-08	1.34E-06	Dbxref=CDD:cd11712,Gene3D:G3DSA:3.40.5.50,Gene3D:G3DSA:1.20.58.1020,InterPro:IPR021151,InterPro:IPR036224,InterPro:IPR007257,PANTHER:PTHR12772,PIRSF:PIRSF028998,Pfam:PF05916,Reactome:R-HSA-176974,SUPERFAMILY:SSF158573,SUPERFAMILY:SSF160059	Name=gins2	Ontology_term=GO:0005634,GO:0006260	product=DNA replication complex GINS protein PSF2	uniprot_id=Q7ZT46
636	_ptg002830l_1_1_000014	49.04480291	-1.508931955	0.278446736	-5.419104477	5.99E-08	1.36E-06	Name=sgsm3	product=Small G protein signaling modulator 3 homolog	uniprot_id=A6H8I2
637	_ptg001827l_1_1_000025	178.5001274	-1.120244898	0.206762451	-5.418028725	6.03E-08	1.37E-06	Dbxref=CDD:cd07989,Coils:Coil,InterPro:IPR002123,InterPro:IPR004552,KEGG:00561+2.3.1.51,KEGG:00564+2.3.1.51,MetaCyc:PWY-5667,MetaCyc:PWY-5981,MetaCyc:PWY-6453,MetaCyc:PWY-7411,MetaCyc:PWY-7417,MetaCyc:PWY-7587,MetaCyc:PWY-7589,MetaCyc:PWY-7782,MetaCyc:PWY-8051,MetaCyc:PWY-8053,MetaCyc:PWY-8055,PANTHER:PTHR10434,PANTHER:PTHR10434:SF3,Pfam:PF01553,Reactome:R-HSA-1483166,SMART:SM00563,SUPERFAMILY:SS…	Name=AGPAT2	Ontology_term=GO:0016746,GO:0003841,GO:0008654,GO:0016020	product=1-acyl-sn-glycerol-3-phosphate acyltransferase beta	uniprot_id=O15120
638	_ptg000793l_1_1_000001	15.88866011	-4.343283552	0.803366453	-5.406354143	6.43E-08	1.46E-06	product=hypothetical protein
639	_ptg002256l_1_1_000024	599.5809932	2.231111538	0.413023084	5.401905187	6.59E-08	1.49E-06	Dbxref=Coils:Coil	product=hypothetical protein
640	_ptg003424l_1_1_000008	2126.009846	1.599771814	0.296230902	5.40042177	6.65E-08	1.50E-06	Dbxref=Gene3D:G3DSA:3.40.50.11540,Gene3D:G3DSA:3.10.20.600,Gene3D:G3DSA:1.20.1440.230,InterPro:IPR037225,InterPro:IPR019554,InterPro:IPR001949,InterPro:IPR019575,InterPro:IPR011537,InterPro:IPR037207,InterPro:IPR011538,PANTHER:PTHR11780,Pfam:PF10531,Pfam:PF01512,Pfam:PF10589,ProSitePatterns:PS00645,ProSitePatterns:PS00644,Reactome:R-HSA-611105,Reactome:R-HSA-6799198,SMART:SM00928,SUPERFAMILY:SSF1…	Name=Ndufv1	Ontology_term=GO:0008137,GO:0010181,GO:0051539,GO:0055114,GO:0016651,GO:0051287	product=NADH dehydrogenase [ubiquinone] flavoprotein 1%2C mitochondrial	uniprot_id=Q91YT0
641	_ptg001740l_1_1_000032	646.6432453	1.561806419	0.289260073	5.399315587	6.69E-08	1.51E-06	Dbxref=Gene3D:G3DSA:3.90.1200.10,InterPro:IPR004119,InterPro:IPR015897,InterPro:IPR011009,KEGG:00901+2.7.1.222,MetaCyc:PWY-7936,PANTHER:PTHR11012:SF13,PANTHER:PTHR11012,Pfam:PF02958,SMART:SM00587,SUPERFAMILY:SSF56112	product=hypothetical protein
642	_ptg000869l_1_1_000064	149.7540547	-1.408171655	0.261018906	-5.394902912	6.86E-08	1.54E-06	Dbxref=CDD:cd05380,Gene3D:G3DSA:3.40.33.10,InterPro:IPR035940,InterPro:IPR014044,InterPro:IPR001283,PANTHER:PTHR10334:SF410,PANTHER:PTHR10334,PRINTS:PR00837,Pfam:PF00188,SMART:SM00198,SUPERFAMILY:SSF55797	product=Venom allergen 5.02 (Fragment)	uniprot_id=P10737
643	_ptg001826l_1_1_000007	2107.563212	-1.3808978	0.255940614	-5.39538363	6.84E-08	1.54E-06	Dbxref=Gene3D:G3DSA:2.120.10.30,InterPro:IPR005511,InterPro:IPR008367,InterPro:IPR011042,InterPro:IPR013658,KEGG:00030+3.1.1.17,KEGG:00053+3.1.1.17,KEGG:00930+3.1.1.17,MetaCyc:PWY-2221,MetaCyc:PWY-5530,MetaCyc:PWY-7165,PANTHER:PTHR10907,PRINTS:PR01790,PRINTS:PR01791,Pfam:PF08450,ProSiteProfiles:PS51257,SUPERFAMILY:SSF63829	Name=rgn	Ontology_term=GO:0005509,GO:0030234	product=Regucalcin	uniprot_id=Q6DF62
644	_ptg002249l_1_1_000005	21.3454701	-2.554867968	0.47354681	-5.395175116	6.85E-08	1.54E-06	Dbxref=CDD:cd18787,Gene3D:G3DSA:3.40.50.300,InterPro:IPR001650,InterPro:IPR027417,PANTHER:PTHR24031,PANTHER:PTHR24031:SF91,Pfam:PF00271,SUPERFAMILY:SSF52540	Name=ddx24	product=ATP-dependent RNA helicase ddx24	uniprot_id=Q54TD7
645	_ptg000037l_1_1_000011	326.3612721	-1.58524275	0.294098523	-5.390175833	7.04E-08	1.58E-06	Dbxref=CDD:cd09272,Gene3D:G3DSA:3.30.420.10,InterPro:IPR001878,InterPro:IPR013103,InterPro:IPR043502,InterPro:IPR025724,InterPro:IPR012337,InterPro:IPR036397,InterPro:IPR001507,InterPro:IPR001584,MobiDBLite:mobidb-lite,PANTHER:PTHR11439:SF265,PANTHER:PTHR11439,Pfam:PF07727,Pfam:PF13976,Pfam:PF14223,Pfam:PF00665,ProSiteProfiles:PS51034,ProSiteProfiles:PS50994,SMART:SM00343,SUPERFAMILY:SSF56672,SUP…	Ontology_term=GO:0003676,GO:0008270,GO:0015074	product=Retrovirus-related Pol polyprotein from transposon TNT 1-94	uniprot_id=P10978
646	_ptg000479l_1_1_000053	795.9603196	1.419326209	0.263426061	5.38794911	7.13E-08	1.60E-06	Dbxref=CDD:cd06664,Gene3D:G3DSA:3.90.1010.10,InterPro:IPR002871,InterPro:IPR011339,PANTHER:PTHR10093,PANTHER:PTHR10093:SF16,Pfam:PF01592,Reactome:R-HSA-1362409,SUPERFAMILY:SSF82649,TIGRFAM:TIGR01999	Name=Iscu	Ontology_term=GO:0005506,GO:0016226,GO:0051536	product=Iron-sulfur cluster assembly enzyme ISCU	uniprot_id=Q9D7P6
647	_ptg000656l_1_1_000001	22.65003777	-2.566906606	0.476531009	-5.386651779	7.18E-08	1.61E-06	Dbxref=Gene3D:G3DSA:3.30.200.20,InterPro:IPR000719,InterPro:IPR017441,InterPro:IPR039027,InterPro:IPR011009,KEGG:04150+2.7.11.1,KEGG:04151+2.7.11.1,KEGG:04714+2.7.11.1,KEGG:04926+2.7.11.1,KEGG:05163+2.7.11.1,KEGG:05165+2.7.11.1,KEGG:05170+2.7.11.1,MobiDBLite:mobidb-lite,PANTHER:PTHR24351,PANTHER:PTHR24351:SF200,Pfam:PF00069,ProSitePatterns:PS00107,ProSiteProfiles:PS50011,Reactome:R-HSA-111447,Rea…	Name=Akt1	Ontology_term=GO:0004672,GO:0005524,GO:0006468,GO:0004674,GO:0043491	product=RAC serine/threonine-protein kinase	uniprot_id=Q8INB9
648	_ptg003058l_1_1_000019	50.93177873	-1.677095505	0.311370313	-5.386176642	7.20E-08	1.61E-06	Dbxref=MobiDBLite:mobidb-lite	product=hypothetical protein
649	_ptg001561l_1_1_000002	14.58520929	-3.65401082	0.678488969	-5.385512495	7.22E-08	1.61E-06	product=hypothetical protein
650	_ptg000570l_1_1_000004	62.89554864	1.63220129	0.303577554	5.376554584	7.59E-08	1.69E-06	Dbxref=Coils:Coil,Gene3D:G3DSA:1.20.1270.60,Gene3D:G3DSA:3.30.1520.10,InterPro:IPR001683,InterPro:IPR036871,InterPro:IPR027267,InterPro:IPR015404,PANTHER:PTHR45949,Pfam:PF00787,Pfam:PF09325,ProSiteProfiles:PS50195,SMART:SM00312,SUPERFAMILY:SSF64268	Name=SNX7	Ontology_term=GO:0035091	product=Sorting nexin-7	uniprot_id=Q9UNH6
651	_ptg002830l_1_1_000007	127.04263	1.768769219	0.329460764	5.368679408	7.93E-08	1.76E-06	product=hypothetical protein
652	_ptg000037l_1_1_000062	180.6175694	1.87807339	0.350304547	5.361258948	8.26E-08	1.84E-06	product=hypothetical protein
653	_ptg000038l_1_1_000063	468.6832503	1.635193517	0.305150026	5.358654355	8.38E-08	1.86E-06	Dbxref=Gene3D:G3DSA:1.10.630.10,InterPro:IPR017972,InterPro:IPR036396,InterPro:IPR001128,InterPro:IPR002402,PANTHER:PTHR24292,PRINTS:PR00385,PRINTS:PR00464,Pfam:PF00067,ProSitePatterns:PS00086,Reactome:R-HSA-211981,SUPERFAMILY:SSF48264	Name=Cyp6a14	Ontology_term=GO:0016705,GO:0055114,GO:0005506,GO:0020037,GO:0004497	product=Probable cytochrome P450 6a14	uniprot_id=Q9V4U7
654	_ptg000828l_1_1_000030	2043.77976	-1.054994886	0.197191366	-5.350106887	8.79E-08	1.95E-06	Dbxref=CDD:cd10974,Gene3D:G3DSA:3.20.20.370,Gene3D:G3DSA:3.20.20.80,InterPro:IPR036508,InterPro:IPR002557,InterPro:IPR011330,PANTHER:PTHR45985:SF3,PANTHER:PTHR45985,Pfam:PF01607,ProSiteProfiles:PS50940,Reactome:R-HSA-189085,SMART:SM00494,SUPERFAMILY:SSF57625,SUPERFAMILY:SSF88713	Name=CDA1	Ontology_term=GO:0008061,GO:0005576,GO:0003824,GO:0005975	product=Chitin deacetylase 1	uniprot_id=H9J9M0
655	_ptg001357l_1_1_000035	2630.315535	2.071319258	0.387437845	5.346197544	8.98E-08	1.99E-06	Dbxref=InterPro:IPR006808,InterPro:IPR016702,PANTHER:PTHR12386:SF26,PANTHER:PTHR12386,PIRSF:PIRSF017835,Pfam:PF04718	Name=ATP5MG	Ontology_term=GO:0000276,GO:0015078,GO:0015986	product=ATP synthase subunit g%2C mitochondrial	uniprot_id=Q5RFH0
656	_ptg002830l_1_1_000027	85.14187444	1.918764532	0.358973229	5.345146591	9.03E-08	1.99E-06	Dbxref=CDD:cd00104,Gene3D:G3DSA:3.30.60.30,InterPro:IPR002350,InterPro:IPR036058,Pfam:PF07648,ProSitePatterns:PS00282,ProSiteProfiles:PS51465,SMART:SM00280,SUPERFAMILY:SSF100895	Ontology_term=GO:0005515	product=hypothetical protein
657	_ptg000535l_1_1_000014	314.0009692	2.000716027	0.374426958	5.343408061	9.12E-08	2.01E-06	Dbxref=CDD:cd00190,Gene3D:G3DSA:2.40.10.10,InterPro:IPR043504,InterPro:IPR001254,InterPro:IPR009003,PANTHER:PTHR24253,Pfam:PF00089,ProSiteProfiles:PS50240,SMART:SM00020,SUPERFAMILY:SSF50494	Name=Tmprss11c	Ontology_term=GO:0004252,GO:0006508	product=Transmembrane protease serine 11C	uniprot_id=Q1JRP2
658	_ptg000274l_1_1_000055	208.9405305	-1.649790659	0.308900668	-5.340845222	9.25E-08	2.04E-06	Dbxref=InterPro:IPR008709,InterPro:IPR016024,PANTHER:PTHR13109,Pfam:PF05536,SUPERFAMILY:SSF48371	Name=Neurochondrin	product=Neurochondrin homolog	uniprot_id=Q9VI25
659	_ptg000367l_1_1_000080	21.53991374	-2.396719678	0.448790006	-5.340403406	9.27E-08	2.04E-06	Dbxref=MobiDBLite:mobidb-lite	product=hypothetical protein
660	_ptg001082l_1_1_000070	890.9123896	-1.617501624	0.302911865	-5.339842413	9.30E-08	2.04E-06	Dbxref=Gene3D:G3DSA:2.120.10.30,InterPro:IPR017996,InterPro:IPR029846,InterPro:IPR011042,PANTHER:PTHR10009,PANTHER:PTHR10009:SF14,PRINTS:PR01366,Pfam:PF03022	Name=y	Ontology_term=GO:0042438,GO:0060179	product=Protein yellow	uniprot_id=Q9BI17
661	_ptg003099l_1_1_000010	213.8226866	-1.668987992	0.312653544	-5.338138732	9.39E-08	2.06E-06	Dbxref=Coils:Coil,MobiDBLite:mobidb-lite	product=hypothetical protein
662	_ptg001357l_1_1_000061	673.968178	-1.927765377	0.361257226	-5.336268	9.49E-08	2.08E-06	Dbxref=InterPro:IPR001507,MobiDBLite:mobidb-lite,PANTHER:PTHR46560:SF2,PANTHER:PTHR46560,ProSiteProfiles:PS51034,SMART:SM00241	Name=cut-4	product=Cuticlin-4	uniprot_id=Q19053
663	_ptg000884l_1_1_000023	105.8804374	1.810317932	0.339332223	5.334942598	9.56E-08	2.09E-06	Dbxref=Gene3D:G3DSA:1.50.40.10,InterPro:IPR018108,InterPro:IPR023395,PANTHER:PTHR46131,PANTHER:PTHR46131:SF1,Pfam:PF00153,ProSiteProfiles:PS50920,SUPERFAMILY:SSF103506	Name=Slc25a51	product=Mitochondrial nicotinamide adenine dinucleotide transporter SLC25A51	uniprot_id=Q5HZI9
664	_ptg001127l_1_1_000082	1834.806016	1.475574054	0.276713997	5.332487954	9.69E-08	2.11E-06	Dbxref=InterPro:IPR029058,InterPro:IPR019819,InterPro:IPR002018,InterPro:IPR019826,PANTHER:PTHR43142,Pfam:PF00135,ProSitePatterns:PS00941,ProSitePatterns:PS00122,SUPERFAMILY:SSF53474	product=Venom carboxylesterase-6	uniprot_id=B2D0J5
665	_ptg000271l_1_1_000174	215.6688791	2.18020217	0.408897972	5.331897732	9.72E-08	2.12E-06	Dbxref=Gene3D:G3DSA:3.30.40.10,InterPro:IPR013083,InterPro:IPR011016,MetaCyc:PWY-7511,PANTHER:PTHR46065,Pfam:PF12906,ProSiteProfiles:PS51292,SMART:SM00744,SUPERFAMILY:SSF57850	Name=Marchf3	Ontology_term=GO:0008270	product=E3 ubiquitin-protein ligase MARCHF3	uniprot_id=Q8BRX9
666	_ptg000693l_1_1_000002	231.8471726	-2.209603445	0.414636669	-5.32901118	9.87E-08	2.15E-06	Dbxref=Coils:Coil,InterPro:IPR002076,KEGG:00062+2.3.1.199,MetaCyc:PWY-5080,MetaCyc:PWY-5972,MetaCyc:PWY-6433,MetaCyc:PWY-6598,MetaCyc:PWY-7035,MetaCyc:PWY-7036,MetaCyc:PWY-7601,MetaCyc:PWY-7602,MetaCyc:PWY-7619,MetaCyc:PWY-7724,MetaCyc:PWY-7725,MetaCyc:PWY-8041,PANTHER:PTHR11157,PANTHER:PTHR11157:SF22,Pfam:PF01151,Reactome:R-HSA-75876	Name=Elovl7	Ontology_term=GO:0016021	product=Elongation of very long chain fatty acids protein 7	uniprot_id=Q9VHX7
667	_ptg001134l_1_1_000005	21.42065515	-2.44232049	0.458518432	-5.326548111	1.00E-07	2.17E-06	Dbxref=CDD:cd09272,Coils:Coil,Gene3D:G3DSA:3.30.420.10,Gene3D:G3DSA:4.10.60.10,InterPro:IPR025724,InterPro:IPR036397,InterPro:IPR001878,InterPro:IPR001584,InterPro:IPR012337,InterPro:IPR036875,MobiDBLite:mobidb-lite,PANTHER:PTHR11439:SF250,PANTHER:PTHR11439,Pfam:PF13976,Pfam:PF00098,Pfam:PF00665,Pfam:PF14223,ProSiteProfiles:PS50158,ProSiteProfiles:PS50994,SMART:SM00343,SUPERFAMILY:SSF53098,SUPERF…	Name=GIP	Ontology_term=GO:0003676,GO:0008270,GO:0015074	product=Copia protein	uniprot_id=P04146
668	_ptg000135l_1_1_000006	26.22742051	-2.600763455	0.488591953	-5.322976445	1.02E-07	2.21E-06	Dbxref=CDD:cd09274,CDD:cd01647,Gene3D:G3DSA:1.10.340.70,Gene3D:G3DSA:4.10.60.10,Gene3D:G3DSA:3.10.10.10,Gene3D:G3DSA:3.30.70.270,Gene3D:G3DSA:3.30.420.10,Gene3D:G3DSA:3.10.20.370,Gene3D:G3DSA:2.40.70.10,InterPro:IPR041588,InterPro:IPR021109,InterPro:IPR001878,InterPro:IPR001584,InterPro:IPR036875,InterPro:IPR000477,InterPro:IPR041577,InterPro:IPR043128,InterPro:IPR012337,InterPro:IPR036397,InterP…	Name=Tf2-6	Ontology_term=GO:0003676,GO:0008270,GO:0015074	product=Transposon Tf2-6 polyprotein	uniprot_id=P0CT39
669	_ptg001984l_1_1_000012	40.92891091	-3.660270163	0.687654222	-5.322835297	1.02E-07	2.21E-06	Dbxref=MobiDBLite:mobidb-lite	product=hypothetical protein
670	_ptg003019l_1_1_000026	409.7098561	-1.655016905	0.310980986	-5.321923146	1.03E-07	2.22E-06	product=hypothetical protein
671	_ptg000364l_1_1_000011	979.5270443	-2.107098701	0.396109513	-5.31948523	1.04E-07	2.24E-06	Dbxref=CDD:cd00096,Coils:Coil,Gene3D:G3DSA:2.60.40.10,InterPro:IPR013098,InterPro:IPR007110,InterPro:IPR013783,InterPro:IPR003599,InterPro:IPR036179,InterPro:IPR003598,MobiDBLite:mobidb-lite,PANTHER:PTHR47633,PANTHER:PTHR47633:SF4,Pfam:PF07679,ProSiteProfiles:PS50835,SMART:SM00409,SMART:SM00408,SUPERFAMILY:SSF48726	Name=sls	product=Titin	uniprot_id=Q9I7U4
672	_ptg002920l_1_1_000005	837.4290086	-1.444629509	0.271576608	-5.319418044	1.04E-07	2.24E-06	Dbxref=Coils:Coil,MobiDBLite:mobidb-lite	product=hypothetical protein
673	_ptg001920l_1_1_000011	61.1752301	-1.89938258	0.357100454	-5.318902735	1.04E-07	2.25E-06	product=hypothetical protein
674	_ptg001563l_1_1_000038	48.71097023	-1.847096752	0.347343296	-5.317784375	1.05E-07	2.26E-06	Dbxref=InterPro:IPR029058,InterPro:IPR006693,PANTHER:PTHR11005,PANTHER:PTHR11005:SF89,Pfam:PF04083,Reactome:R-HSA-6809371,SUPERFAMILY:SSF53474	Name=Lip1	Ontology_term=GO:0006629	product=Lipase 1	uniprot_id=O46107
675	_ptg002941l_1_1_000003	44.87300873	-1.871590167	0.352121702	-5.31517982	1.07E-07	2.29E-06	Dbxref=InterPro:IPR029058,InterPro:IPR006693,PANTHER:PTHR11005,Pfam:PF04083,Reactome:R-HSA-6809371,SUPERFAMILY:SSF53474	Name=Lip1	Ontology_term=GO:0006629	product=Lipase 1	uniprot_id=O46107
676	_ptg000869l_1_1_000014	468.5385314	-0.949125	0.178664668	-5.312326219	1.08E-07	2.32E-06	Dbxref=CDD:cd00519,Gene3D:G3DSA:3.40.50.1820,InterPro:IPR002921,InterPro:IPR029058,PANTHER:PTHR45792:SF3,PANTHER:PTHR45792,Pfam:PF01764,Reactome:R-HSA-426048,SUPERFAMILY:SSF53474	Name=DAGLB	Ontology_term=GO:0006629	product=Diacylglycerol lipase-beta	uniprot_id=Q8NCG7
677	_ptg001109l_1_1_000012	396.353249	1.626023062	0.306137181	5.311419721	1.09E-07	2.33E-06	Dbxref=CDD:cd03039,CDD:cd03192,Gene3D:G3DSA:3.40.30.10,Gene3D:G3DSA:1.20.1050.10,InterPro:IPR004045,InterPro:IPR036249,InterPro:IPR004046,InterPro:IPR010987,InterPro:IPR036282,InterPro:IPR040079,PANTHER:PTHR11571,PANTHER:PTHR11571:SF206,Pfam:PF14497,Pfam:PF02798,ProSiteProfiles:PS50404,ProSiteProfiles:PS50405,SFLD:SFLDG01205,SFLD:SFLDS00019,SUPERFAMILY:SSF52833,SUPERFAMILY:SSF47616	Name=GstS1	Ontology_term=GO:0005515	product=Glutathione S-transferase	uniprot_id=P46428
678	_ptg000235l_1_1_000130	765.9533688	-1.246638696	0.234797641	-5.309417467	1.10E-07	2.35E-06	Dbxref=Coils:Coil,MobiDBLite:mobidb-lite	product=hypothetical protein
679	_ptg003832l_1_1_000019	58.93376698	1.634655505	0.307894443	5.3091426	1.10E-07	2.35E-06	Dbxref=CDD:cd18788,CDD:cd17970,Gene3D:G3DSA:3.40.50.300,InterPro:IPR013020,InterPro:IPR014013,InterPro:IPR006555,InterPro:IPR006554,InterPro:IPR010614,PANTHER:PTHR11472,PANTHER:PTHR11472:SF34,Pfam:PF13307,Pfam:PF06733,ProSiteProfiles:PS51193,SMART:SM00488,SMART:SM00491,TIGRFAM:TIGR00604	Name=AAEL008960	Ontology_term=GO:0003678,GO:0005524,GO:0003676,GO:0004386,GO:0006139,GO:0016818,GO:0003677	product=Regulator of telomere elongation helicase 1 homolog	uniprot_id=Q16X92
680	_ptg000387l_1_1_000006	148.3633446	1.52095709	0.286501025	5.308731755	1.10E-07	2.35E-06	Dbxref=Gene3D:G3DSA:1.10.3730.10,Gene3D:G3DSA:3.40.50.720,Hamap:MF_01925,InterPro:IPR008927,InterPro:IPR029036,InterPro:IPR028939,InterPro:IPR036291,InterPro:IPR000304,KEGG:00330+1.5.1.2,MetaCyc:PWY-3341,MetaCyc:PWY-4981,MetaCyc:PWY-6344,PANTHER:PTHR11645:SF46,PANTHER:PTHR11645,Pfam:PF14748,Pfam:PF03807,ProSitePatterns:PS00521,Reactome:R-HSA-8964539,SUPERFAMILY:SSF48179,SUPERFAMILY:SSF51735	Name=CEY00_Acc23110	Ontology_term=GO:0055114,GO:0004735,GO:0006561	product=Pyrroline-5-carboxylate reductase	uniprot_id=O04016
681	_ptg004905l_1_1_000007	226.4177154	-1.743622917	0.328460577	-5.308469381	1.11E-07	2.35E-06	product=hypothetical protein
682	_ptg000314l_1_1_000021	140.3064845	-1.282167479	0.241585678	-5.307299216	1.11E-07	2.36E-06	product=hypothetical protein
683	_ptg001697l_1_1_000011	475.6038878	1.640818722	0.309490886	5.301670575	1.15E-07	2.43E-06	Dbxref=Gene3D:G3DSA:3.30.70.3170,Gene3D:G3DSA:1.20.1440.340,Gene3D:G3DSA:3.30.230.10,InterPro:IPR006206,InterPro:IPR019539,InterPro:IPR000705,InterPro:IPR019741,InterPro:IPR006204,InterPro:IPR006203,InterPro:IPR020568,InterPro:IPR013750,InterPro:IPR014721,InterPro:IPR036554,KEGG:00052+2.7.1.6,KEGG:00520+2.7.1.6,MetaCyc:PWY-3821,MetaCyc:PWY-6317,MetaCyc:PWY-6527,MobiDBLite:mobidb-lite,PANTHER:PTHR…	Name=Galk2	Ontology_term=GO:0005524,GO:0005737,GO:0016301,GO:0016773,GO:0004335,GO:0006012,GO:0046835	product=N-acetylgalactosamine kinase	uniprot_id=Q5XIG6
684	_ptg001568l_1_1_000022	410.6288041	2.057436699	0.38832642	5.298214578	1.17E-07	2.48E-06	Dbxref=MobiDBLite:mobidb-lite	product=hypothetical protein
685	_ptg000499l_1_1_000085	76.57475169	-1.910987066	0.360800157	-5.29652504	1.18E-07	2.50E-06	Dbxref=MobiDBLite:mobidb-lite	product=hypothetical protein
686	_ptg000765l_1_1_000005	300.344549	1.815788842	0.342928479	5.294949108	1.19E-07	2.51E-06	Dbxref=CDD:cd07501,Gene3D:G3DSA:3.40.50.1000,InterPro:IPR010036,InterPro:IPR035679,InterPro:IPR036412,InterPro:IPR023214,PANTHER:PTHR17901,PANTHER:PTHR17901:SF14,Pfam:PF12689,SUPERFAMILY:SSF56784,TIGRFAM:TIGR01685	Name=Mdp1	Ontology_term=GO:0016791	product=Magnesium-dependent phosphatase 1	uniprot_id=Q9D967
687	_ptg001826l_1_1_000027	158.0289968	1.833084831	0.346779473	5.286024622	1.25E-07	2.63E-06	Dbxref=CDD:cd06558,Gene3D:G3DSA:3.90.226.10,InterPro:IPR001753,InterPro:IPR029045,PANTHER:PTHR23310:SF72,PANTHER:PTHR23310,Pfam:PF00378,SUPERFAMILY:SSF52096	Name=Eci2	Ontology_term=GO:0003824	product=Enoyl-CoA delta isomerase 2	uniprot_id=Q5XIC0
688	_ptg000235l_1_1_000093	1074.220936	-0.960263049	0.181791563	-5.282220105	1.28E-07	2.69E-06	Dbxref=Gene3D:G3DSA:1.10.10.10,Gene3D:G3DSA:1.10.150.50,InterPro:IPR000418,InterPro:IPR036390,InterPro:IPR013761,InterPro:IPR033077,InterPro:IPR003118,InterPro:IPR036388,MobiDBLite:mobidb-lite,PANTHER:PTHR11849,PANTHER:PTHR11849:SF201,PRINTS:PR00454,Pfam:PF00178,Pfam:PF02198,ProSitePatterns:PS00346,ProSitePatterns:PS00345,ProSiteProfiles:PS50061,ProSiteProfiles:PS51433,SMART:SM00413,SMART:SM00251…	Name=aop	Ontology_term=GO:0003700,GO:0006355,GO:0043565,GO:0000122,GO:0001709,GO:0045596,GO:0045892,GO:0042025	product=Ets DNA-binding protein pokkuri	uniprot_id=Q01842
689	_ptg002369l_1_1_000029	41.3633729	2.312689259	0.438350434	5.275891337	1.32E-07	2.78E-06	product=hypothetical protein
690	_ptg006172l_1_1_000001	176.276522	-1.323568128	0.250917118	-5.274921603	1.33E-07	2.79E-06	Dbxref=CDD:cd06969,CDD:cd07072,Gene3D:G3DSA:1.10.565.10,Gene3D:G3DSA:3.30.50.10,InterPro:IPR001628,InterPro:IPR035500,InterPro:IPR013088,InterPro:IPR003070,InterPro:IPR000536,InterPro:IPR001723,MobiDBLite:mobidb-lite,PANTHER:PTHR24085,PANTHER:PTHR24085:SF4,PRINTS:PR01284,PRINTS:PR00047,PRINTS:PR00398,Pfam:PF00105,Pfam:PF00104,ProSitePatterns:PS00031,ProSiteProfiles:PS51843,ProSiteProfiles:PS51030…	Name=Hr38	Ontology_term=GO:0003700,GO:0006355,GO:0008270,GO:0043565,GO:0003677,GO:0004879,GO:0005634	product=Probable nuclear hormone receptor HR38	uniprot_id=P49869
691	_ptg009416l_1_1_000007	650.6945965	1.082322066	0.205192619	5.274663737	1.33E-07	2.79E-06	Dbxref=CDD:cd00707,Gene3D:G3DSA:3.40.50.1820,Gene3D:G3DSA:2.60.60.20,InterPro:IPR002331,InterPro:IPR029058,InterPro:IPR000734,InterPro:IPR033906,InterPro:IPR036392,InterPro:IPR016272,InterPro:IPR013818,KEGG:00561+3.1.1.3,MetaCyc:PWY-6857,PANTHER:PTHR11610,PANTHER:PTHR11610:SF147,PIRSF:PIRSF000865,PRINTS:PR00823,PRINTS:PR00821,Pfam:PF00151,Reactome:R-HSA-192456,SUPERFAMILY:SSF53474,SUPERFAMILY:SSF…	Name=PNLIPRP2	Ontology_term=GO:0004806,GO:0006629,GO:0005515,GO:0052689	product=Pancreatic lipase-related protein 2	uniprot_id=Q64424
692	_ptg001474l_1_1_000014	3444.867096	-2.883879248	0.547004938	-5.272126535	1.35E-07	2.82E-06	Dbxref=InterPro:IPR033336,MobiDBLite:mobidb-lite,PANTHER:PTHR31516:SF16,PANTHER:PTHR31516	Ontology_term=GO:0008017	product=hypothetical protein
693	_ptg000058l_1_1_000026	194.6584398	1.777165185	0.337330974	5.268313087	1.38E-07	2.88E-06	Dbxref=InterPro:IPR032157,MobiDBLite:mobidb-lite,PANTHER:PTHR33559:SF1,PANTHER:PTHR33559,Pfam:PF16093	Name=Psmg4	Ontology_term=GO:0043248	product=Proteasome assembly chaperone 4	uniprot_id=P0C7N9
694	_ptg000261l_1_1_000040	4408.567549	-1.183251943	0.224661663	-5.266817348	1.39E-07	2.90E-06	Dbxref=Gene3D:G3DSA:3.15.10.30,InterPro:IPR038606,InterPro:IPR010562,PANTHER:PTHR11008,PANTHER:PTHR11008:SF18,Pfam:PF06585,SMART:SM00700	Name=to	product=Protein takeout	uniprot_id=Q9VBV3
695	_ptg000773l_1_1_000043	193.8126362	1.166783211	0.221610197	5.265024916	1.40E-07	2.92E-06	Dbxref=CDD:cd09280,Coils:Coil,Gene3D:G3DSA:3.30.420.10,Gene3D:G3DSA:3.40.970.10,InterPro:IPR036397,InterPro:IPR002156,InterPro:IPR011320,InterPro:IPR037056,InterPro:IPR009027,InterPro:IPR017067,InterPro:IPR012337,PANTHER:PTHR10642,PANTHER:PTHR10642:SF23,PIRSF:PIRSF036852,Pfam:PF00075,Pfam:PF01693,ProSiteProfiles:PS50879,SUPERFAMILY:SSF55658,SUPERFAMILY:SSF53098	Name=Rnaseh1	Ontology_term=GO:0003676,GO:0004523,GO:0000287	product=Ribonuclease H1	uniprot_id=Q5BK46
696	_ptg000554l_1_1_000023	216.8606722	-2.290088541	0.435156755	-5.262674917	1.42E-07	2.95E-06	Dbxref=Gene3D:G3DSA:3.30.560.10,Gene3D:G3DSA:3.50.50.60,InterPro:IPR012132,InterPro:IPR007867,InterPro:IPR036188,InterPro:IPR000172,PANTHER:PTHR11552,PANTHER:PTHR11552:SF154,PIRSF:PIRSF000137,Pfam:PF05199,Pfam:PF00732,ProSitePatterns:PS00623,ProSitePatterns:PS00624,Reactome:R-HSA-6798163,SUPERFAMILY:SSF54373,SUPERFAMILY:SSF51905	Name=Gld	Ontology_term=GO:0050660,GO:0055114,GO:0016614	product=Glucose dehydrogenase [FAD%2C quinone]	uniprot_id=P18172
697	_ptg000620l_1_1_000035	19.37338823	-3.25162399	0.617853618	-5.262774052	1.42E-07	2.95E-06	Dbxref=MobiDBLite:mobidb-lite	product=hypothetical protein
698	_ptg000620l_1_1_000038	254.1283294	-1.307634865	0.24855132	-5.26102564	1.43E-07	2.97E-06	Dbxref=CDD:cd01099,Gene3D:G3DSA:3.50.4.10,InterPro:IPR003609,InterPro:IPR001507,MobiDBLite:mobidb-lite,PANTHER:PTHR47327,PANTHER:PTHR47327:SF9,Pfam:PF00024,ProSiteProfiles:PS50948,ProSiteProfiles:PS51034,SMART:SM00473,SMART:SM00241,SUPERFAMILY:SSF57414	product=hypothetical protein
699	_ptg000274l_1_1_000051	16.47350667	-5.698226822	1.083603145	-5.258591996	1.45E-07	3.01E-06	product=hypothetical protein
700	_ptg000068l_1_1_000033	2297.022182	-1.644556874	0.313022349	-5.253800177	1.49E-07	3.08E-06	Dbxref=InterPro:IPR012464,MobiDBLite:mobidb-lite,PANTHER:PTHR21879:SF2,PANTHER:PTHR21879,Pfam:PF07898	product=hypothetical protein
701	_ptg003058l_1_1_000002	236.9573703	-1.661762297	0.316513829	-5.250204405	1.52E-07	3.14E-06	product=hypothetical protein
702	_ptg004694l_1_1_000026	771.2606971	-1.039231089	0.198001046	-5.248614134	1.53E-07	3.16E-06	Dbxref=Coils:Coil,InterPro:IPR018247,MobiDBLite:mobidb-lite,ProSitePatterns:PS00018	product=hypothetical protein
703	_ptg000510l_1_1_000010	79.90139198	1.958549515	0.373557508	5.242966542	1.58E-07	3.25E-06	Dbxref=CDD:cd04301,Gene3D:G3DSA:3.40.630.30,InterPro:IPR016181,InterPro:IPR032959,InterPro:IPR000182,KEGG:00330+2.3.1.57,MetaCyc:PWY-0,MetaCyc:PWY-6117,PANTHER:PTHR10545,PANTHER:PTHR10545:SF51,Pfam:PF00583,ProSiteProfiles:PS51186,SUPERFAMILY:SSF55729	Name=SAT2	Ontology_term=GO:0008080	product=Thialysine N-epsilon-acetyltransferase	uniprot_id=Q7PCJ8
704	_ptg000364l_1_1_000086	10.75376548	3.04861602	0.581758927	5.240342483	1.60E-07	3.29E-06	Dbxref=CDD:cd00712,Gene3D:G3DSA:3.60.20.10,InterPro:IPR017932,InterPro:IPR033738,InterPro:IPR029055,KEGG:00250+6.3.5.4,PANTHER:PTHR11772,PANTHER:PTHR11772:SF23,Pfam:PF13537,ProSiteProfiles:PS51278,Reactome:R-HSA-380994,Reactome:R-HSA-8963693,Reactome:R-HSA-9633012,Reactome:R-HSA-9648895,SUPERFAMILY:SSF56235	Name=ASNS	product=Asparagine synthetase [glutamine-hydrolyzing]	uniprot_id=Q5ZJU3
705	_ptg001477l_1_1_000033	16.54764703	-3.365082579	0.642128807	-5.240510224	1.60E-07	3.29E-06	product=hypothetical protein
706	_ptg002209l_1_1_000023	19.82147597	2.876486852	0.549841421	5.231484462	1.68E-07	3.45E-06	Dbxref=Coils:Coil,MobiDBLite:mobidb-lite,PANTHER:PTHR43038:SF5,PANTHER:PTHR43038,Pfam:PF12698	product=hypothetical protein
707	_ptg000186l_1_1_000013	18822.08212	-1.259851522	0.240932973	-5.229053977	1.70E-07	3.49E-06	Dbxref=CDD:cd02187,Coils:Coil,Gene3D:G3DSA:3.30.1330.20,Gene3D:G3DSA:3.40.50.1440,Gene3D:G3DSA:1.10.287.600,InterPro:IPR037103,InterPro:IPR018316,InterPro:IPR000217,InterPro:IPR036525,InterPro:IPR003008,InterPro:IPR023123,InterPro:IPR008280,InterPro:IPR002453,InterPro:IPR017975,MobiDBLite:mobidb-lite,PANTHER:PTHR11588:SF340,PANTHER:PTHR11588,PRINTS:PR01161,PRINTS:PR01163,Pfam:PF00091,Pfam:PF03953…	Ontology_term=GO:0005874,GO:0007017,GO:0003924,GO:0005200,GO:0005525	product=Tubulin beta-1 chain	uniprot_id=O17449
708	_ptg000041l_1_1_000051	533.9290645	1.484576822	0.284213398	5.223458269	1.76E-07	3.59E-06	Dbxref=Gene3D:G3DSA:3.15.10.50,InterPro:IPR020234,InterPro:IPR038602,MobiDBLite:mobidb-lite,Pfam:PF16984	product=hypothetical protein
709	_ptg000527l_1_1_000031	918.0268806	1.193944441	0.228611886	5.222582527	1.76E-07	3.60E-06	Dbxref=InterPro:IPR024518,InterPro:IPR006616,InterPro:IPR022041,PANTHER:PTHR31649,PANTHER:PTHR31649:SF1,Pfam:PF11901,Pfam:PF12248,SMART:SM00696	Name=CPAMD8	product=C3 and PZP-like alpha-2-macroglobulin domain-containing protein 8	uniprot_id=Q8IZJ3
710	_ptg000234l_1_1_000010	1026.199185	-2.337566288	0.447611247	-5.222313567	1.77E-07	3.60E-06	product=hypothetical protein
711	_ptg000189l_1_1_000007	3051.709795	-1.962670562	0.375864914	-5.221744539	1.77E-07	3.61E-06	Dbxref=InterPro:IPR000618,InterPro:IPR031311,PANTHER:PTHR12236,PANTHER:PTHR12236:SF69,PRINTS:PR00947,Pfam:PF00379,ProSitePatterns:PS00233,ProSiteProfiles:PS51155	Ontology_term=GO:0042302	product=Larval cuticle protein A2B	uniprot_id=P80682
712	_ptg001345l_1_1_000001	121.4439656	2.586899217	0.495824159	5.217372263	1.81E-07	3.69E-06	product=hypothetical protein
713	_ptg001966l_1_1_000001	837.8563802	-1.420709034	0.272435661	-5.214842388	1.84E-07	3.74E-06	Dbxref=CDD:cd00086,Coils:Coil,Gene3D:G3DSA:3.30.160.60,Gene3D:G3DSA:1.10.10.60,InterPro:IPR036236,InterPro:IPR001356,InterPro:IPR017970,InterPro:IPR013087,InterPro:IPR009057,InterPro:IPR003604,MobiDBLite:mobidb-lite,PANTHER:PTHR45891,Pfam:PF00046,Pfam:PF00096,ProSitePatterns:PS00027,ProSitePatterns:PS00028,ProSiteProfiles:PS50071,ProSiteProfiles:PS50157,SMART:SM00451,SMART:SM00355,SMART:SM00389,S…	Name=ZFHX3	Ontology_term=GO:0003677,GO:0000981,GO:0006355,GO:0003676,GO:0008270	product=Zinc finger homeobox protein 3	uniprot_id=Q15911
714	_ptg000110l_1_1_000010	96.73528545	1.516268785	0.291050449	5.209642496	1.89E-07	3.84E-06	Dbxref=CDD:cd00024,Gene3D:G3DSA:2.40.50.40,InterPro:IPR000953,InterPro:IPR016197,InterPro:IPR023780,MobiDBLite:mobidb-lite,Pfam:PF00385,ProSiteProfiles:PS50013,SMART:SM00298,SUPERFAMILY:SSF54160	product=hypothetical protein
715	_ptg001229l_1_1_000022	43.98808845	-1.737410151	0.333580629	-5.208366426	1.91E-07	3.86E-06	Dbxref=MobiDBLite:mobidb-lite,PANTHER:PTHR10380,PANTHER:PTHR10380:SF196	product=hypothetical protein
716	_ptg000716l_1_1_000039	916.7363796	-1.243015282	0.238674444	-5.20799487	1.91E-07	3.86E-06	Dbxref=Gene3D:G3DSA:2.160.20.10,Gene3D:G3DSA:3.10.250.10,Gene3D:G3DSA:3.10.100.10,InterPro:IPR012334,InterPro:IPR001190,InterPro:IPR011050,InterPro:IPR016187,InterPro:IPR036772,InterPro:IPR006626,InterPro:IPR016186,InterPro:IPR017448,PANTHER:PTHR47653,Pfam:PF00530,ProSitePatterns:PS00420,ProSiteProfiles:PS50287,SMART:SM00710,SMART:SM00202,SUPERFAMILY:SSF51126,SUPERFAMILY:SSF56436,SUPERFAMILY:SSF5…	Name=bark	Ontology_term=GO:0005044,GO:0016020	product=Protein bark beetle	uniprot_id=M9NDE3
717	_ptg000037l_1_1_000039	211.8379223	1.336313107	0.256606571	5.207634018	1.91E-07	3.86E-06	Dbxref=InterPro:IPR010276,MobiDBLite:mobidb-lite,Pfam:PF05953	Ontology_term=GO:0005184	product=Allatostatins	uniprot_id=P12764
718	_ptg004438l_1_1_000051	270.4259235	1.815309197	0.348804879	5.204368711	1.95E-07	3.93E-06	Dbxref=CDD:cd15079,Gene3D:G3DSA:1.20.1070.10,InterPro:IPR000276,InterPro:IPR001760,InterPro:IPR017452,InterPro:IPR027430,InterPro:IPR000856,PANTHER:PTHR24240:SF130,PANTHER:PTHR24240,PRINTS:PR00238,PRINTS:PR00577,PRINTS:PR00237,Pfam:PF00001,ProSitePatterns:PS00237,ProSitePatterns:PS00238,ProSiteProfiles:PS50262,Reactome:R-HSA-419771,SMART:SM01381,SUPERFAMILY:SSF81321	Name=UVOP	Ontology_term=GO:0004930,GO:0007186,GO:0016021,GO:0007601,GO:0007602	product=Opsin%2C ultraviolet-sensitive	uniprot_id=O61303
719	_ptg001857l_1_1_000009	41.32885212	1.566078582	0.301231831	5.19891466	2.00E-07	4.04E-06	Dbxref=InterPro:IPR006816,PANTHER:PTHR12771,PANTHER:PTHR12771:SF51,Pfam:PF04727,ProSiteProfiles:PS51335	Name=ELMOD1	product=ELMO domain-containing protein 1	uniprot_id=Q0IIE6
720	_ptg001233l_1_1_000024	73.83765587	2.008032323	0.3864368	5.196276145	2.03E-07	4.09E-06	Dbxref=Gene3D:G3DSA:1.10.565.10,InterPro:IPR000536,InterPro:IPR035500,PANTHER:PTHR24083:SF104,PANTHER:PTHR24083,Pfam:PF00104,ProSiteProfiles:PS51843,Reactome:R-HSA-383280,SMART:SM00430,SUPERFAMILY:SSF48508	Name=hnf4b	product=Hepatocyte nuclear factor 4-beta	uniprot_id=P79926
721	_ptg002107l_1_1_000026	124.0873225	-2.094043976	0.40324781	-5.192945686	2.07E-07	4.16E-06	product=hypothetical protein
722	_ptg000218l_1_1_000011	12.14286385	3.460165154	0.666499577	5.191548914	2.09E-07	4.18E-06	Dbxref=InterPro:IPR001873,PANTHER:PTHR11690:SF235,PANTHER:PTHR11690,PRINTS:PR01078,Pfam:PF00858,Reactome:R-HSA-2672351	Name=ppk28	Ontology_term=GO:0005272,GO:0006814,GO:0016020	product=Pickpocket protein 28	uniprot_id=Q86LG1
723	_ptg000560l_1_1_000017	5439.915249	2.009310754	0.387100389	5.190670976	2.10E-07	4.20E-06	Dbxref=Gene3D:G3DSA:3.90.1180.10,InterPro:IPR005755,InterPro:IPR005822,InterPro:IPR036899,PANTHER:PTHR11545:SF3,PANTHER:PTHR11545,Reactome:R-HSA-156827,Reactome:R-HSA-156902,Reactome:R-HSA-1799339,Reactome:R-HSA-192823,Reactome:R-HSA-2408557,Reactome:R-HSA-6791226,Reactome:R-HSA-72689,Reactome:R-HSA-72706,Reactome:R-HSA-72764,Reactome:R-HSA-9010553,Reactome:R-HSA-9633012,Reactome:R-HSA-975956,Rea…	Name=RpL13A	Ontology_term=GO:0003735,GO:0006412,GO:0015934,GO:0005840	product=Large ribosomal subunit protein uL13	uniprot_id=Q962U0
724	_ptg000310l_1_1_000020	25.58233179	-1.992319101	0.383919547	-5.18941824	2.11E-07	4.22E-06	Dbxref=Coils:Coil,InterPro:IPR036390,InterPro:IPR001766,InterPro:IPR030456,MobiDBLite:mobidb-lite,PANTHER:PTHR11829:SF357,PANTHER:PTHR11829,PRINTS:PR00053,Pfam:PF00250,ProSitePatterns:PS00658,ProSiteProfiles:PS50039,SMART:SM00339,SUPERFAMILY:SSF46785	Name=HCM1	Ontology_term=GO:0003700,GO:0006355,GO:0043565	product=Forkhead transcription factor HCM1	uniprot_id=P25364
725	_ptg000828l_1_1_000134	68.30840991	1.837953396	0.354424279	5.185743487	2.15E-07	4.30E-06	Dbxref=ProSiteProfiles:PS51257	product=hypothetical protein
726	_ptg000274l_1_1_000019	224.6043463	-1.409046445	0.272013728	-5.180056373	2.22E-07	4.42E-06	Dbxref=CDD:cd09415,CDD:cd09827,CDD:cd09420,CDD:cd09418,Gene3D:G3DSA:2.10.110.10,InterPro:IPR001781,InterPro:IPR033725,InterPro:IPR010442,InterPro:IPR033723,InterPro:IPR033727,InterPro:IPR033726,MobiDBLite:mobidb-lite,PANTHER:PTHR24211:SF20,PANTHER:PTHR24211,Pfam:PF00412,Pfam:PF06297,ProSitePatterns:PS00478,ProSiteProfiles:PS50023,ProSiteProfiles:PS51303,SMART:SM00132,SUPERFAMILY:SSF57716	Name=pk	Ontology_term=GO:0008270	product=Protein prickle	uniprot_id=Q174I2
727	_ptg002192l_1_1_000018	304.8806562	1.512281812	0.292050498	5.178151798	2.24E-07	4.46E-06	Dbxref=InterPro:IPR026315,PANTHER:PTHR13423,Pfam:PF14941	Name=oaf	product=Out at first protein	uniprot_id=O18638
728	_ptg000466l_1_1_000074	2692.086731	1.800377071	0.347757397	5.177106477	2.25E-07	4.48E-06	Dbxref=Coils:Coil,Gene3D:G3DSA:1.10.520.20,Hamap:MF_01416,InterPro:IPR026015,InterPro:IPR000711,PANTHER:PTHR11910,PANTHER:PTHR11910:SF1,PRINTS:PR00125,Pfam:PF00213,Reactome:R-HSA-163210,Reactome:R-HSA-8949613,SUPERFAMILY:SSF47928,TIGRFAM:TIGR01145	Name=ATPsynO	Ontology_term=GO:0015986,GO:0046933	product=ATP synthase subunit O%2C mitochondrial	uniprot_id=Q24439
729	_ptg002087l_1_1_000023	62.80845151	-1.595565181	0.308317946	-5.175064248	2.28E-07	4.53E-06	Dbxref=Gene3D:G3DSA:2.20.110.10,InterPro:IPR003409,MobiDBLite:mobidb-lite,PANTHER:PTHR43215:SF5,PANTHER:PTHR43215,Pfam:PF02493,SMART:SM00698,SUPERFAMILY:SSF82185	Name=Rsph1	product=Radial spoke head 1 homolog	uniprot_id=Q8VIG3
730	_ptg006671l_1_1_000044	301.5777908	2.521503098	0.487311388	5.174315969	2.29E-07	4.54E-06	Dbxref=Coils:Coil	product=hypothetical protein
731	_ptg001740l_1_1_000029	60.95459742	1.642029869	0.317408406	5.173240028	2.30E-07	4.56E-06	Dbxref=Gene3D:G3DSA:3.90.1200.10,InterPro:IPR015897,InterPro:IPR011009,InterPro:IPR004119,KEGG:00901+2.7.1.222,MetaCyc:PWY-7936,PANTHER:PTHR11012:SF13,PANTHER:PTHR11012,Pfam:PF02958,SMART:SM00587,SUPERFAMILY:SSF56112	product=hypothetical protein
732	_ptg000076l_1_1_000044	37.40918134	-2.951590799	0.57079464	-5.171020521	2.33E-07	4.61E-06	product=hypothetical protein
733	_ptg002248l_1_1_000005	24453.26768	1.886055431	0.364766826	5.170578293	2.33E-07	4.61E-06	Dbxref=Gene3D:G3DSA:3.15.10.50,InterPro:IPR020234,InterPro:IPR038602,Pfam:PF16984	product=hypothetical protein
734	_ptg002440l_1_1_000033	159.3850101	1.738386086	0.336303087	5.169105349	2.35E-07	4.64E-06	Dbxref=InterPro:IPR005345,PANTHER:PTHR13120:SF2,PANTHER:PTHR13120,PIRSF:PIRSF016468,Pfam:PF03660,Reactome:R-HSA-72163	Name=Phf5a	Ontology_term=GO:0000398	product=PHD finger-like domain-containing protein 5A	uniprot_id=P83871
735	_ptg000607l_1_1_000004	69.9180158	-2.616415374	0.506251021	-5.168217475	2.36E-07	4.66E-06	Dbxref=CDD:cd09272,Gene3D:G3DSA:3.30.420.10,Gene3D:G3DSA:3.10.10.10,Gene3D:G3DSA:3.30.70.270,InterPro:IPR036397,InterPro:IPR012337,InterPro:IPR025724,InterPro:IPR043128,InterPro:IPR013103,InterPro:IPR001584,InterPro:IPR043502,MobiDBLite:mobidb-lite,PANTHER:PTHR11439:SF265,PANTHER:PTHR11439,Pfam:PF13976,Pfam:PF14223,Pfam:PF07727,Pfam:PF00665,ProSiteProfiles:PS50994,SUPERFAMILY:SSF53098,SUPERFAMILY…	Ontology_term=GO:0003676,GO:0015074	product=Retrovirus-related Pol polyprotein from transposon TNT 1-94	uniprot_id=P10978
736	_ptg000940l_1_1_000056	4.42533487	6.00155375	1.161679983	5.166271125	2.39E-07	4.70E-06	Dbxref=InterPro:IPR004345,MobiDBLite:mobidb-lite,PANTHER:PTHR12300,PANTHER:PTHR12300:SF96,Pfam:PF03134,Reactome:R-HSA-381753	Name=REEP4	product=Receptor expression-enhancing protein 4	uniprot_id=Q5R598
737	_ptg000120l_1_1_000021	295.1714725	1.685102774	0.326196435	5.165914132	2.39E-07	4.70E-06	Dbxref=InterPro:IPR021298,PANTHER:PTHR13238:SF4,PANTHER:PTHR13238,Pfam:PF11069	Name=Cfap298	Ontology_term=GO:0003352	product=Cilia- and flagella-associated protein 298	uniprot_id=Q8BL95
738	_ptg000094l_1_1_000001	118.2568578	2.018944071	0.391502822	5.156908088	2.51E-07	4.93E-06	Dbxref=CDD:cd16899	product=hypothetical protein
739	_ptg000649l_1_1_000011	107.2438295	-1.716464921	0.333003741	-5.154491409	2.54E-07	4.98E-06	product=hypothetical protein
740	_ptg000403l_1_1_000004	11.91157504	2.58403609	0.501595786	5.151630383	2.58E-07	5.05E-06	Dbxref=Coils:Coil,InterPro:IPR009290,MobiDBLite:mobidb-lite,PANTHER:PTHR21648,Pfam:PF06098	Name=RSPH3	product=Radial spoke head protein 3 homolog	uniprot_id=Q86UC2
741	_ptg005424l_1_1_000032	3837.657293	-1.889329818	0.366918825	-5.149176568	2.62E-07	5.11E-06	Dbxref=InterPro:IPR000618,MobiDBLite:mobidb-lite,PANTHER:PTHR10380:SF204,PANTHER:PTHR10380,Pfam:PF00379,ProSiteProfiles:PS51155,ProSiteProfiles:PS51257	Ontology_term=GO:0042302	product=Endocuticle structural glycoprotein SgAbd-9	uniprot_id=Q7M4F0
742	_ptg001697l_1_1_000047	221.2477015	1.283320287	0.249260667	5.148506992	2.63E-07	5.12E-06	Dbxref=CDD:cd01850,Coils:Coil,Gene3D:G3DSA:3.40.50.300,InterPro:IPR027417,InterPro:IPR030379,InterPro:IPR016491,InterPro:IPR008115,MobiDBLite:mobidb-lite,PANTHER:PTHR18884:SF120,PANTHER:PTHR18884,PIRSF:PIRSF006698,PRINTS:PR01742,Pfam:PF00735,ProSiteProfiles:PS51719,Reactome:R-HSA-5687128,SUPERFAMILY:SSF52540	Name=SEPTIN7	Ontology_term=GO:0005525,GO:0031105	product=Septin-7	uniprot_id=Q5R481
743	_ptg000828l_1_1_000038	38.38669053	2.651610614	0.515230631	5.146453753	2.65E-07	5.17E-06	product=hypothetical protein
744	_ptg004291l_1_1_000004	832.1468998	0.619069471	0.120293422	5.146328553	2.66E-07	5.17E-06	Dbxref=Coils:Coil,Gene3D:G3DSA:1.25.10.10,InterPro:IPR013284,InterPro:IPR000225,InterPro:IPR011989,InterPro:IPR016024,MobiDBLite:mobidb-lite,PANTHER:PTHR45976,PANTHER:PTHR45976:SF4,PRINTS:PR01869,Pfam:PF00514,ProSiteProfiles:PS50176,Reactome:R-HSA-418990,Reactome:R-HSA-5218920,SMART:SM00185,SUPERFAMILY:SSF48371	Name=arm	Ontology_term=GO:0007155,GO:0045296,GO:0005515	product=Armadillo segment polarity protein	uniprot_id=P18824
745	_ptg000845l_1_1_000005	361.1332131	1.484113767	0.288811472	5.138693958	2.77E-07	5.38E-06	Dbxref=CDD:cd03183,Gene3D:G3DSA:1.20.1050.10,Gene3D:G3DSA:3.40.30.10,InterPro:IPR004045,InterPro:IPR040079,InterPro:IPR036249,InterPro:IPR040077,InterPro:IPR036282,InterPro:IPR004046,InterPro:IPR010987,KEGG:00480+2.5.1.18,KEGG:00980+2.5.1.18,KEGG:00982+2.5.1.18,KEGG:00983+2.5.1.18,MetaCyc:PWY-4061,MetaCyc:PWY-6842,MetaCyc:PWY-7112,MetaCyc:PWY-7533,PANTHER:PTHR43917,Pfam:PF02798,Pfam:PF00043,ProSi…	Name=GSTT1	Ontology_term=GO:0005515	product=Glutathione S-transferase theta-1	uniprot_id=Q2NL00
746	_ptg008761l_1_1_000006	1328.04138	-1.595410236	0.310828559	-5.132765926	2.86E-07	5.54E-06	Dbxref=Gene3D:G3DSA:2.10.25.10,InterPro:IPR000082,MobiDBLite:mobidb-lite,PANTHER:PTHR23202,ProSiteProfiles:PS50024	Name=olpB	product=Cell surface glycoprotein 1	uniprot_id=Q06852
747	_ptg001697l_1_1_000056	210.2655523	1.47693581	0.287949707	5.129145031	2.91E-07	5.64E-06	product=hypothetical protein
748	_ptg000396l_1_1_000041	127.986367	1.510879117	0.294603214	5.128522184	2.92E-07	5.65E-06	product=hypothetical protein
749	_ptg001707l_1_1_000004	34.36780393	-2.43928336	0.475648744	-5.128329238	2.92E-07	5.65E-06	Dbxref=MobiDBLite:mobidb-lite	product=hypothetical protein
750	_ptg004656l_1_1_000043	1417.518358	-3.030976729	0.591649807	-5.122923548	3.01E-07	5.81E-06	Dbxref=Coils:Coil,MobiDBLite:mobidb-lite	product=hypothetical protein
751	_ptg005879l_1_1_000053	720.1423635	1.940627202	0.378920273	5.121465757	3.03E-07	5.85E-06	Dbxref=InterPro:IPR026627,PANTHER:PTHR15223,Pfam:PF14813,Reactome:R-HSA-611105,Reactome:R-HSA-6799198	Name=NDUFB2	Ontology_term=GO:0005743,GO:0005747	product=NADH dehydrogenase [ubiquinone] 1 beta subcomplex subunit 2%2C mitochondrial	uniprot_id=Q02374
752	_ptg001237l_1_1_000028	6852.901598	1.98327828	0.387316415	5.120563457	3.05E-07	5.87E-06	Dbxref=Gene3D:G3DSA:3.30.1360.210,InterPro:IPR002671,InterPro:IPR038526,MobiDBLite:mobidb-lite,PANTHER:PTHR10064,PANTHER:PTHR10064:SF0,Pfam:PF01776,Reactome:R-HSA-156827,Reactome:R-HSA-156902,Reactome:R-HSA-1799339,Reactome:R-HSA-192823,Reactome:R-HSA-2408557,Reactome:R-HSA-6791226,Reactome:R-HSA-72689,Reactome:R-HSA-72706,Reactome:R-HSA-72764,Reactome:R-HSA-9010553,Reactome:R-HSA-9633012,Reactom…	Name=RpL22	Ontology_term=GO:0003735,GO:0005840,GO:0006412	product=Large ribosomal subunit protein eL22	uniprot_id=P50887
753	_ptg001158l_1_1_000021	81.57321946	-1.627362736	0.317891475	-5.119239936	3.07E-07	5.90E-06	Dbxref=Gene3D:G3DSA:3.15.10.30,InterPro:IPR010562,InterPro:IPR038606,PANTHER:PTHR11008:SF15,PANTHER:PTHR11008,Pfam:PF06585,SMART:SM00700	product=hypothetical protein
754	_ptg000620l_1_1_000016	303.3656957	-1.248256061	0.243925978	-5.117355972	3.10E-07	5.95E-06	Dbxref=Gene3D:G3DSA:1.10.630.10,InterPro:IPR002403,InterPro:IPR001128,InterPro:IPR036396,PANTHER:PTHR24305,PANTHER:PTHR24305:SF30,PRINTS:PR00465,PRINTS:PR00385,Pfam:PF00067,SUPERFAMILY:SSF48264	Name=Cyp301a1	Ontology_term=GO:0004497,GO:0005506,GO:0016705,GO:0020037,GO:0055114	product=Probable cytochrome P450 301a1%2C mitochondrial	uniprot_id=Q9V6D6
755	_ptg005424l_1_1_000035	3330.234543	2.099615645	0.410339716	5.116774137	3.11E-07	5.96E-06	Dbxref=Gene3D:G3DSA:2.60.40.770,InterPro:IPR039670,InterPro:IPR003172,InterPro:IPR014756,PANTHER:PTHR11306,PANTHER:PTHR11306:SF30,Pfam:PF02221,Reactome:R-HSA-6798695,Reactome:R-HSA-8964038,SMART:SM00737,SUPERFAMILY:SSF81296	product=MD-2-related lipid-recognition protein	uniprot_id=B0FHH8
756	_ptg004438l_1_1_000028	143.4181431	-1.109641146	0.216881443	-5.116348965	3.12E-07	5.97E-06	Dbxref=CDD:cd09823,InterPro:IPR019791,InterPro:IPR010255,MobiDBLite:mobidb-lite,PANTHER:PTHR11475,PANTHER:PTHR11475:SF106,PRINTS:PR00457,Pfam:PF03098,ProSiteProfiles:PS50292,SUPERFAMILY:SSF48113	Name=pxdn	Ontology_term=GO:0004601,GO:0006979,GO:0020037,GO:0055114	product=Peroxidasin	uniprot_id=A4IGL7
757	_ptg000875l_1_1_000002	1350.251901	-0.75611004	0.147875989	-5.113135966	3.17E-07	6.06E-06	Dbxref=Gene3D:G3DSA:1.10.510.10,Gene3D:G3DSA:3.30.200.20,Gene3D:G3DSA:1.10.8.980,InterPro:IPR017441,InterPro:IPR000719,InterPro:IPR008271,InterPro:IPR011009,InterPro:IPR042521,MobiDBLite:mobidb-lite,PANTHER:PTHR24058:SF112,PANTHER:PTHR24058,Pfam:PF00069,ProSitePatterns:PS00107,ProSitePatterns:PS00108,ProSiteProfiles:PS50011,SMART:SM00220,SUPERFAMILY:SSF56112	Name=Dyrk2	Ontology_term=GO:0005524,GO:0004672,GO:0006468	product=Dual specificity tyrosine-phosphorylation-regulated kinase 2	uniprot_id=Q9V3D5
758	_ptg000609l_1_1_000017	161.2820659	-1.3865356	0.271231953	-5.111992089	3.19E-07	6.09E-06	Dbxref=Gene3D:G3DSA:3.10.100.10,Gene3D:G3DSA:2.10.10.50,InterPro:IPR016187,InterPro:IPR010515,InterPro:IPR016186,PANTHER:PTHR24023,PANTHER:PTHR24023:SF965,Pfam:PF06482,Reactome:R-HSA-1442490,Reactome:R-HSA-1650814,Reactome:R-HSA-2022090,Reactome:R-HSA-8948216,SUPERFAMILY:SSF56436	Name=COL15A1	product=Collagen alpha-1(XV) chain	uniprot_id=P39059
759	_ptg001655l_1_1_000010	55.98359146	-1.386102802	0.271189783	-5.111191092	3.20E-07	6.11E-06	Dbxref=Coils:Coil,InterPro:IPR013906,MobiDBLite:mobidb-lite,Pfam:PF08597,Reactome:R-HSA-156827,Reactome:R-HSA-72649,Reactome:R-HSA-72689,Reactome:R-HSA-72695,Reactome:R-HSA-72702,Reactome:R-HSA-72706	Ontology_term=GO:0003743,GO:0005737,GO:0005852	product=hypothetical protein
760	_ptg002107l_1_1_000019	4479.0989	-0.981434105	0.192106837	-5.108793224	3.24E-07	6.18E-06	Dbxref=Coils:Coil,MobiDBLite:mobidb-lite	product=hypothetical protein
761	_ptg004088l_1_1_000001	225.722429	1.171199541	0.229369058	5.106179329	3.29E-07	6.26E-06	Dbxref=InterPro:IPR026147,PANTHER:PTHR21422,Pfam:PF13890,Reactome:R-HSA-6811436,Reactome:R-HSA-8876198	Name=Rab3gap1	Ontology_term=GO:0005096	product=Rab3 GTPase-activating protein catalytic subunit (Fragments)	uniprot_id=P69735
762	_ptg000716l_1_1_000068	415.2621036	1.101747879	0.216163126	5.096835422	3.45E-07	6.56E-06	Dbxref=Gene3D:G3DSA:3.30.559.70,Gene3D:G3DSA:3.30.559.40,InterPro:IPR000542,InterPro:IPR042231,InterPro:IPR042232,InterPro:IPR039551,PANTHER:PTHR22589,PANTHER:PTHR22589:SF103,Pfam:PF00755,SUPERFAMILY:SSF52777	Name=CRAT	Ontology_term=GO:0016746	product=Carnitine O-acetyltransferase	uniprot_id=P52826
763	_ptg000940l_1_1_000047	46.19491954	1.999864092	0.392403025	5.096454326	3.46E-07	6.57E-06	Dbxref=Coils:Coil,Gene3D:G3DSA:3.40.50.410,Gene3D:G3DSA:2.40.290.10,InterPro:IPR016194,InterPro:IPR036465,InterPro:IPR006164,MobiDBLite:mobidb-lite,PANTHER:PTHR12604:SF4,PANTHER:PTHR12604,Pfam:PF02735,Reactome:R-HSA-164843,Reactome:R-HSA-1834949,Reactome:R-HSA-3270619,Reactome:R-HSA-5693571,Reactome:R-HSA-6798695,SUPERFAMILY:SSF100939,SUPERFAMILY:SSF53300	Name=Xrcc5	Ontology_term=GO:0003677,GO:0006303	product=X-ray repair cross-complementing protein 5	uniprot_id=P27641
764	_ptg000235l_1_1_000127	93.00047502	1.159668707	0.227664911	5.093752476	3.51E-07	6.65E-06	Dbxref=CDD:cd16468,Gene3D:G3DSA:3.30.40.10,InterPro:IPR001841,InterPro:IPR013083,InterPro:IPR042981,MobiDBLite:mobidb-lite,PANTHER:PTHR46359:SF3,PANTHER:PTHR46359,Pfam:PF13639,ProSiteProfiles:PS50089,SMART:SM00184,SUPERFAMILY:SSF57850	Name=RNF11	product=RING finger protein 11	uniprot_id=Q9Y3C5
765	_ptg000227l_1_1_000134	328.9718097	-1.369622222	0.268956724	-5.092351672	3.54E-07	6.69E-06	Dbxref=CDD:cd00037,Gene3D:G3DSA:3.10.100.10,InterPro:IPR018378,InterPro:IPR016186,InterPro:IPR016187,InterPro:IPR001304,PANTHER:PTHR22802:SF384,PANTHER:PTHR22802,Pfam:PF00059,ProSitePatterns:PS00615,ProSiteProfiles:PS50041,SMART:SM00034,SUPERFAMILY:SSF56436	Name=Sftpd	product=Pulmonary surfactant-associated protein D	uniprot_id=P50404
766	_ptg002784l_1_1_000010	241.4109874	1.75333705	0.344487461	5.089697736	3.59E-07	6.78E-06	Dbxref=MobiDBLite:mobidb-lite	product=hypothetical protein
767	_ptg001477l_1_1_000009	178.0403885	-1.102590814	0.216734348	-5.087291543	3.63E-07	6.86E-06	Dbxref=Coils:Coil,InterPro:IPR000467,InterPro:IPR011666,InterPro:IPR040058,MobiDBLite:mobidb-lite,PANTHER:PTHR13384,PANTHER:PTHR13384:SF19,Pfam:PF07713,Pfam:PF01585,ProSiteProfiles:PS50174	Name=CG8833	Ontology_term=GO:0003676,GO:0006397,GO:0003723	product=G patch domain-containing protein 1 homolog	uniprot_id=Q9VUA0
768	_ptg000396l_1_1_000014	915.2033073	0.962604948	0.189249002	5.086446616	3.65E-07	6.88E-06	Dbxref=Gene3D:G3DSA:3.40.50.1220,InterPro:IPR034300,InterPro:IPR029035,PANTHER:PTHR10160:SF32,PANTHER:PTHR10160,Pfam:PF02233,Reactome:R-HSA-71403,SUPERFAMILY:SSF52467	Name=Nnt	product=NAD(P) transhydrogenase%2C mitochondrial	uniprot_id=Q61941
769	_ptg001082l_1_1_000068	1108.918822	1.908405502	0.375348194	5.084360416	3.69E-07	6.94E-06	Dbxref=Gene3D:G3DSA:3.10.450.10,SUPERFAMILY:SSF54403	product=hypothetical protein
770	_ptg001655l_1_1_000002	5.914493157	5.943984444	1.169039338	5.084503362	3.69E-07	6.94E-06	product=hypothetical protein
771	_ptg001403l_1_1_000001	1919.845939	-1.202168181	0.236483167	-5.083525375	3.70E-07	6.96E-06	Dbxref=CDD:cd00172,Gene3D:G3DSA:2.30.39.10,Gene3D:G3DSA:3.30.497.10,InterPro:IPR023796,InterPro:IPR000215,InterPro:IPR023795,InterPro:IPR042185,InterPro:IPR042178,InterPro:IPR036186,PANTHER:PTHR11461,PANTHER:PTHR11461:SF278,Pfam:PF00079,ProSitePatterns:PS00284,SMART:SM00093,SUPERFAMILY:SSF56574	Name=Spn88Ea	Ontology_term=GO:0005615	product=Serine protease inhibitor 88Ea	uniprot_id=Q9VFC2
772	_ptg001297l_1_1_000010	4.59972185	6.076137221	1.195400083	5.082931904	3.72E-07	6.97E-06	Dbxref=MobiDBLite:mobidb-lite,PANTHER:PTHR37445	product=hypothetical protein
773	_ptg000869l_1_1_000072	160.7674612	1.560561033	0.307368813	5.077161267	3.83E-07	7.18E-06	Dbxref=Gene3D:G3DSA:3.40.50.1460,InterPro:IPR029030,InterPro:IPR002398,InterPro:IPR015917,InterPro:IPR001309,InterPro:IPR002138,PANTHER:PTHR10454,PANTHER:PTHR10454:SF210,PRINTS:PR00376,Pfam:PF00656,ProSiteProfiles:PS50208,ProSiteProfiles:PS50207,SMART:SM00115,SUPERFAMILY:SSF52129	Name=Casp7	Ontology_term=GO:0004197,GO:0006508,GO:0008234	product=Caspase-7	uniprot_id=P97864
774	_ptg000188l_1_1_000035	1331.784067	-1.035871988	0.204205791	-5.072686628	3.92E-07	7.34E-06	Dbxref=CDD:cd09631,InterPro:IPR005018,MobiDBLite:mobidb-lite,PANTHER:PTHR24036:SF13,PANTHER:PTHR24036,Pfam:PF03351,ProSiteProfiles:PS50836,SMART:SM00664	Name=Skeletor	product=Protein Skeletor%2C isoforms B/C	uniprot_id=Q9VGY6
775	_ptg001996l_1_1_000024	231.9950924	-1.204038347	0.23747144	-5.07024485	3.97E-07	7.42E-06	Dbxref=CDD:cd00096,Gene3D:G3DSA:3.30.200.20,Gene3D:G3DSA:2.60.40.10,Gene3D:G3DSA:1.10.510.10,InterPro:IPR036179,InterPro:IPR003599,InterPro:IPR000719,InterPro:IPR007110,InterPro:IPR003598,InterPro:IPR001245,InterPro:IPR013783,InterPro:IPR020635,InterPro:IPR008266,InterPro:IPR011009,MobiDBLite:mobidb-lite,PANTHER:PTHR26391,PANTHER:PTHR26391:SF15,PIRSF:PIRSF000615,PRINTS:PR00109,Pfam:PF13927,Pfam:P…	Name=Ptk7	Ontology_term=GO:0004672,GO:0005524,GO:0006468,GO:0004713	product=Inactive tyrosine-protein kinase 7	uniprot_id=Q8BKG3
776	_ptg004158l_1_1_000013	129.0105832	1.015595093	0.200449829	5.066579992	4.05E-07	7.56E-06	Dbxref=Gene3D:G3DSA:3.40.50.1820,InterPro:IPR029058,InterPro:IPR013818,InterPro:IPR000734,PANTHER:PTHR11610,PRINTS:PR00821,Pfam:PF00151,SUPERFAMILY:SSF53474	Name=LIPH	Ontology_term=GO:0004806	product=Lipase member H	uniprot_id=Q9BDJ4
777	_ptg002551l_1_1_000004	159.6538605	1.52948135	0.302088737	5.063020115	4.13E-07	7.69E-06	Dbxref=InterPro:IPR015267,MobiDBLite:mobidb-lite,PANTHER:PTHR16487,Pfam:PF09184,Reactome:R-HSA-5693607	Name=PPP4R2r	Ontology_term=GO:0019888,GO:0030289	product=Serine/threonine-protein phosphatase 4 regulatory subunit 2	uniprot_id=Q9W2U4
778	_ptg001138l_1_1_000043	271.3278389	1.125795148	0.222376776	5.062557188	4.14E-07	7.70E-06	Dbxref=Coils:Coil,InterPro:IPR027986,InterPro:IPR027989,InterPro:IPR028031,PANTHER:PTHR31596,PANTHER:PTHR31596:SF1,Pfam:PF14688,Pfam:PF14687	Name=TCAIM	product=T-cell activation inhibitor%2C mitochondrial	uniprot_id=Q66JZ4
779	_ptg004322l_1_1_000030	152.0030458	-2.309474049	0.456422407	-5.059948886	4.19E-07	7.80E-06	product=hypothetical protein
780	_ptg001894l_1_1_000014	1952.06142	1.398055645	0.276484431	5.056543827	4.27E-07	7.93E-06	Dbxref=CDD:cd06592,Gene3D:G3DSA:3.20.20.80,InterPro:IPR017853,InterPro:IPR000322,PANTHER:PTHR43053,PANTHER:PTHR43053:SF4,Pfam:PF01055,SUPERFAMILY:SSF51445,SUPERFAMILY:SSF51011	Name=MYORG	Ontology_term=GO:0004553,GO:0005975	product=Myogenesis-regulating glycosidase	uniprot_id=Q6NSJ0
781	_ptg004322l_1_1_000018	1816.45318	-1.882138829	0.372345855	-5.054813438	4.31E-07	7.99E-06	Dbxref=InterPro:IPR000618,MobiDBLite:mobidb-lite,PANTHER:PTHR10380,PANTHER:PTHR10380:SF205,Pfam:PF00379,ProSiteProfiles:PS51155	Ontology_term=GO:0042302	product=hypothetical protein
782	_ptg001396l_1_1_000026	6.37929101	6.532898591	1.292502493	5.054457246	4.32E-07	7.99E-06	Dbxref=MobiDBLite:mobidb-lite	product=hypothetical protein
783	_ptg000092l_1_1_000026	150.3941155	1.028754179	0.203564922	5.053690839	4.33E-07	8.01E-06	Dbxref=InterPro:IPR006076,InterPro:IPR036188,PANTHER:PTHR43104,PANTHER:PTHR43104:SF2,Pfam:PF01266,SUPERFAMILY:SSF51905	Name=v1g172254	Ontology_term=GO:0016491,GO:0055114	product=L-2-hydroxyglutarate dehydrogenase%2C mitochondrial	uniprot_id=A7SMW7
784	_ptg000696l_1_1_000012	540.4430843	0.882281084	0.174701977	5.050206651	4.41E-07	8.14E-06	Dbxref=Gene3D:G3DSA:2.130.10.30,Gene3D:G3DSA:2.120.10.30,InterPro:IPR017996,InterPro:IPR009091,InterPro:IPR000408,InterPro:IPR011042,MobiDBLite:mobidb-lite,PANTHER:PTHR10009,PANTHER:PTHR10009:SF7,PRINTS:PR01366,Pfam:PF13540,Pfam:PF03022,ProSiteProfiles:PS50012,SUPERFAMILY:SSF50985	Name=y	product=Protein yellow	uniprot_id=O02437
785	_ptg002647l_1_1_000053	15.50741251	-2.731623593	0.540900548	-5.050140181	4.41E-07	8.14E-06	product=hypothetical protein
786	_ptg000869l_1_1_000008	33.95264187	2.902411183	0.574941997	5.048180856	4.46E-07	8.22E-06	Dbxref=InterPro:IPR013604,PANTHER:PTHR21143,Pfam:PF08395	Name=GPRgr22	Ontology_term=GO:0016021,GO:0050909	product=Gustatory and odorant receptor 22	uniprot_id=Q7PMG3
787	_ptg001504l_1_1_000005	61.35604187	-1.791804313	0.355174667	-5.044853922	4.54E-07	8.34E-06	Dbxref=Gene3D:G3DSA:1.10.640.10,InterPro:IPR019791,InterPro:IPR010255,InterPro:IPR037120,MobiDBLite:mobidb-lite,PANTHER:PTHR11475,PANTHER:PTHR11475:SF106,PRINTS:PR00457,Pfam:PF03098,ProSiteProfiles:PS50292,SUPERFAMILY:SSF48113	Name=pxt	Ontology_term=GO:0004601,GO:0006979,GO:0020037,GO:0055114	product=Chorion peroxidase	uniprot_id=P82600
788	_ptg003160l_1_1_000005	163.1908299	1.989675316	0.394396181	5.04486456	4.54E-07	8.34E-06	Dbxref=CDD:cd13749,CDD:cd00183,Coils:Coil,Gene3D:G3DSA:1.20.930.10,Gene3D:G3DSA:1.10.472.30,Gene3D:G3DSA:2.20.25.10,InterPro:IPR006289,InterPro:IPR035441,InterPro:IPR003618,InterPro:IPR036575,InterPro:IPR001222,InterPro:IPR035100,InterPro:IPR003617,InterPro:IPR017923,MobiDBLite:mobidb-lite,PANTHER:PTHR11477,PANTHER:PTHR11477:SF3,PIRSF:PIRSF006704,Pfam:PF01096,Pfam:PF07500,Pfam:PF08711,ProSitePatt…	Name=TfIIS	Ontology_term=GO:0003676,GO:0005634,GO:0006351,GO:0006355,GO:0008270	product=Transcription elongation factor S-II	uniprot_id=P20232
789	_ptg001229l_1_1_000020	427.1290058	2.030174829	0.402568059	5.043059885	4.58E-07	8.41E-06	Dbxref=Coils:Coil	product=hypothetical protein
790	_ptg000828l_1_1_000061	758.5400445	1.806728112	0.358374101	5.041458369	4.62E-07	8.47E-06	Dbxref=CDD:cd00472,Gene3D:G3DSA:2.30.170.20,InterPro:IPR038630,InterPro:IPR011017,InterPro:IPR000988,InterPro:IPR023442,MobiDBLite:mobidb-lite,PANTHER:PTHR10792:SF26,PANTHER:PTHR10792,Pfam:PF01246,ProSitePatterns:PS01073,SMART:SM00746,SUPERFAMILY:SSF57716	Name=RpL24-like	product=Probable ribosome biogenesis protein RLP24	uniprot_id=Q9VGN9
791	_ptg002107l_1_1_000010	1582.1754	1.713923113	0.340022631	5.040614822	4.64E-07	8.50E-06	Dbxref=CDD:cd03013,Gene3D:G3DSA:3.40.30.10,InterPro:IPR037944,InterPro:IPR036249,InterPro:IPR013740,KEGG:00480+1.11.1.15,PANTHER:PTHR10430,PANTHER:PTHR10430:SF16,Pfam:PF08534,Reactome:R-HSA-3299685,Reactome:R-HSA-5628897,SUPERFAMILY:SSF52833	Name=PRDX5	Ontology_term=GO:0016491	product=Peroxiredoxin-5%2C mitochondrial	uniprot_id=P30044
792	_ptg000748l_1_1_000007	31.75033746	1.596870445	0.316842269	5.039953948	4.66E-07	8.51E-06	Dbxref=MobiDBLite:mobidb-lite	product=hypothetical protein
793	_ptg000837l_1_1_000040	944.6790941	-1.094968953	0.217307897	-5.038790424	4.68E-07	8.55E-06	Dbxref=CDD:cd17358,Gene3D:G3DSA:1.20.1250.20,InterPro:IPR020846,InterPro:IPR005829,InterPro:IPR036259,InterPro:IPR005828,InterPro:IPR003663,PANTHER:PTHR23500:SF361,PANTHER:PTHR23500,PRINTS:PR00171,Pfam:PF00083,ProSitePatterns:PS00216,ProSiteProfiles:PS50850,Reactome:R-HSA-189200,SUPERFAMILY:SSF103473	Name=Tret1	Ontology_term=GO:0022857,GO:0016021,GO:0055085,GO:0016020	product=Facilitated trehalose transporter Tret1	uniprot_id=A9ZSY2
794	_ptg000677l_1_1_000006	88.09157415	1.158871613	0.230530649	5.026974144	4.98E-07	9.09E-06	Dbxref=MobiDBLite:mobidb-lite	product=hypothetical protein
795	_ptg000018l_1_1_000027	502.0372574	-0.802293438	0.159685351	-5.024214384	5.05E-07	9.20E-06	Dbxref=CDD:cd18791,CDD:cd17971,CDD:cd05684,Gene3D:G3DSA:3.40.50.300,Gene3D:G3DSA:2.40.50.140,Gene3D:G3DSA:1.20.120.1080,InterPro:IPR022967,InterPro:IPR007502,InterPro:IPR011709,InterPro:IPR014001,InterPro:IPR001650,InterPro:IPR003029,InterPro:IPR002464,InterPro:IPR011545,InterPro:IPR027417,InterPro:IPR012340,MobiDBLite:mobidb-lite,PANTHER:PTHR18934:SF120,PANTHER:PTHR18934,Pfam:PF07717,Pfam:PF0440…	Name=pea	Ontology_term=GO:0004386,GO:0003676,GO:0005524	product=ATP-dependent RNA helicase DHX8	uniprot_id=A1Z9L3
796	_ptg001373l_1_1_000003	25.73167511	-1.981614053	0.39440767	-5.024278692	5.05E-07	9.20E-06	Dbxref=InterPro:IPR031959,Pfam:PF16009	product=hypothetical protein
797	_ptg002647l_1_1_000062	123.023631	-1.557688551	0.310058712	-5.023850301	5.06E-07	9.20E-06	Dbxref=Coils:Coil,InterPro:IPR007033,MobiDBLite:mobidb-lite,PANTHER:PTHR21470:SF2,PANTHER:PTHR21470	Name=Gorab	product=RAB6-interacting golgin	uniprot_id=Q8BRM2
798	_ptg002017l_1_1_000008	1484.669332	1.585728669	0.315732351	5.022382602	5.10E-07	9.26E-06	Dbxref=CDD:cd05371,Gene3D:G3DSA:3.40.50.720,InterPro:IPR020904,InterPro:IPR002347,InterPro:IPR036291,PANTHER:PTHR43658:SF6,PANTHER:PTHR43658,PRINTS:PR00081,PRINTS:PR00080,Pfam:PF00106,ProSitePatterns:PS00061,SUPERFAMILY:SSF51735	Name=scu	Ontology_term=GO:0016491	product=3-hydroxyacyl-CoA dehydrogenase type-2	uniprot_id=O18404
799	_ptg000048l_1_1_000013	1357.580874	-1.737144422	0.345981392	-5.020918653	5.14E-07	9.32E-06	Dbxref=CDD:cd06503,CDD:cd10975,Coils:Coil,Gene3D:G3DSA:3.20.20.370,Gene3D:G3DSA:2.170.140.10,InterPro:IPR002557,InterPro:IPR011330,InterPro:IPR036508,InterPro:IPR002509,MobiDBLite:mobidb-lite,PANTHER:PTHR45985:SF7,PANTHER:PTHR45985,Pfam:PF01607,Pfam:PF01522,ProSiteProfiles:PS50940,Reactome:R-HSA-189085,SMART:SM00494,SUPERFAMILY:SSF88713,SUPERFAMILY:SSF57625	Name=CDA8	Ontology_term=GO:0005576,GO:0008061,GO:0003824,GO:0005975,GO:0016810	product=Chitin deacetylase 8	uniprot_id=H9JW43
800	_ptg000560l_1_1_000010	68.90263053	1.420151748	0.282863557	5.020624649	5.15E-07	9.32E-06	Dbxref=CDD:cd09857,CDD:cd09908,Coils:Coil,Gene3D:G3DSA:1.10.150.20,Gene3D:G3DSA:3.40.50.1010,InterPro:IPR006084,InterPro:IPR036279,InterPro:IPR006085,InterPro:IPR006086,InterPro:IPR032641,InterPro:IPR029060,InterPro:IPR037315,InterPro:IPR019974,InterPro:IPR008918,MobiDBLite:mobidb-lite,PANTHER:PTHR11081:SF8,PANTHER:PTHR11081,PRINTS:PR00853,Pfam:PF00867,Pfam:PF00752,ProSitePatterns:PS00841,ProSite…	Name=tos	Ontology_term=GO:0004518,GO:0006281,GO:0035312,GO:0003677,GO:0016788,GO:0003824	product=Exonuclease 1	uniprot_id=Q24558
801	_ptg000792l_1_1_000001	6839.698281	1.969187727	0.392253207	5.020195359	5.16E-07	9.33E-06	Dbxref=Gene3D:G3DSA:3.30.230.10,InterPro:IPR020574,InterPro:IPR014721,InterPro:IPR000754,InterPro:IPR020568,PANTHER:PTHR21569,PANTHER:PTHR21569:SF15,Pfam:PF00380,ProSitePatterns:PS00360,SUPERFAMILY:SSF54211	Name=RpS16	Ontology_term=GO:0003735,GO:0005840,GO:0006412	product=Small ribosomal subunit protein uS9	uniprot_id=Q95V31
802	_ptg000503l_1_1_000019	186.5413242	1.66563679	0.331999839	5.016980713	5.25E-07	9.48E-06	Dbxref=CDD:cd00200,Gene3D:G3DSA:2.130.10.10,InterPro:IPR001680,InterPro:IPR017986,InterPro:IPR015943,InterPro:IPR019775,InterPro:IPR024977,InterPro:IPR036322,InterPro:IPR033010,MobiDBLite:mobidb-lite,PANTHER:PTHR19918:SF34,PANTHER:PTHR19918,Pfam:PF12894,Pfam:PF00400,ProSitePatterns:PS00678,ProSiteProfiles:PS50082,ProSiteProfiles:PS50294,SMART:SM00320,SUPERFAMILY:SSF50978	Name=Fzr1	Ontology_term=GO:0005515,GO:0010997,GO:0097027,GO:1904668	product=Fizzy-related protein homolog	uniprot_id=Q9R1K5
803	_ptg000737l_1_1_000001	515.878991	-1.518836125	0.302968774	-5.01317712	5.35E-07	9.65E-06	Dbxref=CDD:cd00087,Coils:Coil,Gene3D:G3DSA:3.90.215.10,Gene3D:G3DSA:4.10.530.10,InterPro:IPR002181,InterPro:IPR014716,InterPro:IPR014715,InterPro:IPR036056,PANTHER:PTHR19143:SF376,PANTHER:PTHR19143,Pfam:PF00147,ProSiteProfiles:PS51406,SMART:SM00186,SUPERFAMILY:SSF56496	product=Techylectin-5B	uniprot_id=Q9U8W7
804	_ptg005879l_1_1_000019	189.8074842	1.253224876	0.250040324	5.012091079	5.38E-07	9.70E-06	Dbxref=CDD:cd04516,Gene3D:G3DSA:3.30.310.10,Hamap:MF_00408,InterPro:IPR012295,InterPro:IPR033710,InterPro:IPR000814,InterPro:IPR030491,MobiDBLite:mobidb-lite,PANTHER:PTHR10126:SF6,PANTHER:PTHR10126,PRINTS:PR00686,Pfam:PF00352,ProSitePatterns:PS00351,SUPERFAMILY:SSF55945	Name=Tbp	Ontology_term=GO:0003677,GO:0006352	product=TATA-box-binding protein	uniprot_id=P53361
805	_ptg000479l_1_1_000065	1592.100308	-2.427410076	0.484511317	-5.010017296	5.44E-07	9.79E-06	Dbxref=InterPro:IPR000618,PANTHER:PTHR12236:SF48,PANTHER:PTHR12236,PRINTS:PR00947,Pfam:PF00379,ProSiteProfiles:PS51155	Ontology_term=GO:0042302	product=Cuticle protein 19	uniprot_id=P45583
806	_ptg000852l_1_1_000006	4881.921021	1.974208275	0.394092717	5.009502054	5.46E-07	9.80E-06	Dbxref=CDD:cd00336,Gene3D:G3DSA:3.90.470.10,Hamap:MF_01331_A,InterPro:IPR018260,InterPro:IPR001063,InterPro:IPR036394,InterPro:IPR005721,PANTHER:PTHR11593,Pfam:PF00237,ProSitePatterns:PS00464,Reactome:R-HSA-156827,Reactome:R-HSA-156902,Reactome:R-HSA-1799339,Reactome:R-HSA-192823,Reactome:R-HSA-2408557,Reactome:R-HSA-6791226,Reactome:R-HSA-72689,Reactome:R-HSA-72706,Reactome:R-HSA-72764,Reactome:…	Name=RpL17	Ontology_term=GO:0003735,GO:0005840,GO:0006412,GO:0015934	product=Large ribosomal subunit protein uL22	uniprot_id=A8CAG3
807	_ptg005487l_1_1_000001	25.90098802	-2.29069432	0.457428131	-5.00776879	5.51E-07	9.88E-06	Dbxref=Gene3D:G3DSA:3.40.50.12710,InterPro:IPR003788,InterPro:IPR029063,InterPro:IPR038375,PANTHER:PTHR12049:SF7,PANTHER:PTHR12049,Pfam:PF02636,Reactome:R-HSA-6799198,SUPERFAMILY:SSF53335	Name=Ndufaf7	product=Protein arginine methyltransferase NDUFAF7%2C mitochondrial	uniprot_id=Q5XI79
808	_ptg002734l_1_1_000009	165.0379898	1.451760819	0.289989156	5.006258992	5.55E-07	9.95E-06	Dbxref=CDD:cd00266,Gene3D:G3DSA:3.40.1810.10,InterPro:IPR033897,InterPro:IPR002100,InterPro:IPR036879,MobiDBLite:mobidb-lite,PANTHER:PTHR11945,PANTHER:PTHR11945:SF221,PRINTS:PR00404,Pfam:PF00319,ProSitePatterns:PS00350,ProSiteProfiles:PS50066,Reactome:R-HSA-5663220,Reactome:R-HSA-9634638,Reactome:R-HSA-525793,SMART:SM00432,SUPERFAMILY:SSF55455	Name=bs	Ontology_term=GO:0000981,GO:0000987,GO:0045944,GO:0003677,GO:0046983	product=Serum response factor homolog	uniprot_id=Q24535
809	_ptg001109l_1_1_000035	284.5193165	1.015518458	0.202864197	5.00590282	5.56E-07	9.95E-06	Dbxref=Gene3D:G3DSA:3.40.50.1820,InterPro:IPR002018,InterPro:IPR019826,InterPro:IPR029058,PANTHER:PTHR43142,PANTHER:PTHR43142:SF1,Pfam:PF00135,ProSitePatterns:PS00122,SUPERFAMILY:SSF53474	product=Esterase E4	uniprot_id=P35501
810	_ptg001127l_1_1_000029	10.15223451	3.682731649	0.735938215	5.004131562	5.61E-07	1.00E-05	product=hypothetical protein
811	_ptg002908l_1_1_000004	111.079546	-2.930871168	0.585999015	-5.00149504	5.69E-07	1.02E-05	Dbxref=Gene3D:G3DSA:1.10.1070.11,InterPro:IPR011009,InterPro:IPR036940,InterPro:IPR000403,InterPro:IPR015433,PANTHER:PTHR10048:SF22,PANTHER:PTHR10048,Pfam:PF00454,ProSiteProfiles:PS50290,SMART:SM00146,SUPERFAMILY:SSF56112	Name=pi4kb	Ontology_term=GO:0016301,GO:0046854,GO:0048015	product=Phosphatidylinositol 4-kinase beta	uniprot_id=Q6GN16
812	_ptg000271l_1_1_000056	162.6963727	-1.048468907	0.209723015	-4.99930305	5.75E-07	1.03E-05	Dbxref=InterPro:IPR006603,InterPro:IPR016817,PANTHER:PTHR12226:SF2,PANTHER:PTHR12226,Pfam:PF04193	Name=CG3792	product=Mannose-P-dolichol utilization defect 1 protein homolog	uniprot_id=Q9VMW8
813	_ptg000261l_1_1_000024	1196.784537	1.710927472	0.342381949	4.99713106	5.82E-07	1.04E-05	Dbxref=CDD:cd01276,InterPro:IPR036265,InterPro:IPR001310,InterPro:IPR019808,InterPro:IPR011146,PANTHER:PTHR23089,PANTHER:PTHR23089:SF18,Pfam:PF01230,ProSitePatterns:PS00892,ProSiteProfiles:PS51084,SUPERFAMILY:SSF54197	Name=HINT1	Ontology_term=GO:0003824	product=Adenosine 5'-monophosphoramidase HINT1	uniprot_id=P62958
814	_ptg000971l_1_1_000017	101.0728556	-2.568012687	0.513911245	-4.996996493	5.82E-07	1.04E-05	Dbxref=MobiDBLite:mobidb-lite	product=hypothetical protein
815	_ptg000076l_1_1_000063	2093.18051	1.260256398	0.252376351	4.993559798	5.93E-07	1.05E-05	Dbxref=InterPro:IPR002076,KEGG:00062+2.3.1.199,MetaCyc:PWY-5080,MetaCyc:PWY-5972,MetaCyc:PWY-6433,MetaCyc:PWY-6598,MetaCyc:PWY-7035,MetaCyc:PWY-7036,MetaCyc:PWY-7601,MetaCyc:PWY-7602,MetaCyc:PWY-7619,MetaCyc:PWY-7724,MetaCyc:PWY-7725,MetaCyc:PWY-8041,PANTHER:PTHR11157,PANTHER:PTHR11157:SF119,Pfam:PF01151,Reactome:R-HSA-75876	Name=AAEL008004	Ontology_term=GO:0016021	product=Elongation of very long chain fatty acids protein AAEL008004	uniprot_id=Q1HRV8
816	_ptg001358l_1_1_000018	1511.503847	1.944065852	0.389310392	4.993614073	5.93E-07	1.05E-05	Dbxref=Gene3D:G3DSA:3.40.5.90,InterPro:IPR042216,InterPro:IPR018967,InterPro:IPR019610,PANTHER:PTHR13680,Pfam:PF09360,Pfam:PF10660,SMART:SM00704	Name=Cisd2	Ontology_term=GO:0043231,GO:0051537	product=CDGSH iron-sulfur domain-containing protein 2 homolog	uniprot_id=B4QZI8
817	_ptg000433l_1_1_000038	25.44941323	-3.601461781	0.721389351	-4.992396654	5.96E-07	1.06E-05	Dbxref=CDD:cd09272,InterPro:IPR043502,InterPro:IPR013103,MobiDBLite:mobidb-lite,PANTHER:PTHR11439:SF273,PANTHER:PTHR11439,Pfam:PF07727,SUPERFAMILY:SSF56672	product=Retrovirus-related Pol polyprotein from transposon TNT 1-94	uniprot_id=P10978
818	_ptg000831l_1_1_000015	225.2202794	1.760371498	0.352594521	4.992622956	5.96E-07	1.06E-05	Dbxref=InterPro:IPR007144,MobiDBLite:mobidb-lite,PANTHER:PTHR12838,PIRSF:PIRSF015952,Pfam:PF03998,Reactome:R-HSA-6790901,Reactome:R-HSA-6791226	Name=CG1789	Ontology_term=GO:0006364,GO:0032040	product=Probable U3 small nucleolar RNA-associated protein 11	uniprot_id=Q9W3C0
819	_ptg001357l_1_1_000010	125.7271498	1.563324978	0.31335043	4.989062819	6.07E-07	1.07E-05	Dbxref=MobiDBLite:mobidb-lite	product=hypothetical protein
820	_ptg007089l_1_1_000028	541.5802104	-1.700785283	0.340900275	-4.989099178	6.07E-07	1.07E-05	product=hypothetical protein
821	_ptg000367l_1_1_000035	12.31218127	-6.05284986	1.213303521	-4.988735099	6.08E-07	1.07E-05	Dbxref=Gene3D:G3DSA:4.10.60.10,InterPro:IPR036875,InterPro:IPR001878,MobiDBLite:mobidb-lite,ProSiteProfiles:PS50158,SUPERFAMILY:SSF57756	Ontology_term=GO:0003676,GO:0008270	product=hypothetical protein
822	_ptg000189l_1_1_000042	368.2872407	1.215824191	0.243726636	4.988474841	6.09E-07	1.07E-05	Dbxref=MobiDBLite:mobidb-lite	product=hypothetical protein
823	_ptg001697l_1_1_000037	5063.602761	1.611605217	0.323177292	4.986752653	6.14E-07	1.08E-05	Dbxref=Gene3D:G3DSA:3.40.1120.10,InterPro:IPR024794,InterPro:IPR012678,InterPro:IPR000439,PANTHER:PTHR11847:SF4,PANTHER:PTHR11847,Pfam:PF00827,Reactome:R-HSA-156827,Reactome:R-HSA-156902,Reactome:R-HSA-1799339,Reactome:R-HSA-192823,Reactome:R-HSA-2408557,Reactome:R-HSA-6791226,Reactome:R-HSA-72689,Reactome:R-HSA-72706,Reactome:R-HSA-72764,Reactome:R-HSA-9010553,Reactome:R-HSA-9633012,Reactome:R-H…	Name=RpL15	Ontology_term=GO:0003735,GO:0005840,GO:0006412	product=Large ribosomal subunit protein eL15	uniprot_id=P30736
824	_ptg001542l_1_1_000006	4.939671993	6.197934474	1.243064172	4.986013285	6.16E-07	1.08E-05	Dbxref=CDD:cd09272,Coils:Coil,Gene3D:G3DSA:3.30.420.10,InterPro:IPR001584,InterPro:IPR012337,InterPro:IPR013103,InterPro:IPR025724,InterPro:IPR036397,InterPro:IPR043502,MobiDBLite:mobidb-lite,PANTHER:PTHR11439:SF265,PANTHER:PTHR11439,Pfam:PF07727,Pfam:PF13976,Pfam:PF00665,Pfam:PF14223,ProSiteProfiles:PS50994,SUPERFAMILY:SSF53098,SUPERFAMILY:SSF56672	Ontology_term=GO:0015074,GO:0003676	product=Retrovirus-related Pol polyprotein from transposon TNT 1-94	uniprot_id=P10978
825	_ptg000693l_1_1_000033	45.47043117	1.76882001	0.354792249	4.985509172	6.18E-07	1.08E-05	Dbxref=Gene3D:G3DSA:1.10.8.60	Name=Nsf2	product=Vesicle-fusing ATPase 2	uniprot_id=P54351
826	_ptg002016l_1_1_000011	991.3357628	-1.773280421	0.355716987	-4.985087825	6.19E-07	1.08E-05	Dbxref=CDD:cd16029,Coils:Coil,InterPro:IPR017850,InterPro:IPR024607,InterPro:IPR000917,PANTHER:PTHR10342:SF264,PANTHER:PTHR10342,Pfam:PF00884,ProSitePatterns:PS00523,ProSitePatterns:PS00149,SUPERFAMILY:SSF53649	Name=Arsb	Ontology_term=GO:0003824,GO:0008484	product=Arylsulfatase B	uniprot_id=P50430
827	_ptg002603l_1_1_000006	178.5881603	-1.370863927	0.274996556	-4.985022169	6.20E-07	1.08E-05	Dbxref=MobiDBLite:mobidb-lite	product=hypothetical protein
828	_ptg000092l_1_1_000010	1416.714777	1.480919208	0.297107881	4.984449426	6.21E-07	1.09E-05	Dbxref=Gene3D:G3DSA:3.40.1380.20,InterPro:IPR015795,InterPro:IPR036918,InterPro:IPR001697,KEGG:00010+2.7.1.40,KEGG:00230+2.7.1.40,KEGG:00620+2.7.1.40,MetaCyc:PWY-1042,MetaCyc:PWY-2221,MetaCyc:PWY-5484,MetaCyc:PWY-5723,MetaCyc:PWY-6142,MetaCyc:PWY-6886,MetaCyc:PWY-6901,MetaCyc:PWY-7003,MetaCyc:PWY-7218,MetaCyc:PWY-7383,MetaCyc:PWY-8004,PANTHER:PTHR11817:SF83,PANTHER:PTHR11817,Pfam:PF02887,Reactome…	Name=PyK	Ontology_term=GO:0000287,GO:0004743,GO:0006096,GO:0030955	product=Pyruvate kinase	uniprot_id=O62619
829	_ptg000869l_1_1_000021	192.9720191	1.82624762	0.366454434	4.983559896	6.24E-07	1.09E-05	Dbxref=InterPro:IPR007918,PANTHER:PTHR46403,Pfam:PF05254,Reactome:R-HSA-6803204	Name=Triap1	product=TP53-regulated inhibitor of apoptosis 1	uniprot_id=Q9D8Z2
830	_ptg002529l_1_1_000007	6249.571145	1.599665489	0.321046313	4.982662708	6.27E-07	1.09E-05	product=hypothetical protein
831	_ptg000913l_1_1_000010	225.8299558	-1.737404859	0.348792259	-4.981202456	6.32E-07	1.10E-05	Dbxref=CDD:cd03230,Gene3D:G3DSA:3.40.50.300,InterPro:IPR003593,InterPro:IPR017871,InterPro:IPR027417,InterPro:IPR003439,PANTHER:PTHR43038,PANTHER:PTHR43038:SF5,Pfam:PF12698,Pfam:PF00005,ProSitePatterns:PS00211,ProSiteProfiles:PS50893,SMART:SM00382,SUPERFAMILY:SSF52540	Name=abcG23	Ontology_term=GO:0005524,GO:0016887	product=ABC transporter G family member 23	uniprot_id=Q55EH8
832	_ptg000188l_1_1_000007	2187.36443	1.327609813	0.266542424	4.980857434	6.33E-07	1.10E-05	Dbxref=CDD:cd07993,InterPro:IPR041728,InterPro:IPR002123,InterPro:IPR022284,KEGG:00561+2.3.1.15,KEGG:00564+2.3.1.15,MetaCyc:PWY-5667,MetaCyc:PWY-6453,MetaCyc:PWY-7411,MetaCyc:PWY-7587,MetaCyc:PWY-8051,MetaCyc:PWY-8053,MetaCyc:PWY-8055,PANTHER:PTHR12563,PANTHER:PTHR12563:SF21,Pfam:PF01553,Reactome:R-HSA-1483166,SMART:SM00563,SUPERFAMILY:SSF69593	Name=Gpam	Ontology_term=GO:0016746,GO:0008374,GO:0044255	product=Glycerol-3-phosphate acyltransferase 1%2C mitochondrial	uniprot_id=Q61586
833	_ptg000068l_1_1_000029	179.1719655	-1.277407826	0.256534305	-4.979481508	6.38E-07	1.10E-05	Dbxref=InterPro:IPR013099,InterPro:IPR003280,MobiDBLite:mobidb-lite,PANTHER:PTHR11003:SF158,PANTHER:PTHR11003,PRINTS:PR01333,Pfam:PF07885,Reactome:R-HSA-5576886,SUPERFAMILY:SSF81324	Name=twk-9	Ontology_term=GO:0005267,GO:0016020,GO:0071805	product=TWiK family of potassium channels protein 9	uniprot_id=Q23435
834	_ptg001082l_1_1_000019	38.96256778	1.796641549	0.36079146	4.979723048	6.37E-07	1.10E-05	Dbxref=Coils:Coil,InterPro:IPR025593,InterPro:IPR039308,MobiDBLite:mobidb-lite,PANTHER:PTHR31543:SF0,PANTHER:PTHR31543,Pfam:PF13851,Reactome:R-HSA-5635838	Name=GAS8	Ontology_term=GO:0031514,GO:0048870,GO:0008017,GO:0017137	product=Dynein regulatory complex subunit 4	uniprot_id=O95995
835	_ptg002017l_1_1_000026	427.2667144	-1.097984432	0.220475323	-4.980078575	6.36E-07	1.10E-05	Dbxref=Gene3D:G3DSA:3.30.160.60,InterPro:IPR013087,InterPro:IPR036236,InterPro:IPR043359,MobiDBLite:mobidb-lite,PANTHER:PTHR45718:SF4,PANTHER:PTHR45718,Pfam:PF00096,ProSitePatterns:PS00028,ProSiteProfiles:PS50157,SMART:SM00355,SUPERFAMILY:SSF57667	Name=GLI3	Ontology_term=GO:0000977,GO:0005634,GO:0006357	product=Transcriptional activator GLI3 (Fragment)	uniprot_id=Q9IA31
836	_ptg003058l_1_1_000028	529.4442273	-1.665012474	0.334372002	-4.979521196	6.37E-07	1.10E-05	Dbxref=Gene3D:G3DSA:3.40.50.300,InterPro:IPR027417,InterPro:IPR000863,PANTHER:PTHR11783:SF154,PANTHER:PTHR11783,Pfam:PF00685,SUPERFAMILY:SSF52540	Name=LST	Ontology_term=GO:0008146	product=Luciferin sulfotransferase	uniprot_id=A0A173GP47
837	_ptg001770l_1_1_000003	39692.92632	1.222723764	0.24562803	4.977948828	6.43E-07	1.11E-05	Dbxref=CDD:cd01056,Gene3D:G3DSA:1.20.1260.10,InterPro:IPR009040,InterPro:IPR008331,InterPro:IPR014034,InterPro:IPR009078,InterPro:IPR012347,InterPro:IPR001519,PANTHER:PTHR11431,Pfam:PF00210,ProSitePatterns:PS00204,ProSiteProfiles:PS50905,SUPERFAMILY:SSF47240	Ontology_term=GO:0006879,GO:0008199,GO:0006826	product=Soma ferritin	uniprot_id=P42577
838	_ptg008535l_1_1_000001	17.29067915	-2.611286969	0.52504873	-4.973418311	6.58E-07	1.14E-05	Dbxref=Gene3D:G3DSA:1.20.1730.10,InterPro:IPR038377,InterPro:IPR001734,PANTHER:PTHR42985,Pfam:PF00474,ProSiteProfiles:PS50283	Name=slc5a8	Ontology_term=GO:0016020,GO:0022857,GO:0055085	product=Sodium-coupled monocarboxylate transporter 1	uniprot_id=Q3ZMH1
839	_ptg000135l_1_1_000011	662.9635925	1.690723155	0.340153246	4.970474845	6.68E-07	1.15E-05	Dbxref=Gene3D:G3DSA:1.10.630.10,InterPro:IPR036396,InterPro:IPR001128,InterPro:IPR002403,InterPro:IPR017972,PANTHER:PTHR24292,PRINTS:PR00465,PRINTS:PR00385,Pfam:PF00067,ProSitePatterns:PS00086,SUPERFAMILY:SSF48264	Name=CYP6B1	Ontology_term=GO:0005506,GO:0016705,GO:0020037,GO:0055114,GO:0004497	product=Cytochrome P450 6B1	uniprot_id=Q04552
840	_ptg002107l_1_1_000014	35.19950151	-2.290468285	0.461122258	-4.967160539	6.79E-07	1.17E-05	product=hypothetical protein
841	_ptg000774l_1_1_000008	60.74648004	2.148490268	0.432611976	4.966321749	6.82E-07	1.17E-05	product=hypothetical protein
842	_ptg000980l_1_1_000054	596.2923848	2.251606217	0.453381559	4.966250115	6.83E-07	1.17E-05	Dbxref=CDD:cd02248,Gene3D:G3DSA:3.90.70.10,InterPro:IPR000668,InterPro:IPR039417,InterPro:IPR025661,InterPro:IPR013201,InterPro:IPR038765,InterPro:IPR025660,InterPro:IPR000169,PANTHER:PTHR12411,PANTHER:PTHR12411:SF575,PRINTS:PR00705,Pfam:PF08246,Pfam:PF00112,ProSitePatterns:PS00640,ProSitePatterns:PS00639,ProSitePatterns:PS00139,Reactome:R-HSA-2132295,SMART:SM00848,SMART:SM00645,SUPERFAMILY:SSF54…	Ontology_term=GO:0006508,GO:0008234	product=Cathepsin L	uniprot_id=Q26636
843	_ptg000207l_1_1_000052	108.7790356	1.467513075	0.295535938	4.965599391	6.85E-07	1.18E-05	Dbxref=MobiDBLite:mobidb-lite	product=hypothetical protein
844	_ptg002248l_1_1_000017	957.7168145	-1.788277664	0.360127766	-4.965675602	6.85E-07	1.18E-05	Dbxref=CDD:cd11304,Gene3D:G3DSA:2.60.40.60,InterPro:IPR015919,InterPro:IPR020894,InterPro:IPR002126,PANTHER:PTHR24026,PANTHER:PTHR24026:SF93,PRINTS:PR00205,Pfam:PF00028,ProSitePatterns:PS00232,ProSiteProfiles:PS50268,SMART:SM00112,SUPERFAMILY:SSF49313	Name=Cad99C	Ontology_term=GO:0005509,GO:0016020,GO:0005886,GO:0007155,GO:0007156	product=Cadherin-99C	uniprot_id=Q9VAF5
845	_ptg000373l_1_1_000003	3.820690954	5.809585831	1.170124429	4.964929956	6.87E-07	1.18E-05	product=hypothetical protein
846	_ptg000554l_1_1_000045	399.3054666	-1.378677944	0.277683153	-4.964931902	6.87E-07	1.18E-05	Dbxref=MobiDBLite:mobidb-lite	product=hypothetical protein
847	_ptg000499l_1_1_000021	177.5216211	1.7021843	0.342992963	4.962738266	6.95E-07	1.19E-05	Dbxref=Gene3D:G3DSA:3.90.79.10,InterPro:IPR020476,InterPro:IPR015797,InterPro:IPR000086,InterPro:IPR020084,MobiDBLite:mobidb-lite,PANTHER:PTHR31699,PANTHER:PTHR31699:SF1,PRINTS:PR00502,Pfam:PF00293,ProSitePatterns:PS00893,ProSiteProfiles:PS51462,Reactome:R-HSA-2393930,SUPERFAMILY:SSF55811	Name=NUDT16	Ontology_term=GO:0016787	product=U8 snoRNA-decapping enzyme	uniprot_id=P0DKY8
848	_ptg001464l_1_1_000003	132.0430145	-2.341673684	0.471884662	-4.962385665	6.96E-07	1.19E-05	Dbxref=Gene3D:G3DSA:3.50.50.60,InterPro:IPR036188,InterPro:IPR020946,InterPro:IPR000960,PANTHER:PTHR23023,PANTHER:PTHR23023:SF235,PRINTS:PR00370,Pfam:PF00743,SUPERFAMILY:SSF51905	Name=At1g63370	Ontology_term=GO:0004499,GO:0050660,GO:0050661,GO:0055114	product=Flavin-containing monooxygenase FMO GS-OX-like 5	uniprot_id=Q9C8U0
849	_ptg001412l_1_1_000002	319.4927014	1.522623802	0.306856051	4.962013284	6.98E-07	1.19E-05	product=hypothetical protein
850	_ptg000909l_1_1_000001	517.0342433	1.607656909	0.324103782	4.960315174	7.04E-07	1.20E-05	Dbxref=Gene3D:G3DSA:3.40.50.300,InterPro:IPR027417,InterPro:IPR005225,InterPro:IPR006689,PANTHER:PTHR11711:SF314,PANTHER:PTHR11711,PRINTS:PR00328,Pfam:PF00025,ProSiteProfiles:PS51417,SMART:SM00175,SMART:SM00178,SMART:SM00177,SUPERFAMILY:SSF52540,TIGRFAM:TIGR00231	Name=Arf102F	Ontology_term=GO:0005525	product=ADP-ribosylation factor 2	uniprot_id=P40945
851	_ptg000155l_1_1_000011	48.39241477	2.554140759	0.514970874	4.959777119	7.06E-07	1.20E-05	product=hypothetical protein
852	_ptg000221l_1_1_000057	113.8890565	-1.455208007	0.293529809	-4.957615768	7.14E-07	1.21E-05	Dbxref=Coils:Coil,Gene3D:G3DSA:1.25.40.20,Gene3D:G3DSA:1.10.150.50,InterPro:IPR020683,InterPro:IPR036770,InterPro:IPR013761,InterPro:IPR002110,PANTHER:PTHR24161,PANTHER:PTHR24161:SF20,Pfam:PF12796,ProSiteProfiles:PS50297,ProSiteProfiles:PS50088,SMART:SM00248,SUPERFAMILY:SSF48403,SUPERFAMILY:SSF47769	Name=Ush1g	Ontology_term=GO:0005515	product=pre-mRNA splicing regulator USH1G	uniprot_id=Q80T11
853	_ptg000549l_1_1_000013	166.6406144	-1.206915805	0.243465001	-4.957245592	7.15E-07	1.21E-05	Dbxref=Gene3D:G3DSA:3.90.79.10,InterPro:IPR015797,InterPro:IPR016706,InterPro:IPR000086,PANTHER:PTHR13047,PANTHER:PTHR13047:SF0,Pfam:PF13869,ProSiteProfiles:PS51462,Reactome:R-HSA-72163,Reactome:R-HSA-72187,Reactome:R-HSA-73856,Reactome:R-HSA-77595,SUPERFAMILY:SSF55811	Name=nudt21	Ontology_term=GO:0016787,GO:0003729,GO:0005849,GO:0006378	product=Cleavage and polyadenylation specificity factor subunit 5	uniprot_id=Q7T3C6
854	_ptg001297l_1_1_000019	59.41186229	-1.758139544	0.354651721	-4.957369272	7.15E-07	1.21E-05	product=hypothetical protein
855	_ptg002795l_1_1_000008	117.7131958	-1.308895042	0.264162383	-4.954888072	7.24E-07	1.23E-05	product=hypothetical protein
856	_ptg000261l_1_1_000022	204.8951407	-0.790375564	0.159528798	-4.954438172	7.25E-07	1.23E-05	Dbxref=InterPro:IPR001451,InterPro:IPR011004,PANTHER:PTHR46126,PANTHER:PTHR46126:SF2,Pfam:PF00132,SUPERFAMILY:SSF51161	Name=DCTN5	product=Dynactin subunit 5	uniprot_id=A0A286ZK88
857	_ptg000527l_1_1_000026	28.69887973	1.634561341	0.329921454	4.954395422	7.26E-07	1.23E-05	Dbxref=InterPro:IPR006816,PANTHER:PTHR12771,PANTHER:PTHR12771:SF51,Pfam:PF04727,ProSiteProfiles:PS51335	Name=ELMOD1	product=ELMO domain-containing protein 1	uniprot_id=Q0IIE6
858	_ptg000227l_1_1_000033	180.6321887	-1.320110805	0.26649275	-4.953646217	7.28E-07	1.23E-05	Dbxref=MobiDBLite:mobidb-lite	product=hypothetical protein
859	_ptg002726l_1_1_000011	48.2373667	-2.123986584	0.429088878	-4.949992167	7.42E-07	1.25E-05	Dbxref=Gene3D:G3DSA:3.30.420.80,Hamap:MF_01310,InterPro:IPR001971,InterPro:IPR036967,PANTHER:PTHR11759:SF3,PANTHER:PTHR11759,Pfam:PF00411,SUPERFAMILY:SSF53137	Name=MRPS11	Ontology_term=GO:0003735,GO:0005840,GO:0006412	product=Small ribosomal subunit protein uS11m	uniprot_id=P82912
860	_ptg001250l_1_1_000015	2367.503406	1.862401482	0.376307942	4.949142107	7.45E-07	1.26E-05	Dbxref=Gene3D:G3DSA:3.90.110.10,InterPro:IPR015955,InterPro:IPR022383,PANTHER:PTHR11540,Pfam:PF02866,SUPERFAMILY:SSF56327	Name=MDH2	Ontology_term=GO:0003824,GO:0005975,GO:0016616,GO:0055114	product=Malate dehydrogenase%2C mitochondrial	uniprot_id=P40926
861	_ptg006671l_1_1_000021	318.414875	1.314217895	0.265754598	4.945231069	7.61E-07	1.28E-05	Dbxref=CDD:cd00757,Coils:Coil,Gene3D:G3DSA:3.40.50.720,InterPro:IPR029752,InterPro:IPR000594,InterPro:IPR035985,MobiDBLite:mobidb-lite,PANTHER:PTHR10953:SF9,PANTHER:PTHR10953,Pfam:PF00899,ProSitePatterns:PS00065,SUPERFAMILY:SSF69572	Ontology_term=GO:0008641	product=Ubiquitin-like modifier-activating enzyme 5	uniprot_id=B9VJ80
862	_ptg000475l_1_1_000003	113.2651968	1.989051402	0.402377228	4.943250419	7.68E-07	1.29E-05	Dbxref=Gene3D:G3DSA:3.30.2140.20,InterPro:IPR038765,InterPro:IPR001447,KEGG:00232+2.3.1.5,KEGG:00633+2.3.1.5,KEGG:00983+2.3.1.5,PANTHER:PTHR11786,PANTHER:PTHR11786:SF0,Pfam:PF00797,Reactome:R-HSA-156582,SUPERFAMILY:SSF54001	Name=nat	Ontology_term=GO:0016407	product=Arylamine N-acetyltransferase	uniprot_id=O86309
863	_ptg000221l_1_1_000012	52.33924241	-1.445091841	0.292498838	-4.94050455	7.79E-07	1.31E-05	Dbxref=Gene3D:G3DSA:2.60.40.10,InterPro:IPR007110,InterPro:IPR036179,InterPro:IPR013783,MobiDBLite:mobidb-lite,PANTHER:PTHR21261,ProSiteProfiles:PS50835,SUPERFAMILY:SSF48726	product=hypothetical protein
864	_ptg000276l_1_1_000016	40.01859276	-1.632940987	0.330571454	-4.939751957	7.82E-07	1.31E-05	Dbxref=InterPro:IPR010531,MobiDBLite:mobidb-lite,PANTHER:PTHR13214,Pfam:PF06524	Name=ZNF330	Ontology_term=GO:0005634,GO:0008270	product=Zinc finger protein 330	uniprot_id=Q32LC9
865	_ptg003737l_1_1_000002	11.92358685	-4.618517181	0.935125541	-4.938927423	7.86E-07	1.32E-05	Dbxref=InterPro:IPR027806,PANTHER:PTHR22930:SF160,PANTHER:PTHR22930,Pfam:PF13359	Name=At3g55350	product=Protein ALP1-like	uniprot_id=Q9M2U3
866	_ptg005631l_1_1_000009	1485.116351	1.777718124	0.360192518	4.935466544	8.00E-07	1.34E-05	Dbxref=Gene3D:G3DSA:2.130.10.30,InterPro:IPR009091,InterPro:IPR000408,MobiDBLite:mobidb-lite,PANTHER:PTHR22870:SF360,PANTHER:PTHR22870,Pfam:PF00415,ProSiteProfiles:PS50012,SUPERFAMILY:SSF50985	Name=PRAF1	product=PH%2C RCC1 and FYVE domains-containing protein 1	uniprot_id=Q947D2
867	_ptg002529l_1_1_000032	175.3643072	1.086105346	0.220140755	4.933685938	8.07E-07	1.35E-05	Dbxref=CDD:cd12724,CDD:cd12726,Gene3D:G3DSA:3.30.40.130,Gene3D:G3DSA:3.30.70.330,InterPro:IPR038446,InterPro:IPR034819,InterPro:IPR012677,InterPro:IPR000504,InterPro:IPR032296,InterPro:IPR035979,MobiDBLite:mobidb-lite,PANTHER:PTHR12566:SF7,PANTHER:PTHR12566,Pfam:PF16366,Pfam:PF16367,ProSiteProfiles:PS50102,SMART:SM00360,SUPERFAMILY:SSF54928	Name=Cpeb4	Ontology_term=GO:0003730,GO:0006417,GO:0045182,GO:0003676	product=Cytoplasmic polyadenylation element-binding protein 4	uniprot_id=Q7TN98
868	_ptg001220l_1_1_000002	11.71795115	-3.834368079	0.777295343	-4.932961598	8.10E-07	1.35E-05	Dbxref=MobiDBLite:mobidb-lite	product=hypothetical protein
869	_ptg000568l_1_1_000022	1264.786636	1.722411971	0.349308875	4.930913856	8.18E-07	1.36E-05	Dbxref=InterPro:IPR008855,PANTHER:PTHR12731,Pfam:PF05404,Reactome:R-HSA-1799339	Name=Ssr4	Ontology_term=GO:0005783,GO:0016021	product=Translocon-associated protein subunit delta	uniprot_id=Q62186
870	_ptg001684l_1_1_000036	7.258474552	3.464165403	0.702525735	4.931015666	8.18E-07	1.36E-05	Dbxref=CDD:cd09274,CDD:cd01647,Coils:Coil,Gene3D:G3DSA:3.10.20.370,Gene3D:G3DSA:3.30.70.270,Gene3D:G3DSA:1.10.340.70,Gene3D:G3DSA:3.10.10.10,Gene3D:G3DSA:3.30.420.10,InterPro:IPR041588,InterPro:IPR043128,InterPro:IPR001584,InterPro:IPR043502,InterPro:IPR012337,InterPro:IPR000477,InterPro:IPR036397,InterPro:IPR041577,MobiDBLite:mobidb-lite,PANTHER:PTHR24559:SF256,PANTHER:PTHR24559,Pfam:PF17921,Pfa…	Name=TY3B-G	Ontology_term=GO:0015074,GO:0003676	product=Transposon Ty3-G Gag-Pol polyprotein	uniprot_id=Q99315
871	_ptg000549l_1_1_000022	632.2492439	-1.007560861	0.20454437	-4.925879212	8.40E-07	1.40E-05	Dbxref=Gene3D:G3DSA:3.40.390.10,InterPro:IPR041645,InterPro:IPR001590,InterPro:IPR024079,PANTHER:PTHR13723:SF259,PANTHER:PTHR13723,Pfam:PF17771,Pfam:PF13582,ProSiteProfiles:PS50215,Reactome:R-HSA-5083635,Reactome:R-HSA-5173214,SUPERFAMILY:SSF55486	Name=ADAMTS-L	Ontology_term=GO:0004222,GO:0006508,GO:0008237	product=A disintegrin and metalloproteinase with thrombospondin motifs like	uniprot_id=Q5W7F3
872	_ptg000817l_1_1_000007	466.1650305	-1.304256665	0.264786858	-4.92568504	8.41E-07	1.40E-05	Dbxref=MobiDBLite:mobidb-lite	product=hypothetical protein
873	_ptg002448l_1_1_000003	174.080041	1.20698955	0.245344286	4.919574733	8.67E-07	1.44E-05	Dbxref=CDD:cd17407,Gene3D:G3DSA:1.20.1250.20,InterPro:IPR036259,InterPro:IPR010291,PANTHER:PTHR23294:SF0,PANTHER:PTHR23294,Pfam:PF05978,SUPERFAMILY:SSF103473	Name=MFSD11	product=UNC93-like protein MFSD11	uniprot_id=O43934
874	_ptg001965l_1_1_000003	31.53208837	-3.123041245	0.635267953	-4.916100723	8.83E-07	1.46E-05	Dbxref=Gene3D:G3DSA:3.30.70.270,Gene3D:G3DSA:3.30.420.10,Gene3D:G3DSA:3.10.10.10,InterPro:IPR043502,InterPro:IPR043128,InterPro:IPR001584,InterPro:IPR012337,InterPro:IPR036397,InterPro:IPR013103,InterPro:IPR001878,MobiDBLite:mobidb-lite,PANTHER:PTHR11439,PANTHER:PTHR11439:SF265,Pfam:PF00665,Pfam:PF14223,Pfam:PF07727,ProSiteProfiles:PS50994,ProSiteProfiles:PS50158,SUPERFAMILY:SSF56672,SUPERFAMILY:…	Ontology_term=GO:0015074,GO:0003676,GO:0008270	product=Retrovirus-related Pol polyprotein from transposon TNT 1-94	uniprot_id=P10978
875	_ptg000221l_1_1_000091	305.6876783	1.077005629	0.219131518	4.914882346	8.88E-07	1.47E-05	Dbxref=InterPro:IPR016900,KEGG:00510+2.4.1.256,PANTHER:PTHR12989,PANTHER:PTHR12989:SF10,PIRSF:PIRSF028810,Pfam:PF04922,Reactome:R-HSA-446193	Name=ALG10	Ontology_term=GO:0006488,GO:0106073	product=Dol-P-Glc:Glc(2)Man(9)GlcNAc(2)-PP-Dol alpha-1%2C2-glucosyltransferase	uniprot_id=Q5BKT4
876	_ptg000389l_1_1_000022	1112.637457	-0.885574766	0.180350962	-4.9102858	9.09E-07	1.50E-05	Dbxref=Coils:Coil,InterPro:IPR001368,MobiDBLite:mobidb-lite,ProSitePatterns:PS00652,ProSiteProfiles:PS50050,SMART:SM00208	Ontology_term=GO:0005515	product=hypothetical protein
877	_ptg001857l_1_1_000029	23.02038746	-2.098332861	0.427331888	-4.910311912	9.09E-07	1.50E-05	product=hypothetical protein
878	_ptg000310l_1_1_000032	46.50262998	1.84528946	0.375868771	4.909398173	9.14E-07	1.51E-05	product=hypothetical protein
879	_ptg001563l_1_1_000033	356.6448828	1.390779908	0.283285303	4.909467221	9.13E-07	1.51E-05	Dbxref=CDD:cd00195,Gene3D:G3DSA:3.10.110.10,Gene3D:G3DSA:1.10.8.10,InterPro:IPR016135,InterPro:IPR000608,InterPro:IPR023313,InterPro:IPR015940,InterPro:IPR009060,MetaCyc:PWY-7511,PANTHER:PTHR24068,PANTHER:PTHR24068:SF147,Pfam:PF00179,ProSitePatterns:PS00183,ProSiteProfiles:PS50030,ProSiteProfiles:PS50127,Reactome:R-HSA-983168,SMART:SM00165,SMART:SM00212,SUPERFAMILY:SSF54495,SUPERFAMILY:SSF46934	Name=Ube2k	Ontology_term=GO:0005515	product=Ubiquitin-conjugating enzyme E2 K	uniprot_id=P61087
880	_ptg006091l_1_1_000001	12.37134606	-3.506902833	0.714387756	-4.908962679	9.16E-07	1.51E-05	Dbxref=MobiDBLite:mobidb-lite	product=hypothetical protein
881	_ptg000921l_1_1_000001	6.06567692	5.954281456	1.213233871	4.90777714	9.21E-07	1.51E-05	Dbxref=InterPro:IPR010850,InterPro:IPR009030,Pfam:PF07327,SUPERFAMILY:SSF57184	product=Neuroparsin-A	uniprot_id=P10776
882	_ptg002564l_1_1_000013	27.3627819	2.370774463	0.483182065	4.906586221	9.27E-07	1.52E-05	Dbxref=CDD:cd01639,Gene3D:G3DSA:3.40.190.80,Gene3D:G3DSA:3.30.540.10,InterPro:IPR020583,InterPro:IPR000760,InterPro:IPR020550,InterPro:IPR033942,InterPro:IPR020552,KEGG:00521+3.1.3.25,KEGG:00562+3.1.3.25,KEGG:04070+3.1.3.25,MetaCyc:PWY-2301,MetaCyc:PWY-4702,MetaCyc:PWY-6363,PANTHER:PTHR20854:SF25,PANTHER:PTHR20854,PRINTS:PR00377,PRINTS:PR00378,Pfam:PF00459,ProSitePatterns:PS00629,ProSitePatterns:…	Name=IMP3	Ontology_term=GO:0046855,GO:0046854,GO:0008934	product=Inositol monophosphatase 3	uniprot_id=P54928
883	_ptg008761l_1_1_000032	133.3444076	1.050870582	0.214199022	4.906047524	9.29E-07	1.52E-05	Dbxref=CDD:cd00009,Gene3D:G3DSA:3.40.50.300,Gene3D:G3DSA:1.10.8.60,InterPro:IPR041569,InterPro:IPR003593,InterPro:IPR003960,InterPro:IPR027417,InterPro:IPR003959,PANTHER:PTHR23077,PANTHER:PTHR23077:SF121,Pfam:PF17862,Pfam:PF00004,ProSitePatterns:PS00674,SMART:SM00382,SUPERFAMILY:SSF52540	Name=AFG2B	Ontology_term=GO:0005524	product=ATPase family gene 2 protein homolog B	uniprot_id=Q9BVQ7
884	_ptg005894l_1_1_000030	153.3878488	1.6023929	0.326662425	4.905348083	9.33E-07	1.53E-05	Dbxref=CDD:cd16899,Gene3D:G3DSA:1.10.530.10,InterPro:IPR023346,SUPERFAMILY:SSF53955	product=hypothetical protein
885	_ptg000828l_1_1_000153	972.9179677	-1.19166656	0.243092448	-4.902112629	9.48E-07	1.55E-05	Dbxref=Gene3D:G3DSA:1.25.40.10,Gene3D:G3DSA:1.10.260.100,InterPro:IPR019734,InterPro:IPR011990,InterPro:IPR013026,InterPro:IPR041243,MobiDBLite:mobidb-lite,PANTHER:PTHR22904:SF517,PANTHER:PTHR22904,Pfam:PF13432,Pfam:PF13414,Pfam:PF17830,Pfam:PF13181,ProSiteProfiles:PS50005,ProSiteProfiles:PS50293,SMART:SM00028,SUPERFAMILY:SSF48452	Name=stip1	Ontology_term=GO:0005515	product=Stress-induced-phosphoprotein 1	uniprot_id=Q7ZWU1
886	_ptg000370l_1_1_000027	274.7714527	1.433974457	0.292660574	4.899786934	9.59E-07	1.57E-05	Dbxref=Gene3D:G3DSA:3.30.230.70,InterPro:IPR015847,InterPro:IPR033196,InterPro:IPR027408,InterPro:IPR020568,InterPro:IPR036345,InterPro:IPR001247,PANTHER:PTHR11097:SF9,PANTHER:PTHR11097,Pfam:PF03725,Pfam:PF01138,Reactome:R-HSA-380994,Reactome:R-HSA-429958,Reactome:R-HSA-450385,Reactome:R-HSA-450513,Reactome:R-HSA-450604,Reactome:R-HSA-6791226,SUPERFAMILY:SSF54211,SUPERFAMILY:SSF55666	Name=EXOSC8	Ontology_term=GO:0000178,GO:0006396,GO:0006401	product=Exosome complex component RRP43	uniprot_id=Q96B26
887	_ptg000180l_1_1_000016	546.9020209	1.553007194	0.31717065	4.896440439	9.76E-07	1.59E-05	Dbxref=Gene3D:G3DSA:2.60.40.10,Gene3D:G3DSA:2.120.10.80,InterPro:IPR013783,InterPro:IPR036116,InterPro:IPR015915,InterPro:IPR011043,InterPro:IPR043536,InterPro:IPR003961,InterPro:IPR006652,MobiDBLite:mobidb-lite,PANTHER:PTHR46003:SF1,PANTHER:PTHR46003,Pfam:PF13854,Pfam:PF13418,Pfam:PF01344,SMART:SM00060,SUPERFAMILY:SSF49265,SUPERFAMILY:SSF50965	Name=Hcf	Ontology_term=GO:0005515	product=Host cell factor	uniprot_id=Q9V4C8
888	_ptg001158l_1_1_000033	26.14469805	2.069907997	0.422840698	4.895243068	9.82E-07	1.60E-05	Dbxref=Gene3D:G3DSA:3.15.10.30,InterPro:IPR038606,InterPro:IPR010562,PANTHER:PTHR11008,PANTHER:PTHR11008:SF36,Pfam:PF06585,SMART:SM00700	Name=dyw	product=Circadian clock-controlled protein daywake	uniprot_id=O76879
889	_ptg000024l_1_1_000022	156.9298408	1.387550325	0.283461854	4.895016058	9.83E-07	1.60E-05	Dbxref=Coils:Coil,Gene3D:G3DSA:1.20.940.10,InterPro:IPR040243,MobiDBLite:mobidb-lite,PANTHER:PTHR18834	Ontology_term=GO:0006357,GO:0030374	product=hypothetical protein
890	_ptg004322l_1_1_000006	1175.93201	1.322968279	0.270421651	4.892242449	9.97E-07	1.62E-05	Dbxref=CDD:cd05356,Gene3D:G3DSA:3.40.50.720,InterPro:IPR002347,InterPro:IPR036291,PANTHER:PTHR43899,PANTHER:PTHR43899:SF13,PIRSF:PIRSF000126,PRINTS:PR00080,PRINTS:PR00081,Pfam:PF00106,SUPERFAMILY:SSF51735	Name=hsd17b12	product=Very-long-chain 3-oxoacyl-CoA reductase	uniprot_id=Q28IU1
891	_ptg000237l_1_1_000001	47.31754498	-1.423190175	0.290983174	-4.890970691	1.00E-06	1.63E-05	Dbxref=MobiDBLite:mobidb-lite	product=hypothetical protein
892	_ptg000652l_1_1_000012	100.6503885	1.239317946	0.253419966	4.890372153	1.01E-06	1.63E-05	Dbxref=Coils:Coil,Gene3D:G3DSA:1.25.40.20,InterPro:IPR020683,InterPro:IPR036770,InterPro:IPR002110,PANTHER:PTHR24173,PANTHER:PTHR24173:SF14,PRINTS:PR01415,Pfam:PF12796,Pfam:PF00023,ProSiteProfiles:PS50088,ProSiteProfiles:PS50297,SMART:SM00248,SUPERFAMILY:SSF48403	Name=fem1b	Ontology_term=GO:0005515	product=Protein fem-1 homolog B	uniprot_id=Q6GPE5
893	_ptg000024l_1_1_000054	1082.152096	1.559303809	0.318984763	4.888333201	1.02E-06	1.65E-05	Dbxref=CDD:cd16119,CDD:cd10460,Gene3D:G3DSA:1.20.58.2190,Gene3D:G3DSA:3.10.20.90,InterPro:IPR001012,InterPro:IPR029071,InterPro:IPR036339,InterPro:IPR018997,InterPro:IPR042774,MobiDBLite:mobidb-lite,PANTHER:PTHR23153,Pfam:PF00789,Pfam:PF09409,ProSiteProfiles:PS50033,SMART:SM00580,SUPERFAMILY:SSF54236,SUPERFAMILY:SSF143503	Name=UBXN6	Ontology_term=GO:0005515	product=UBX domain-containing protein 6	uniprot_id=Q9BZV1
894	_ptg000479l_1_1_000028	386.639186	-1.175517728	0.24057239	-4.886336818	1.03E-06	1.66E-05	Dbxref=InterPro:IPR031942,MobiDBLite:mobidb-lite,Pfam:PF15999	product=hypothetical protein
895	_ptg002830l_1_1_000058	204.0042233	-1.147113962	0.234894255	-4.883533492	1.04E-06	1.69E-05	Dbxref=Gene3D:G3DSA:3.30.1460.50,InterPro:IPR007135,PANTHER:PTHR14957,Pfam:PF03987,Reactome:R-HSA-1632852	Name=Atg10	product=Ubiquitin-like-conjugating enzyme ATG10	uniprot_id=Q8R1P4
896	_ptg006671l_1_1_000014	145.1830066	2.999367437	0.614234718	4.88309656	1.04E-06	1.69E-05	Dbxref=PANTHER:PTHR33198:SF9,PANTHER:PTHR33198	product=hypothetical protein
897	_ptg001732l_1_1_000014	516.2452781	1.488010566	0.304862332	4.880926275	1.06E-06	1.70E-05	Dbxref=CDD:cd17318,CDD:cd02799,Coils:Coil,Gene3D:G3DSA:2.40.50.140,Gene3D:G3DSA:1.20.1250.20,InterPro:IPR012340,InterPro:IPR002547,InterPro:IPR036259,InterPro:IPR020846,InterPro:IPR011701,MobiDBLite:mobidb-lite,PANTHER:PTHR11662,PANTHER:PTHR11662:SF415,Pfam:PF01588,Pfam:PF07690,ProSiteProfiles:PS50886,ProSiteProfiles:PS50850,Reactome:R-HSA-379716,SUPERFAMILY:SSF50249,SUPERFAMILY:SSF103473	Name=Picot	Ontology_term=GO:0000049,GO:0022857,GO:0055085	product=Putative inorganic phosphate cotransporter	uniprot_id=Q9V7S5
898	_ptg000016l_1_1_000054	465.8544219	1.83919078	0.376908458	4.879674994	1.06E-06	1.71E-05	product=hypothetical protein
899	_ptg000875l_1_1_000026	35.60853724	1.969672413	0.403782717	4.878050317	1.07E-06	1.73E-05	product=hypothetical protein
900	_ptg001127l_1_1_000050	355.4658847	1.193095454	0.244951896	4.870733691	1.11E-06	1.79E-05	product=hypothetical protein
901	_ptg001138l_1_1_000015	33.22528762	-2.046014696	0.420108411	-4.870206456	1.11E-06	1.79E-05	Dbxref=MobiDBLite:mobidb-lite	product=hypothetical protein
902	_ptg000102l_1_1_000016	418.7610883	-1.203521413	0.247343389	-4.865791713	1.14E-06	1.83E-05	Dbxref=CDD:cd00051,CDD:cd06186,Gene3D:G3DSA:3.40.50.80,Gene3D:G3DSA:2.40.30.10,Gene3D:G3DSA:1.10.238.10,InterPro:IPR002048,InterPro:IPR018247,InterPro:IPR029648,InterPro:IPR013112,InterPro:IPR039261,InterPro:IPR017927,InterPro:IPR013121,InterPro:IPR017938,InterPro:IPR011992,InterPro:IPR013130,PANTHER:PTHR11972:SF58,PANTHER:PTHR11972,Pfam:PF08022,Pfam:PF13499,Pfam:PF08030,Pfam:PF01794,ProSitePatte…	Name=NOX5	Ontology_term=GO:0005509,GO:0016175,GO:0042554,GO:0016491,GO:0055114	product=NADPH oxidase 5	uniprot_id=Q96PH1
903	_ptg000128l_1_1_000042	1607.022189	-0.58716077	0.12068633	-4.865180419	1.14E-06	1.83E-05	Dbxref=Gene3D:G3DSA:1.10.510.50,InterPro:IPR005522,InterPro:IPR038286,MobiDBLite:mobidb-lite,PANTHER:PTHR12400,PANTHER:PTHR12400:SF21,Pfam:PF03770,SUPERFAMILY:SSF56104	Name=Ip6k3	Ontology_term=GO:0016301,GO:0032958	product=Inositol hexakisphosphate kinase 3	uniprot_id=Q8BWD2
904	_ptg001735l_1_1_000051	1124.035294	-1.820337262	0.374151379	-4.865242689	1.14E-06	1.83E-05	Dbxref=PANTHER:PTHR47771:SF3,PANTHER:PTHR47771	Name=Magel2	product=MAGE-like protein 2	uniprot_id=Q9QZ04
905	_ptg000196l_1_1_000052	165.8888935	1.602474101	0.329493253	4.863450428	1.15E-06	1.85E-05	Dbxref=Gene3D:G3DSA:4.10.1060.10,InterPro:IPR001876,InterPro:IPR036443,MobiDBLite:mobidb-lite,PANTHER:PTHR12999,Pfam:PF00641,ProSitePatterns:PS01358,ProSiteProfiles:PS50199,SMART:SM00547,SUPERFAMILY:SSF90209	Name=ZRANB2	product=Zinc finger Ran-binding domain-containing protein 2	uniprot_id=Q5ZLX5
906	_ptg000227l_1_1_000043	95.98765181	-1.30489362	0.268332276	-4.862976746	1.16E-06	1.85E-05	Dbxref=Gene3D:G3DSA:3.30.50.10,InterPro:IPR013088,InterPro:IPR001628,MobiDBLite:mobidb-lite,PANTHER:PTHR24079,PRINTS:PR00047,Pfam:PF00105,ProSitePatterns:PS00031,ProSiteProfiles:PS51030,Reactome:R-HSA-383280,SMART:SM00399,SUPERFAMILY:SSF57716	Name=eg	Ontology_term=GO:0006355,GO:0008270,GO:0003700,GO:0043565	product=Protein embryonic gonad	uniprot_id=P15370
907	_ptg002672l_1_1_000001	15.87226646	-2.828070891	0.581818839	-4.860741349	1.17E-06	1.87E-05	product=hypothetical protein
908	_ptg000221l_1_1_000052	1012.688546	-1.431965501	0.294721068	-4.858714405	1.18E-06	1.88E-05	Dbxref=CDD:cd17318,Coils:Coil,Gene3D:G3DSA:1.20.1250.20,InterPro:IPR036259,InterPro:IPR020846,InterPro:IPR011701,InterPro:IPR005829,PANTHER:PTHR11662,Pfam:PF07690,ProSitePatterns:PS00217,ProSiteProfiles:PS50850,SUPERFAMILY:SSF103473	Name=Picot	Ontology_term=GO:0022857,GO:0055085,GO:0016021	product=Putative inorganic phosphate cotransporter	uniprot_id=O61369
909	_ptg008851l_1_1_000001	114.362425	1.980421732	0.407614364	4.858567087	1.18E-06	1.88E-05	Dbxref=InterPro:IPR004279,PANTHER:PTHR14024,PANTHER:PTHR14024:SF49,Pfam:PF03036	Name=Lsd-1	product=Lipid storage droplets surface-binding protein 1	uniprot_id=Q9VCI3
910	_ptg000479l_1_1_000012	175.483336	-1.5593242	0.321053551	-4.856897531	1.19E-06	1.90E-05	Dbxref=InterPro:IPR000618,InterPro:IPR031311,PANTHER:PTHR12236:SF75,PANTHER:PTHR12236,PRINTS:PR00947,Pfam:PF00379,ProSitePatterns:PS00233,ProSiteProfiles:PS51155	Name=ACP20	Ontology_term=GO:0042302	product=Adult-specific cuticular protein ACP-20	uniprot_id=P26967
911	_ptg000716l_1_1_000031	592.2135643	1.010712977	0.208196059	4.85462108	1.21E-06	1.92E-05	Dbxref=InterPro:IPR003386,InterPro:IPR029058,PANTHER:PTHR11440:SF47,PANTHER:PTHR11440,Pfam:PF02450,SUPERFAMILY:SSF53474	Name=PLA2G15	Ontology_term=GO:0006629,GO:0008374	product=Phospholipase A2 group XV	uniprot_id=Q8NCC3
912	_ptg000526l_1_1_000001	31.49226165	-2.118802052	0.43652043	-4.853843963	1.21E-06	1.92E-05	Dbxref=MobiDBLite:mobidb-lite	product=hypothetical protein
913	_ptg003021l_1_1_000014	102.7855751	-1.48099987	0.305392765	-4.84949232	1.24E-06	1.96E-05	Dbxref=CDD:cd17324,Gene3D:G3DSA:1.25.40.20,InterPro:IPR002110,InterPro:IPR020683,InterPro:IPR036770,InterPro:IPR005821,MobiDBLite:mobidb-lite,PANTHER:PTHR24123,PANTHER:PTHR24123:SF83,PRINTS:PR01415,Pfam:PF00023,Pfam:PF12796,Pfam:PF00520,Pfam:PF13637,ProSiteProfiles:PS50088,ProSiteProfiles:PS50297,SMART:SM00248,SUPERFAMILY:SSF48403	Name=TrpA1	Ontology_term=GO:0005515,GO:0005216,GO:0006811,GO:0016020,GO:0055085	product=Transient receptor potential cation channel subfamily A member 1	uniprot_id=Q7Z020
914	_ptg000129l_1_1_000065	314.0955913	1.660663063	0.342509503	4.848516759	1.24E-06	1.97E-05	Dbxref=CDD:cd01722,Gene3D:G3DSA:2.30.30.100,InterPro:IPR001163,InterPro:IPR010920,InterPro:IPR016487,InterPro:IPR034100,PANTHER:PTHR11021:SF6,PANTHER:PTHR11021,PIRSF:PIRSF006609,Pfam:PF01423,Reactome:R-HSA-72163,Reactome:R-HSA-111367,Reactome:R-HSA-191859,Reactome:R-HSA-72165,Reactome:R-HSA-73856,Reactome:R-HSA-77588,SMART:SM00651,SUPERFAMILY:SSF50182	Name=SmF	Ontology_term=GO:0000398,GO:0005732,GO:0000387,GO:0005681	product=Small nuclear ribonucleoprotein F	uniprot_id=Q24297
915	_ptg007089l_1_1_000031	201.2876117	-0.955026311	0.197165586	-4.843777906	1.27E-06	2.01E-05	Dbxref=CDD:cd11492,Gene3D:G3DSA:1.20.1730.10,InterPro:IPR001734,InterPro:IPR038377,PANTHER:PTHR42985:SF13,PANTHER:PTHR42985,Pfam:PF00474,ProSiteProfiles:PS50283	Name=Slc5a12	Ontology_term=GO:0016020,GO:0022857,GO:0055085	product=Sodium-coupled monocarboxylate transporter 2	uniprot_id=Q49B93
916	_ptg009009l_1_1_000001	2839.423602	2.021695562	0.417375375	4.843830475	1.27E-06	2.01E-05	Dbxref=Gene3D:G3DSA:3.15.10.30,InterPro:IPR010562,InterPro:IPR038606,PANTHER:PTHR11008,Pfam:PF06585	product=hypothetical protein
917	_ptg000984l_1_1_000010	713.5217802	-1.948830079	0.402469225	-4.842184095	1.28E-06	2.03E-05	Dbxref=CDD:cd00112,CDD:cd00057,Gene3D:G3DSA:2.10.25.10,Gene3D:G3DSA:2.60.120.260,InterPro:IPR000421,InterPro:IPR002172,InterPro:IPR001846,InterPro:IPR000742,InterPro:IPR036084,InterPro:IPR001007,InterPro:IPR006207,InterPro:IPR008979,InterPro:IPR014853,InterPro:IPR002919,InterPro:IPR036055,MobiDBLite:mobidb-lite,PANTHER:PTHR11339,Pfam:PF00094,Pfam:PF00754,Pfam:PF08742,Pfam:PF01826,ProSitePatterns:…	Ontology_term=GO:0005515	product=Hemocytin	uniprot_id=P98092
918	_ptg000175l_1_1_000015	15.62880955	1.95069655	0.402980293	4.840674801	1.29E-06	2.04E-05	Dbxref=Coils:Coil,MobiDBLite:mobidb-lite	product=hypothetical protein
919	_ptg000319l_1_1_000005	118.981231	1.275758831	0.263742726	4.837133712	1.32E-06	2.07E-05	Dbxref=CDD:cd00063,Gene3D:G3DSA:2.60.40.10,InterPro:IPR036116,InterPro:IPR003961,InterPro:IPR013783,InterPro:IPR007110,InterPro:IPR036179,InterPro:IPR003599,Pfam:PF00041,ProSiteProfiles:PS50853,ProSiteProfiles:PS50835,SMART:SM00060,SMART:SM00409,SUPERFAMILY:SSF49265,SUPERFAMILY:SSF48726	Ontology_term=GO:0005515	product=hypothetical protein
920	_ptg004438l_1_1_000003	471.4107362	0.963177789	0.199120662	4.837156412	1.32E-06	2.07E-05	Dbxref=InterPro:IPR012404,InterPro:IPR009262,PANTHER:PTHR13146,PANTHER:PTHR13146:SF0,PIRSF:PIRSF036436,Pfam:PF06027,SUPERFAMILY:SSF103481	Name=SLC35F6	Ontology_term=GO:0016021,GO:0022857,GO:0055085	product=Solute carrier family 35 member F6	uniprot_id=Q8N357
921	_ptg001684l_1_1_000033	68.56212822	-1.265735645	0.261724008	-4.83614649	1.32E-06	2.08E-05	Dbxref=InterPro:IPR008011,Pfam:PF05347	Name=MIEF1	product=Mitochondrial ribosome and complex I assembly factor AltMIEF1	uniprot_id=L0R8F8
922	_ptg000037l_1_1_000016	207.6228417	-1.423453475	0.29453372	-4.832904955	1.35E-06	2.11E-05	Dbxref=CDD:cd17473,Gene3D:G3DSA:1.20.1250.20,InterPro:IPR036259,InterPro:IPR002666,PANTHER:PTHR10686,PIRSF:PIRSF028739,Pfam:PF01770,SUPERFAMILY:SSF103473,TIGRFAM:TIGR00806	Name=SLC19A3	Ontology_term=GO:0016021,GO:0051180,GO:0090482	product=Thiamine transporter 2	uniprot_id=Q9BZV2
923	_ptg000596l_1_1_000002	101.3222231	-1.329857417	0.275169757	-4.832861843	1.35E-06	2.11E-05	product=hypothetical protein
924	_ptg003357l_1_1_000021	295.9893841	1.542632666	0.319234096	4.832292936	1.35E-06	2.12E-05	Dbxref=Gene3D:G3DSA:1.20.1280.50,Gene3D:G3DSA:2.20.25.20,InterPro:IPR036047,InterPro:IPR001810,MobiDBLite:mobidb-lite,PANTHER:PTHR15493,PANTHER:PTHR15493:SF9,Pfam:PF12937,ProSiteProfiles:PS51872,SUPERFAMILY:SSF81383	Name=FBXO43	Ontology_term=GO:0005515	product=F-box only protein 43	uniprot_id=Q4G163
925	_ptg000439l_1_1_000010	448.8115525	-1.240529529	0.256795463	-4.830807809	1.36E-06	2.13E-05	Dbxref=Coils:Coil,Gene3D:G3DSA:2.40.100.10,InterPro:IPR002130,InterPro:IPR029000,MobiDBLite:mobidb-lite,PANTHER:PTHR11071:SF328,PANTHER:PTHR11071,PRINTS:PR00153,Pfam:PF00160,ProSiteProfiles:PS50072,SUPERFAMILY:SSF50891	Name=cyp41	Ontology_term=GO:0000413,GO:0003755	product=41 kDa peptidyl-prolyl cis-trans isomerase	uniprot_id=Q9P3X9
926	_ptg000572l_1_1_000007	20.37029809	-2.503147725	0.518315506	-4.829390006	1.37E-06	2.14E-05	Dbxref=Gene3D:G3DSA:1.10.630.10,InterPro:IPR001128,InterPro:IPR036396,PANTHER:PTHR24291,PANTHER:PTHR24291:SF38,Pfam:PF00067,SUPERFAMILY:SSF48264	Name=Cyp4d2	Ontology_term=GO:0005506,GO:0016705,GO:0020037,GO:0055114	product=Cytochrome P450 4d2	uniprot_id=Q27589
927	_ptg001138l_1_1_000006	49.11348321	2.924602564	0.605816114	4.827541719	1.38E-06	2.16E-05	product=hypothetical protein
928	_ptg002839l_1_1_000026	305.5404287	1.728671207	0.358192814	4.826091255	1.39E-06	2.17E-05	Dbxref=CDD:cd02037,Gene3D:G3DSA:3.40.50.300,Hamap:MF_02040,InterPro:IPR019591,InterPro:IPR027417,InterPro:IPR003593,InterPro:IPR033756,PANTHER:PTHR23264,Pfam:PF10609,SMART:SM00382,SUPERFAMILY:SSF52540	Name=AAEL010360	product=Cytosolic Fe-S cluster assembly factor NUBP1 homolog	uniprot_id=Q16T79
929	_ptg000731l_1_1_000001	324.6239804	1.040237817	0.215569224	4.825539556	1.40E-06	2.18E-05	Dbxref=Coils:Coil,MobiDBLite:mobidb-lite	product=hypothetical protein
930	_ptg001138l_1_1_000041	287.1372794	1.687892502	0.350011905	4.82238597	1.42E-06	2.21E-05	Dbxref=CDD:cd12441,Gene3D:G3DSA:3.30.70.330,InterPro:IPR035979,InterPro:IPR017389,InterPro:IPR012677,InterPro:IPR007846,MobiDBLite:mobidb-lite,PANTHER:PTHR21527,PANTHER:PTHR21527:SF6,Pfam:PF05172,ProSiteProfiles:PS51472,Reactome:R-HSA-1169408,Reactome:R-HSA-159227,Reactome:R-HSA-159230,Reactome:R-HSA-159231,Reactome:R-HSA-159236,Reactome:R-HSA-165054,Reactome:R-HSA-168271,Reactome:R-HSA-168276,Re…	Name=Nup35	Ontology_term=GO:0003676,GO:0006913,GO:0017056,GO:0031965	product=Nucleoporin NUP35	uniprot_id=Q68FY1
931	_ptg000909l_1_1_000025	6.839471966	-6.157968687	1.277025817	-4.822117616	1.42E-06	2.21E-05	Dbxref=Coils:Coil,MobiDBLite:mobidb-lite	product=hypothetical protein
932	_ptg002209l_1_1_000024	3166.600584	-1.246873262	0.258630907	-4.821052821	1.43E-06	2.22E-05	Dbxref=Coils:Coil,Gene3D:G3DSA:1.20.5.340,InterPro:IPR000533,PANTHER:PTHR19269:SF53,PANTHER:PTHR19269,Pfam:PF12718,Reactome:R-HSA-390522,Reactome:R-HSA-445355,SUPERFAMILY:SSF57997	product=Tropomyosin-2	uniprot_id=Q1HPQ0
933	_ptg007089l_1_1_000022	770.493645	-1.278145873	0.265439039	-4.815214355	1.47E-06	2.28E-05	Dbxref=Gene3D:G3DSA:2.60.120.260,Gene3D:G3DSA:2.60.40.10,Gene3D:G3DSA:3.20.20.80,InterPro:IPR008979,InterPro:IPR006103,InterPro:IPR006104,InterPro:IPR013783,InterPro:IPR006101,InterPro:IPR036156,InterPro:IPR017853,InterPro:IPR023230,InterPro:IPR006102,KEGG:00052+3.2.1.23,KEGG:00511+3.2.1.23,KEGG:00531+3.2.1.23,KEGG:00600+3.2.1.23,KEGG:00604+3.2.1.23,MetaCyc:PWY-6807,PANTHER:PTHR10066:SF67,PANTHER…	Name=GUSB	Ontology_term=GO:0004553,GO:0005975	product=Beta-glucuronidase	uniprot_id=Q4FAT7
934	_ptg000207l_1_1_000061	838.9471253	1.668810417	0.346604744	4.814736225	1.47E-06	2.29E-05	Dbxref=InterPro:IPR019329,PANTHER:PTHR13327:SF0,PANTHER:PTHR13327,Pfam:PF10183,Reactome:R-HSA-611105,Reactome:R-HSA-6799198	Name=Ndufb11	product=NADH dehydrogenase [ubiquinone] 1 beta subcomplex subunit 11%2C mitochondrial	uniprot_id=O09111
935	_ptg002237l_1_1_000002	49.64671312	1.578906734	0.328009198	4.813605051	1.48E-06	2.30E-05	Dbxref=InterPro:IPR009598,PANTHER:PTHR13259,Pfam:PF06726,SMART:SM01396	Name=Blcap	product=Bladder cancer-associated protein	uniprot_id=P62950
936	_ptg000041l_1_1_000019	1478.715919	-1.03661139	0.215402604	-4.812436672	1.49E-06	2.31E-05	Dbxref=CDD:cd00051,Gene3D:G3DSA:1.10.238.10,InterPro:IPR002048,InterPro:IPR011992,InterPro:IPR018247,PANTHER:PTHR23049:SF66,PANTHER:PTHR23049,Pfam:PF13405,ProSitePatterns:PS00018,ProSiteProfiles:PS50222,SMART:SM00054,SUPERFAMILY:SSF47473	Name=sqh	Ontology_term=GO:0005509	product=Myosin regulatory light chain sqh	uniprot_id=P40423
937	_ptg000907l_1_1_000037	273.3656218	1.863635093	0.387497877	4.809407234	1.51E-06	2.34E-05	Dbxref=CDD:cd07978,Gene3D:G3DSA:1.10.20.10,InterPro:IPR003195,InterPro:IPR009072,PANTHER:PTHR11380:SF13,PANTHER:PTHR11380,Pfam:PF02269,SUPERFAMILY:SSF47113	Name=TAF13	Ontology_term=GO:0006366,GO:0046982	product=Transcription initiation factor TFIID subunit 13	uniprot_id=Q5R9W6
938	_ptg003974l_1_1_000002	308.368435	0.987509009	0.205332668	4.809312713	1.51E-06	2.34E-05	Dbxref=CDD:cd06425,Gene3D:G3DSA:2.160.10.10,Gene3D:G3DSA:3.90.550.10,InterPro:IPR001451,InterPro:IPR029044,InterPro:IPR005835,PANTHER:PTHR22572:SF145,PANTHER:PTHR22572,Pfam:PF00132,Pfam:PF00483,SUPERFAMILY:SSF53448	Name=GA10892	Ontology_term=GO:0009058,GO:0016779	product=Mannose-1-phosphate guanyltransferase beta	uniprot_id=Q295Y7
939	_ptg002034l_1_1_000009	1406.490874	1.371375526	0.285279143	4.807135612	1.53E-06	2.36E-05	Dbxref=CDD:cd12259,Coils:Coil,Gene3D:G3DSA:3.30.70.330,InterPro:IPR012677,InterPro:IPR000504,InterPro:IPR035979,InterPro:IPR033568,MobiDBLite:mobidb-lite,PANTHER:PTHR32343,PANTHER:PTHR32343:SF7,Pfam:PF00076,ProSiteProfiles:PS50102,SMART:SM00360,SUPERFAMILY:SSF54928	Name=rsp-7	Ontology_term=GO:0003676,GO:0000381	product=Probable splicing factor%2C arginine/serine-rich 7	uniprot_id=O01159
940	_ptg004110l_1_1_000001	118.7867347	1.413107002	0.294027653	4.806034353	1.54E-06	2.37E-05	Dbxref=MobiDBLite:mobidb-lite	product=hypothetical protein
941	_ptg008440l_1_1_000001	105.7792589	1.262672902	0.262881366	4.80320428	1.56E-06	2.40E-05	Dbxref=CDD:cd05534,CDD:cd05778,Gene3D:G3DSA:3.30.420.10,Gene3D:G3DSA:1.10.132.60,Gene3D:G3DSA:3.90.1600.10,Gene3D:G3DSA:3.30.342.10,InterPro:IPR036397,InterPro:IPR012337,InterPro:IPR042087,InterPro:IPR023211,InterPro:IPR006133,InterPro:IPR006172,InterPro:IPR006134,InterPro:IPR043502,InterPro:IPR025687,InterPro:IPR030559,InterPro:IPR017964,MobiDBLite:mobidb-lite,PANTHER:PTHR45812,PRINTS:PR00106,Pf…	Name=REV3L	Ontology_term=GO:0003676,GO:0000166,GO:0003887,GO:0003677,GO:0006281,GO:0016035,GO:0019985	product=DNA polymerase zeta catalytic subunit	uniprot_id=O60673
942	_ptg000466l_1_1_000067	2476.948871	-1.786339858	0.372798338	-4.791705535	1.65E-06	2.54E-05	Dbxref=InterPro:IPR000618,PANTHER:PTHR10380:SF204,PANTHER:PTHR10380,PRINTS:PR00947,Pfam:PF00379,ProSiteProfiles:PS51155	Ontology_term=GO:0042302	product=Endocuticle structural glycoprotein SgAbd-2	uniprot_id=Q7M4F3
943	_ptg000837l_1_1_000021	931.0965723	1.195448958	0.249471188	4.791931958	1.65E-06	2.54E-05	Dbxref=CDD:cd17039,CDD:cd17122,Gene3D:G3DSA:3.10.20.90,InterPro:IPR029071,InterPro:IPR000626,InterPro:IPR019956,PANTHER:PTHR10666:SF271,PANTHER:PTHR10666,PRINTS:PR00348,Pfam:PF00240,Pfam:PF14560,ProSiteProfiles:PS50053,SMART:SM00213,SUPERFAMILY:SSF54236	Name=UBB	Ontology_term=GO:0005515	product=Polyubiquitin-B	uniprot_id=P0CG60
944	_ptg001223l_1_1_000002	221.0641616	1.931644326	0.403128165	4.791638227	1.65E-06	2.54E-05	Dbxref=InterPro:IPR013957,MobiDBLite:mobidb-lite,PANTHER:PTHR31077,Pfam:PF08648,Reactome:R-HSA-72163	Name=Snrnp27	Ontology_term=GO:0008380	product=U4/U6.U5 small nuclear ribonucleoprotein 27 kDa protein	uniprot_id=Q8K194
945	_ptg000129l_1_1_000060	215.9950274	1.02107985	0.213118272	4.791141743	1.66E-06	2.54E-05	Dbxref=Gene3D:G3DSA:1.10.3210.10,InterPro:IPR006674,InterPro:IPR003607,InterPro:IPR039356,KEGG:00240+3.1.3.89,MobiDBLite:mobidb-lite,PANTHER:PTHR11845,Pfam:PF13023,SMART:SM00471,SUPERFAMILY:SSF109604	Name=hddc2	Ontology_term=GO:0002953	product=5'-deoxynucleotidase HDDC2	uniprot_id=Q1LUI2
946	_ptg000828l_1_1_000127	3139.131823	1.898809602	0.396442701	4.789619279	1.67E-06	2.56E-05	Dbxref=CDD:cd00472,Gene3D:G3DSA:3.30.160.440,Gene3D:G3DSA:2.30.170.20,InterPro:IPR000988,InterPro:IPR011017,InterPro:IPR038630,MobiDBLite:mobidb-lite,PANTHER:PTHR10792:SF10,PANTHER:PTHR10792,Pfam:PF01246,SMART:SM00746,SUPERFAMILY:SSF57716	Name=RpL24	product=Large ribosomal subunit protein eL24	uniprot_id=Q962T5
947	_ptg002683l_1_1_000012	371.9498032	1.356556739	0.283264569	4.789009601	1.68E-06	2.56E-05	Dbxref=Gene3D:G3DSA:3.30.70.890,Gene3D:G3DSA:3.30.230.10,InterPro:IPR013750,InterPro:IPR006204,InterPro:IPR036554,InterPro:IPR014721,InterPro:IPR006205,InterPro:IPR020568,KEGG:00900+2.7.1.36,MetaCyc:PWY-6174,MetaCyc:PWY-7391,MetaCyc:PWY-922,PANTHER:PTHR43290,PANTHER:PTHR43290:SF2,PRINTS:PR00959,Pfam:PF08544,Pfam:PF00288,Reactome:R-HSA-191273,Reactome:R-HSA-2426168,SUPERFAMILY:SSF55060,SUPERFAMILY…	Name=ERG12	Ontology_term=GO:0005524,GO:0004496,GO:0005737,GO:0008299	product=Mevalonate kinase ERG12	uniprot_id=I1RPE5
948	_ptg000083l_1_1_000048	4063.232563	1.481103673	0.309292668	4.788680197	1.68E-06	2.56E-05	Dbxref=Gene3D:G3DSA:2.60.120.260,Gene3D:G3DSA:3.20.20.80,InterPro:IPR017853,InterPro:IPR008979,InterPro:IPR031330,InterPro:IPR026283,InterPro:IPR001944,KEGG:00052+3.2.1.23,KEGG:00511+3.2.1.23,KEGG:00531+3.2.1.23,KEGG:00600+3.2.1.23,KEGG:00604+3.2.1.23,MetaCyc:PWY-6807,MobiDBLite:mobidb-lite,PANTHER:PTHR23421:SF50,PANTHER:PTHR23421,PIRSF:PIRSF006336,PRINTS:PR00742,Pfam:PF01301,SUPERFAMILY:SSF51445…	Name=GLB1	Ontology_term=GO:0004565,GO:0004553,GO:0005975	product=Beta-galactosidase	uniprot_id=P16278
949	_ptg000367l_1_1_000062	217.5298862	1.187587721	0.248014171	4.788386556	1.68E-06	2.57E-05	Dbxref=Coils:Coil,InterPro:IPR019179,MobiDBLite:mobidb-lite,PANTHER:PTHR21682,Pfam:PF09789	Name=ccdc149	product=Coiled-coil domain-containing protein 149	uniprot_id=Q6NRH3
950	_ptg001288l_1_1_000019	400.4473767	-1.964770761	0.410536856	-4.785857187	1.70E-06	2.60E-05	Dbxref=InterPro:IPR006631,Pfam:PF07841	product=hypothetical protein
951	_ptg000730l_1_1_000001	721.205614	1.417461884	0.296219403	4.785175685	1.71E-06	2.60E-05	Dbxref=InterPro:IPR016565,PANTHER:PTHR15069,Pfam:PF16094	Name=PSMG1	Ontology_term=GO:0005783,GO:0043248	product=Proteasome assembly chaperone 1	uniprot_id=B0CM32
952	_ptg000048l_1_1_000003	120.8729545	-2.49416499	0.521384727	-4.783732363	1.72E-06	2.62E-05	product=hypothetical protein
953	_ptg000828l_1_1_000139	18.67428722	2.453535795	0.5129016	4.783638408	1.72E-06	2.62E-05	Dbxref=Gene3D:G3DSA:3.90.1800.10,InterPro:IPR007641,InterPro:IPR015712,MobiDBLite:mobidb-lite,PANTHER:PTHR20856,PANTHER:PTHR20856:SF5,Pfam:PF04560,SUPERFAMILY:SSF64484	Name=RpI135	Ontology_term=GO:0003677,GO:0003899,GO:0006351,GO:0032549	product=DNA-directed RNA polymerase I subunit RPA2	uniprot_id=P20028
954	_ptg000466l_1_1_000065	7.184151042	-6.231020424	1.302711238	-4.78311712	1.73E-06	2.62E-05	product=hypothetical protein
955	_ptg001127l_1_1_000025	18.82444672	2.239192088	0.468130786	4.783261761	1.72E-06	2.62E-05	product=hypothetical protein
956	_ptg001082l_1_1_000093	912.5238409	-0.852205792	0.178315075	-4.779213364	1.76E-06	2.67E-05	Dbxref=InterPro:IPR013057,PANTHER:PTHR22950,PANTHER:PTHR22950:SF494,Pfam:PF01490	Name=path	product=Proton-coupled amino acid transporter-like protein pathetic	uniprot_id=Q9VT04
957	_ptg002887l_1_1_000005	131.1066052	1.265601671	0.264829924	4.778922455	1.76E-06	2.67E-05	Dbxref=Gene3D:G3DSA:3.40.718.10,InterPro:IPR024084,PANTHER:PTHR11835:SF34,PANTHER:PTHR11835,Pfam:PF00180,Reactome:R-HSA-71403,SMART:SM01329,SUPERFAMILY:SSF53659	Name=Idh3a	Ontology_term=GO:0016616,GO:0055114	product=Probable isocitrate dehydrogenase [NAD] subunit alpha%2C mitochondrial	uniprot_id=Q9VWH4
958	_ptg003145l_1_1_000023	592.113759	1.244552289	0.260447912	4.778507457	1.77E-06	2.67E-05	Dbxref=CDD:cd04601,Coils:Coil,MobiDBLite:mobidb-lite	product=hypothetical protein
959	_ptg002647l_1_1_000075	178.4249293	0.908013176	0.19005327	4.777677216	1.77E-06	2.68E-05	Dbxref=Coils:Coil,InterPro:IPR038717,MobiDBLite:mobidb-lite,PANTHER:PTHR33939,Pfam:PF13358	product=hypothetical protein
960	_ptg000554l_1_1_000050	28.63190361	-3.420307931	0.715937638	-4.777382483	1.78E-06	2.68E-05	product=hypothetical protein
961	_ptg002683l_1_1_000003	2220.809746	1.3910037	0.29120791	4.776668671	1.78E-06	2.69E-05	Dbxref=CDD:cd08190,Gene3D:G3DSA:3.40.50.1970,Gene3D:G3DSA:1.20.1090.10,InterPro:IPR039697,InterPro:IPR001670,PANTHER:PTHR11496:SF83,PANTHER:PTHR11496,Pfam:PF00465,Reactome:R-HSA-880009,SUPERFAMILY:SSF56796	Name=AAEL003729	Ontology_term=GO:0016491,GO:0046872,GO:0055114	product=Probable hydroxyacid-oxoacid transhydrogenase%2C mitochondrial	uniprot_id=Q17EN4
962	_ptg002369l_1_1_000012	11036.47975	-0.661668025	0.138559257	-4.775343341	1.79E-06	2.70E-05	Dbxref=CDD:cd04458,Gene3D:G3DSA:2.40.50.140,InterPro:IPR012340,InterPro:IPR011129,InterPro:IPR002059,InterPro:IPR019844,MobiDBLite:mobidb-lite,PANTHER:PTHR11544,PANTHER:PTHR11544:SF122,PRINTS:PR00050,Pfam:PF00313,ProSitePatterns:PS00352,ProSiteProfiles:PS51857,SMART:SM00357,SUPERFAMILY:SSF50249	Ontology_term=GO:0003676	product=Y-box factor homolog	uniprot_id=P41824
963	_ptg000828l_1_1_000151	20.39293053	-3.509509835	0.735072435	-4.774372793	1.80E-06	2.71E-05	Dbxref=MobiDBLite:mobidb-lite	product=hypothetical protein
964	_ptg002689l_1_1_000004	20.693227	-2.263571595	0.474235782	-4.773093216	1.81E-06	2.73E-05	product=hypothetical protein
965	_ptg000128l_1_1_000025	50.2423056	-2.092896907	0.438652821	-4.771192179	1.83E-06	2.75E-05	Dbxref=InterPro:IPR004686,PANTHER:PTHR11153,PANTHER:PTHR11153:SF8,Pfam:PF03820	Name=SFXN3	Ontology_term=GO:0006811,GO:0015075,GO:0016020,GO:0055085	product=Sideroflexin-3	uniprot_id=A6QP55
966	_ptg002619l_1_1_000036	11.85251218	-3.035001044	0.636406568	-4.768965622	1.85E-06	2.78E-05	Dbxref=CDD:cd18795,Gene3D:G3DSA:3.40.50.300,InterPro:IPR027417,PANTHER:PTHR12131,PANTHER:PTHR12131:SF8,SUPERFAMILY:SSF52540	Name=SPCC550.03c	product=Putative ATP-dependent RNA helicase C550.03c	uniprot_id=O59801
967	_ptg001098l_1_1_000017	247.1434486	-1.832755803	0.384357995	-4.768356136	1.86E-06	2.78E-05	Dbxref=MobiDBLite:mobidb-lite,PANTHER:PTHR47771,PANTHER:PTHR47771:SF2	product=hypothetical protein
968	_ptg000385l_1_1_000009	95.26371113	-1.568980591	0.329076903	-4.767823498	1.86E-06	2.78E-05	product=hypothetical protein
969	_ptg000781l_1_1_000004	163.7021005	-1.057304739	0.22176215	-4.767742095	1.86E-06	2.78E-05	Dbxref=Gene3D:G3DSA:3.90.850.10,InterPro:IPR011234,InterPro:IPR036663,PANTHER:PTHR11820:SF7,PANTHER:PTHR11820,Pfam:PF01557,SUPERFAMILY:SSF56529	Name=FAHD2	Ontology_term=GO:0003824	product=Probable acylpyruvase FAHD2%2C mitochondrial	uniprot_id=Q9LUR3
970	_ptg000186l_1_1_000002	802.7553977	1.560296772	0.327343904	4.766536824	1.87E-06	2.80E-05	Dbxref=CDD:cd06558,Gene3D:G3DSA:1.10.12.10,Gene3D:G3DSA:3.90.226.10,InterPro:IPR014748,InterPro:IPR001753,InterPro:IPR029045,InterPro:IPR018376,PANTHER:PTHR11941,PANTHER:PTHR11941:SF145,Pfam:PF00378,ProSitePatterns:PS00166,SUPERFAMILY:SSF52096	Name=ech-6	Ontology_term=GO:0003824	product=Probable enoyl-CoA hydratase%2C mitochondrial	uniprot_id=P34559
971	_ptg000604l_1_1_000008	317.4008601	1.629383428	0.342008763	4.764156957	1.90E-06	2.83E-05	Dbxref=Gene3D:G3DSA:3.30.160.60,InterPro:IPR013087,InterPro:IPR027742,InterPro:IPR036236,MobiDBLite:mobidb-lite,PANTHER:PTHR24392,PANTHER:PTHR24392:SF33,Pfam:PF00096,ProSitePatterns:PS00028,ProSiteProfiles:PS50157,SMART:SM00355,SUPERFAMILY:SSF57667	Name=hb	Ontology_term=GO:0000981,GO:0006357,GO:0040034	product=Protein hunchback (Fragment)	uniprot_id=O96785
972	_ptg001920l_1_1_000005	668.3735839	1.578685559	0.331385749	4.763890914	1.90E-06	2.83E-05	Dbxref=InterPro:IPR021836,PANTHER:PTHR15887,Pfam:PF11911	Name=TMEM69	product=Transmembrane protein 69	uniprot_id=Q5SWH9
973	_ptg000527l_1_1_000056	41.46297935	1.864894091	0.391570435	4.762601888	1.91E-06	2.84E-05	product=hypothetical protein
974	_ptg002166l_1_1_000014	888.6758504	0.982105998	0.206217796	4.762469659	1.91E-06	2.84E-05	Dbxref=Gene3D:G3DSA:1.20.140.10,Gene3D:G3DSA:1.10.540.10,Gene3D:G3DSA:2.40.110.10,InterPro:IPR037069,InterPro:IPR029320,InterPro:IPR006091,InterPro:IPR036250,InterPro:IPR009100,InterPro:IPR002655,InterPro:IPR012258,KEGG:00071+1.3.3.6,KEGG:00410+1.3.3.6,KEGG:00592+1.3.3.6,KEGG:00640+1.3.3.6,MetaCyc:PWY-5136,MetaCyc:PWY-6837,MetaCyc:PWY-6920,MetaCyc:PWY-7007,MetaCyc:PWY-7288,MetaCyc:PWY-7291,MetaCy…	Name=CG5009	Ontology_term=GO:0016627,GO:0050660,GO:0055114,GO:0003997,GO:0005777,GO:0006635,GO:0006631,GO:0071949	product=Probable peroxisomal acyl-coenzyme A oxidase 1	uniprot_id=Q7KML2
975	_ptg000037l_1_1_000015	422.6067196	-1.04770715	0.220125663	-4.759586568	1.94E-06	2.88E-05	Dbxref=CDD:cd00992,Gene3D:G3DSA:2.30.42.10,InterPro:IPR036034,InterPro:IPR001478,PANTHER:PTHR11324,PANTHER:PTHR11324:SF8,Pfam:PF00595,ProSiteProfiles:PS50106,SMART:SM00228,SUPERFAMILY:SSF50156	Name=PDZD2	Ontology_term=GO:0005515	product=PDZ domain-containing protein 2	uniprot_id=O15018
976	_ptg001788l_1_1_000013	13.95950066	-2.669492744	0.560994008	-4.758504919	1.95E-06	2.89E-05	Dbxref=Gene3D:G3DSA:3.40.190.10,Gene3D:G3DSA:1.10.287.70,InterPro:IPR001320,InterPro:IPR001508,MobiDBLite:mobidb-lite,PANTHER:PTHR18966:SF411,PANTHER:PTHR18966,PRINTS:PR00177,Pfam:PF00060,SMART:SM00079,SUPERFAMILY:SSF81324,SUPERFAMILY:SSF53850	Name=Ir25a	Ontology_term=GO:0015276,GO:0016020,GO:0005216,GO:0006811,GO:0038023	product=Ionotropic receptor 25a	uniprot_id=E9NA96
977	_ptg000560l_1_1_000034	3.64440289	5.721433029	1.203086579	4.75562867	1.98E-06	2.93E-05	Dbxref=InterPro:IPR000477,InterPro:IPR043502,PANTHER:PTHR33332,PANTHER:PTHR33332:SF19,Pfam:PF00078,ProSiteProfiles:PS50878,SUPERFAMILY:SSF56672	Name=RTase	product=Probable RNA-directed DNA polymerase from transposon BS	uniprot_id=Q95SX7
978	_ptg000466l_1_1_000034	239.1166991	-1.534932673	0.322819607	-4.75476904	1.99E-06	2.94E-05	product=hypothetical protein
979	_ptg000320l_1_1_000023	139.2720705	1.495302849	0.314547843	4.753816884	2.00E-06	2.94E-05	Dbxref=Coils:Coil,InterPro:IPR009637,MobiDBLite:mobidb-lite,PANTHER:PTHR21229:SF52,PANTHER:PTHR21229,Pfam:PF06814	Name=tmem87a	Ontology_term=GO:0016021	product=Transmembrane protein 87A	uniprot_id=Q28EW0
980	_ptg000639l_1_1_000025	3882.984881	-1.341917237	0.282266991	-4.754070712	1.99E-06	2.94E-05	Dbxref=InterPro:IPR031311,InterPro:IPR000618,MobiDBLite:mobidb-lite,PANTHER:PTHR12236,PANTHER:PTHR12236:SF18,PRINTS:PR00947,Pfam:PF00379,ProSitePatterns:PS00233,ProSiteProfiles:PS51257,ProSiteProfiles:PS51155	Name=Ccp84Ab	Ontology_term=GO:0042302	product=Cuticle protein	uniprot_id=Q17015
981	_ptg001324l_1_1_000001	49.32253988	-2.923982908	0.615049888	-4.754058107	1.99E-06	2.94E-05	product=hypothetical protein
982	_ptg002603l_1_1_000005	427.3777562	-1.790187629	0.376587199	-4.753713445	2.00E-06	2.94E-05	Dbxref=CDD:cd04278,CDD:cd00094,Gene3D:G3DSA:3.40.390.10,Gene3D:G3DSA:2.110.10.10,InterPro:IPR036375,InterPro:IPR018487,InterPro:IPR002477,InterPro:IPR024079,InterPro:IPR006026,InterPro:IPR033739,InterPro:IPR001818,InterPro:IPR021190,InterPro:IPR036365,InterPro:IPR000585,InterPro:IPR018486,MobiDBLite:mobidb-lite,PANTHER:PTHR10201,PANTHER:PTHR10201:SF238,PIRSF:PIRSF001191,PRINTS:PR00138,Pfam:PF0147…	Name=Mmp14	Ontology_term=GO:0008237,GO:0006508,GO:0008270,GO:0004222,GO:0031012	product=Matrix metalloproteinase-14	uniprot_id=Q10739
983	_ptg003737l_1_1_000013	274.0257426	1.62369178	0.341522281	4.754277741	1.99E-06	2.94E-05	Dbxref=Coils:Coil,MobiDBLite:mobidb-lite	product=hypothetical protein
984	_ptg002956l_1_1_000024	2133.850598	1.387123201	0.29181691	4.753402395	2.00E-06	2.94E-05	Dbxref=CDD:cd00611,Gene3D:G3DSA:3.40.640.10,Gene3D:G3DSA:3.90.1150.10,Hamap:MF_00160,InterPro:IPR015421,InterPro:IPR015424,InterPro:IPR022278,InterPro:IPR000192,InterPro:IPR020578,InterPro:IPR015422,KEGG:00260+2.6.1.52,KEGG:00270+2.6.1.52,KEGG:00680+2.6.1.52,KEGG:00750+2.6.1.52,MetaCyc:PWY-8010,PANTHER:PTHR43247:SF1,PANTHER:PTHR43247,PIRSF:PIRSF000525,Pfam:PF00266,ProSitePatterns:PS00595,Reactome…	Name=CG11899	Ontology_term=GO:0003824,GO:0004648,GO:0006564	product=Probable phosphoserine aminotransferase	uniprot_id=Q9VAN0
985	_ptg000096l_1_1_000034	192.5412053	1.836396843	0.386391542	4.752683848	2.01E-06	2.95E-05	product=hypothetical protein
986	_ptg001750l_1_1_000017	166.6193718	-2.097935913	0.441433794	-4.752549398	2.01E-06	2.95E-05	Dbxref=Gene3D:G3DSA:3.30.160.60,InterPro:IPR036236,InterPro:IPR013087,MobiDBLite:mobidb-lite,PANTHER:PTHR23235,PANTHER:PTHR23235:SF60,Pfam:PF00096,ProSitePatterns:PS00028,ProSiteProfiles:PS50157,SMART:SM00355,SUPERFAMILY:SSF57667	Name=Egr3	product=Early growth response protein 3	uniprot_id=P43300
987	_ptg001169l_1_1_000015	112.9163538	1.286492092	0.270735546	4.751840342	2.02E-06	2.96E-05	Dbxref=Gene3D:G3DSA:2.130.10.10,InterPro:IPR015943,InterPro:IPR017986,InterPro:IPR019775,InterPro:IPR001680,InterPro:IPR036322,PANTHER:PTHR22842,PANTHER:PTHR22842:SF3,Pfam:PF00400,ProSitePatterns:PS00678,ProSiteProfiles:PS50294,ProSiteProfiles:PS50082,SMART:SM00320,SUPERFAMILY:SSF50978	Name=Wdr83	Ontology_term=GO:0005515	product=WD repeat domain-containing protein 83	uniprot_id=Q9DAJ4
988	_ptg000554l_1_1_000029	59.98319603	1.710638661	0.360053827	4.751063681	2.02E-06	2.96E-05	Dbxref=CDD:cd03042,Gene3D:G3DSA:1.20.1050.10,Gene3D:G3DSA:3.40.30.10,InterPro:IPR036249,InterPro:IPR034333,InterPro:IPR005955,InterPro:IPR004045,InterPro:IPR010987,InterPro:IPR040079,PANTHER:PTHR42673,PANTHER:PTHR42673:SF4,Pfam:PF13417,ProSiteProfiles:PS50404,ProSiteProfiles:PS50405,Reactome:R-HSA-156590,Reactome:R-HSA-204174,Reactome:R-HSA-8963684,SFLD:SFLDG00358,SFLD:SFLDS00019,SUPERFAMILY:SSF5…	Name=GstZ2	Ontology_term=GO:0003824,GO:0005737,GO:0009072,GO:0005515	product=Probable maleylacetoacetate isomerase 2	uniprot_id=Q9VHD2
989	_ptg000828l_1_1_000162	708.7353634	-1.20964035	0.254619027	-4.75078538	2.03E-06	2.96E-05	Dbxref=CDD:cd00190,Gene3D:G3DSA:2.40.10.10,InterPro:IPR009003,InterPro:IPR018114,InterPro:IPR043504,InterPro:IPR001254,InterPro:IPR001314,InterPro:IPR033116,PANTHER:PTHR24258,PANTHER:PTHR24258:SF130,PRINTS:PR00722,Pfam:PF00089,ProSitePatterns:PS00134,ProSitePatterns:PS00135,ProSiteProfiles:PS50240,ProSiteProfiles:PS51888,SMART:SM00020,SUPERFAMILY:SSF50494	Name=snk	Ontology_term=GO:0004252,GO:0006508	product=Serine protease snake	uniprot_id=P05049
990	_ptg000828l_1_1_000081	392.3049358	1.432851704	0.301591876	4.750962528	2.02E-06	2.96E-05	Dbxref=CDD:cd05793,Gene3D:G3DSA:2.40.50.140,Hamap:MF_00216,InterPro:IPR001253,InterPro:IPR006196,InterPro:IPR018104,InterPro:IPR012340,PANTHER:PTHR21668,PANTHER:PTHR21668:SF4,Pfam:PF01176,ProSitePatterns:PS01262,ProSiteProfiles:PS50832,SMART:SM00652,SUPERFAMILY:SSF50249,TIGRFAM:TIGR00523	Name=EIF1AX	Ontology_term=GO:0003743,GO:0006413,GO:0003723	product=Eukaryotic translation initiation factor 1A%2C X-chromosomal	uniprot_id=Q5RA42
991	_ptg000639l_1_1_000008	33.81789587	1.807703806	0.380657529	4.748898077	2.05E-06	2.99E-05	Dbxref=CDD:cd05356,Gene3D:G3DSA:3.40.50.720,InterPro:IPR002347,InterPro:IPR036291,PANTHER:PTHR43899:SF13,PANTHER:PTHR43899,PIRSF:PIRSF000126,PRINTS:PR00080,PRINTS:PR00081,Pfam:PF00106,SUPERFAMILY:SSF51735	Name=hsd17b12	product=Very-long-chain 3-oxoacyl-CoA reductase	uniprot_id=Q28IU1
992	_ptg000041l_1_1_000068	696.0970241	-0.712149091	0.149979854	-4.748298347	2.05E-06	2.99E-05	Dbxref=InterPro:IPR031720,PANTHER:PTHR34609,PANTHER:PTHR34609:SF16,Pfam:PF15860	product=hypothetical protein
993	_ptg000439l_1_1_000016	6.672240043	-6.125626022	1.290025168	-4.748454661	2.05E-06	2.99E-05	product=hypothetical protein
994	_ptg000028l_1_1_000021	773.1675502	-1.903233824	0.400959894	-4.746693753	2.07E-06	3.01E-05	Dbxref=InterPro:IPR013604,Pfam:PF08395	Name=Gr63a	Ontology_term=GO:0016021,GO:0050909	product=Gustatory and odorant receptor 63a	uniprot_id=Q9VZL7
995	_ptg000321l_1_1_000010	5585.995687	1.693497851	0.356768672	4.746767253	2.07E-06	3.01E-05	Dbxref=CDD:cd12151,Gene3D:G3DSA:1.10.287.80,Gene3D:G3DSA:3.40.1380.10,InterPro:IPR023632,InterPro:IPR000131,InterPro:IPR035968,PANTHER:PTHR11693:SF31,PANTHER:PTHR11693,PIRSF:PIRSF039089,PRINTS:PR00126,Pfam:PF00231,ProSitePatterns:PS00153,Reactome:R-HSA-163210,Reactome:R-HSA-8949613,SUPERFAMILY:SSF52943,TIGRFAM:TIGR01146	Name=ATPsyngamma	Ontology_term=GO:0015986,GO:0045261,GO:0046933	product=ATP synthase subunit gamma%2C mitochondrial	uniprot_id=O01666
996	_ptg004055l_1_1_000003	112.1445993	0.959399896	0.202165441	4.745617694	2.08E-06	3.02E-05	Dbxref=Gene3D:G3DSA:1.10.238.10,InterPro:IPR011992,PANTHER:PTHR23050,PANTHER:PTHR23050:SF348,SUPERFAMILY:SSF47473	product=Calmodulin	uniprot_id=Q40302
997	_ptg001750l_1_1_000012	3899.752472	1.871121162	0.394537914	4.742563626	2.11E-06	3.07E-05	Dbxref=CDD:cd02338,Gene3D:G3DSA:3.30.60.90,InterPro:IPR039858,InterPro:IPR008386,InterPro:IPR000433,InterPro:IPR043145,InterPro:IPR008598,MetaCyc:PWY-7511,PANTHER:PTHR12268:SF13,PANTHER:PTHR12268,Pfam:PF05680,Pfam:PF05605,Pfam:PF00569,ProSitePatterns:PS01357,ProSiteProfiles:PS50135,Reactome:R-HSA-6798695,Reactome:R-HSA-163210,Reactome:R-HSA-8949613,SMART:SM00291,SUPERFAMILY:SSF57850	Name=kcmf1	Ontology_term=GO:0061630,GO:0000276,GO:0015078,GO:0015986,GO:0008270	product=E3 ubiquitin-protein ligase KCMF1	uniprot_id=Q7T321
998	_ptg004694l_1_1_000022	2534.226512	1.709175509	0.360515247	4.740924336	2.13E-06	3.09E-05	Dbxref=CDD:cd12152,Coils:Coil,Gene3D:G3DSA:1.20.5.440,Gene3D:G3DSA:2.60.15.10,Hamap:MF_00530,InterPro:IPR036794,InterPro:IPR001469,InterPro:IPR020546,InterPro:IPR036771,PANTHER:PTHR13822:SF7,PANTHER:PTHR13822,Pfam:PF02823,Reactome:R-HSA-163210,Reactome:R-HSA-8949613,SUPERFAMILY:SSF46604,SUPERFAMILY:SSF51344,TIGRFAM:TIGR01216	Name=Atp5f1d	Ontology_term=GO:0015986,GO:0045261,GO:0046933	product=ATP synthase subunit delta%2C mitochondrial	uniprot_id=Q9D3D9
999	_ptg000560l_1_1_000032	3.350572881	5.607847978	1.183070454	4.740079475	2.14E-06	3.09E-05	Dbxref=CDD:cd15489,Coils:Coil,Gene3D:G3DSA:3.30.40.10,InterPro:IPR011011,InterPro:IPR013083,InterPro:IPR004244,InterPro:IPR019786,InterPro:IPR019787,PANTHER:PTHR11505:SF197,PANTHER:PTHR11505,ProSitePatterns:PS01359,ProSiteProfiles:PS50016,SUPERFAMILY:SSF57903	product=hypothetical protein
1000	_ptg002306l_1_1_000001	531.2772617	-1.104459792	0.233005544	-4.740057986	2.14E-06	3.09E-05	Dbxref=CDD:cd04301,Gene3D:G3DSA:3.40.630.30,InterPro:IPR000182,InterPro:IPR016181,PANTHER:PTHR20905,PANTHER:PTHR20905:SF31,Pfam:PF00583,ProSiteProfiles:PS51186,SUPERFAMILY:SSF55729	Name=speck	Ontology_term=GO:0008080	product=Arylalkylamine N-acetyltransferase 1	uniprot_id=Q94521
1001	_ptg000856l_1_1_000016	11.71986988	2.539477066	0.535838484	4.73925846	2.15E-06	3.10E-05	product=hypothetical protein
1002	_ptg001092l_1_1_000001	529.6549153	1.07082894	0.225991747	4.738354184	2.15E-06	3.11E-05	Dbxref=Gene3D:G3DSA:2.60.40.10,Gene3D:G3DSA:3.40.50.1440,InterPro:IPR013783,InterPro:IPR003008,InterPro:IPR036179,InterPro:IPR013098,InterPro:IPR017975,InterPro:IPR003599,InterPro:IPR007110,InterPro:IPR003598,InterPro:IPR036525,InterPro:IPR000217,InterPro:IPR002453,InterPro:IPR013838,MobiDBLite:mobidb-lite,PANTHER:PTHR12231,PANTHER:PTHR12231:SF234,PRINTS:PR01161,PRINTS:PR01163,Pfam:PF07679,Pfam:P…	Ontology_term=GO:0003924,GO:0005525,GO:0005874,GO:0007017,GO:0005200	product=Tubulin beta chain	uniprot_id=P11833
1003	_ptg001132l_1_1_000010	25.70520647	2.623806197	0.553729833	4.73842304	2.15E-06	3.11E-05	Dbxref=CDD:cd00074,Gene3D:G3DSA:1.10.20.10,InterPro:IPR032458,InterPro:IPR009072,InterPro:IPR002119,InterPro:IPR032454,InterPro:IPR007125,MobiDBLite:mobidb-lite,PANTHER:PTHR23430,PANTHER:PTHR23430:SF222,PRINTS:PR00620,Pfam:PF16211,Pfam:PF00125,ProSitePatterns:PS00046,Reactome:R-HSA-3214858,SMART:SM00414,SUPERFAMILY:SSF47113	Ontology_term=GO:0046982,GO:0000786,GO:0003677	product=Histone H2A	uniprot_id=P02270
1004	_ptg001095l_1_1_000004	578.5192987	-1.278268187	0.269808828	-4.737681112	2.16E-06	3.12E-05	Dbxref=InterPro:IPR004145,MobiDBLite:mobidb-lite,PANTHER:PTHR31927,PANTHER:PTHR31927:SF13,Pfam:PF03103,SMART:SM00690	product=hypothetical protein
1005	_ptg000370l_1_1_000046	743.3359265	0.766228129	0.161802538	4.735575466	2.18E-06	3.15E-05	Dbxref=CDD:cd12310,CDD:cd12309,CDD:cd12308,Gene3D:G3DSA:3.30.70.330,Gene3D:G3DSA:2.40.290.10,InterPro:IPR035979,InterPro:IPR012677,InterPro:IPR016194,InterPro:IPR000504,InterPro:IPR010912,InterPro:IPR012921,MobiDBLite:mobidb-lite,PANTHER:PTHR23189,PANTHER:PTHR23189:SF43,Pfam:PF00076,Pfam:PF07744,ProSiteProfiles:PS50102,ProSiteProfiles:PS50917,SMART:SM00360,SUPERFAMILY:SSF54928,SUPERFAMILY:SSF1009…	Name=nito	Ontology_term=GO:0003676	product=RNA-binding protein spenito	uniprot_id=Q7KMJ6
1006	_ptg000828l_1_1_000116	115.1363608	1.819218706	0.38445035	4.731999084	2.22E-06	3.20E-05	Dbxref=CDD:cd00195,Gene3D:G3DSA:3.10.110.10,InterPro:IPR016135,InterPro:IPR023313,InterPro:IPR000608,MetaCyc:PWY-7511,PANTHER:PTHR24067,PANTHER:PTHR24067:SF154,Pfam:PF00179,ProSitePatterns:PS00183,ProSiteProfiles:PS50127,Reactome:R-HSA-983168,SMART:SM00212,SUPERFAMILY:SSF54495	Name=UBE2G2	product=Ubiquitin-conjugating enzyme E2 G2	uniprot_id=Q5RF84
1007	_ptg002166l_1_1_000006	208.1498571	-1.247325663	0.263629268	-4.731362609	2.23E-06	3.21E-05	Dbxref=InterPro:IPR040054,InterPro:IPR036870,MobiDBLite:mobidb-lite,PANTHER:PTHR13329,Reactome:R-HSA-5368286,Reactome:R-HSA-5389840,Reactome:R-HSA-5419276,SUPERFAMILY:SSF46911	Name=MRPS18B	Ontology_term=GO:0003735,GO:0032543	product=Small ribosomal subunit protein mS40	uniprot_id=Q5TM62
1008	_ptg000096l_1_1_000054	171.615753	0.871853302	0.184361874	4.729032531	2.26E-06	3.24E-05	Dbxref=Gene3D:G3DSA:1.20.58.1850,InterPro:IPR016137,InterPro:IPR036305,Pfam:PF00615,ProSiteProfiles:PS50132,SUPERFAMILY:SSF48097	product=hypothetical protein
1009	_ptg001857l_1_1_000011	40.57258238	1.565398549	0.331219635	4.726164705	2.29E-06	3.28E-05	Dbxref=CDD:cd14820,Gene3D:G3DSA:1.20.58.200,Gene3D:G3DSA:1.20.58.190,InterPro:IPR002848,InterPro:IPR016069,InterPro:IPR036081,InterPro:IPR016068,PANTHER:PTHR10741:SF5,PANTHER:PTHR10741,Pfam:PF01997,Reactome:R-HSA-426486,SUPERFAMILY:SSF74784	Name=TSNAX	Ontology_term=GO:0043565	product=Translin-associated protein X	uniprot_id=Q4R599
1010	_ptg000314l_1_1_000006	970.5490614	-1.403295564	0.296967461	-4.725418595	2.30E-06	3.29E-05	Dbxref=InterPro:IPR000082,InterPro:IPR036364,MobiDBLite:mobidb-lite,Pfam:PF01390,SUPERFAMILY:SSF82671	product=hypothetical protein
1011	_ptg000271l_1_1_000036	284.2614589	1.564591988	0.331161521	4.724558521	2.31E-06	3.30E-05	Dbxref=Gene3D:G3DSA:1.20.1280.290,InterPro:IPR004316,PANTHER:PTHR10791,PANTHER:PTHR10791:SF5,Pfam:PF03083,Reactome:R-HSA-189200	Name=slv	Ontology_term=GO:0016021	product=Sugar transporter SWEET1	uniprot_id=Q7JVE7
1012	_ptg000364l_1_1_000021	2722.156283	-1.769467357	0.37458739	-4.723777165	2.32E-06	3.31E-05	Dbxref=Coils:Coil,MobiDBLite:mobidb-lite	product=hypothetical protein
1013	_ptg001058l_1_1_000029	2304.053544	1.231895365	0.260790723	4.723693197	2.32E-06	3.31E-05	Dbxref=CDD:cd00879,Gene3D:G3DSA:3.40.50.300,InterPro:IPR006689,InterPro:IPR027417,InterPro:IPR006687,InterPro:IPR005225,PANTHER:PTHR45684,PRINTS:PR00328,Pfam:PF00025,ProSiteProfiles:PS51422,SMART:SM00177,SMART:SM00178,SUPERFAMILY:SSF52540,TIGRFAM:TIGR00231	Name=Sar1b	Ontology_term=GO:0005525,GO:0006886	product=GTP-binding protein SAR1b	uniprot_id=Q9CQC9
1014	_ptg001697l_1_1_000026	2920.542564	1.443126569	0.305716316	4.720476114	2.35E-06	3.36E-05	Dbxref=InterPro:IPR010530,PANTHER:PTHR14256:SF1,PANTHER:PTHR14256,Pfam:PF06522	Name=Ndufa4	product=Cytochrome c oxidase subunit NDUFA4	uniprot_id=Q62425
1015	_ptg000605l_1_1_000024	44.53528776	1.656477511	0.350974428	4.719653	2.36E-06	3.37E-05	Dbxref=Gene3D:G3DSA:3.30.160.60,InterPro:IPR006578,InterPro:IPR036236,MobiDBLite:mobidb-lite,Pfam:PF10545,ProSiteProfiles:PS51029,SUPERFAMILY:SSF57667	product=hypothetical protein
1016	_ptg006083l_1_1_000041	230.120104	1.218694107	0.258207192	4.719830218	2.36E-06	3.37E-05	Dbxref=CDD:cd03135,Gene3D:G3DSA:3.40.50.880,InterPro:IPR029062,InterPro:IPR006287,InterPro:IPR002818,PANTHER:PTHR43444:SF2,PANTHER:PTHR43444,Pfam:PF01965,Reactome:R-HSA-3899300,Reactome:R-HSA-9613829,Reactome:R-HSA-9615710,Reactome:R-HSA-9646399,SUPERFAMILY:SSF52317,TIGRFAM:TIGR01383	Name=dj-1beta	product=Protein dj-1beta	uniprot_id=Q9VA37
1017	_ptg002920l_1_1_000009	330.1365049	0.68582434	0.145364794	4.717953508	2.38E-06	3.39E-05	Dbxref=CDD:cd18445,CDD:cd18256,Gene3D:G3DSA:1.25.40.420,Gene3D:G3DSA:2.120.10.80,Gene3D:G3DSA:3.30.710.10,InterPro:IPR015915,InterPro:IPR030104,InterPro:IPR017096,InterPro:IPR006652,InterPro:IPR000210,InterPro:IPR011705,InterPro:IPR011333,PANTHER:PTHR24412:SF35,PANTHER:PTHR24412,PIRSF:PIRSF037037,Pfam:PF01344,Pfam:PF00651,Pfam:PF07707,ProSiteProfiles:PS50097,SMART:SM00225,SMART:SM00612,SMART:SM00…	Name=IPP	Ontology_term=GO:0005515,GO:0003779	product=Actin-binding protein IPP	uniprot_id=Q9Y573
1018	_ptg000548l_1_1_000004	155.2368111	1.173421932	0.248809047	4.716154605	2.40E-06	3.42E-05	product=hypothetical protein
1019	_ptg000554l_1_1_000043	392.7787703	0.744784598	0.157958166	4.715074985	2.42E-06	3.43E-05	Dbxref=CDD:cd03399,Coils:Coil,Gene3D:G3DSA:3.30.479.30,InterPro:IPR027705,InterPro:IPR036013,InterPro:IPR001107,PANTHER:PTHR13806:SF35,PANTHER:PTHR13806,Pfam:PF01145,Reactome:R-HSA-8849932,SMART:SM00244,SUPERFAMILY:SSF117892	Name=Flo2	product=Flotillin-2	uniprot_id=O61492
1020	_ptg005229l_1_1_000009	215.1559021	-2.09974987	0.445668551	-4.711460712	2.46E-06	3.49E-05	Dbxref=Coils:Coil,MobiDBLite:mobidb-lite	Name=RBM12B	product=RNA-binding protein 12B	uniprot_id=Q8IXT5
1021	_ptg000320l_1_1_000034	5464.696715	1.704716627	0.361989229	4.709302071	2.49E-06	3.52E-05	Dbxref=Gene3D:G3DSA:3.40.50.1820,Gene3D:G3DSA:1.20.120.980,InterPro:IPR008758,InterPro:IPR029058,InterPro:IPR042269,PANTHER:PTHR11010:SF87,PANTHER:PTHR11010,Pfam:PF05577,SUPERFAMILY:SSF53474	Name=K12H4.7	Ontology_term=GO:0006508,GO:0008236	product=Putative serine protease K12H4.7	uniprot_id=P34528
1022	_ptg000389l_1_1_000020	108.7700335	1.192523083	0.253220008	4.709434673	2.48E-06	3.52E-05	Dbxref=CDD:cd00064,CDD:cd00054,InterPro:IPR018097,InterPro:IPR006212,InterPro:IPR009030,ProSitePatterns:PS01187,SMART:SM00261,SUPERFAMILY:SSF57184	Name=creld2	Ontology_term=GO:0005509	product=Cysteine-rich with EGF-like domain protein 2	uniprot_id=Q7SXF6
1023	_ptg000479l_1_1_000032	1417.319226	-0.98055703	0.208214037	-4.709370426	2.48E-06	3.52E-05	Dbxref=Coils:Coil,MobiDBLite:mobidb-lite	product=hypothetical protein
1024	_ptg002624l_1_1_000015	27.84276062	1.681144516	0.356984118	4.709297781	2.49E-06	3.52E-05	Dbxref=CDD:cd00155,Gene3D:G3DSA:1.10.840.10,InterPro:IPR008937,InterPro:IPR030745,InterPro:IPR001895,InterPro:IPR023578,InterPro:IPR019804,InterPro:IPR036964,PANTHER:PTHR23113,PANTHER:PTHR23113:SF193,Pfam:PF00617,ProSitePatterns:PS00720,ProSiteProfiles:PS50009,Reactome:R-HSA-442982,Reactome:R-HSA-5673001,SMART:SM00147,SUPERFAMILY:SSF48366	Name=RASGRF1	Ontology_term=GO:0005085,GO:0007264,GO:0035023,GO:0046578	product=Ras-specific guanine nucleotide-releasing factor 1	uniprot_id=Q13972
1025	_ptg005424l_1_1_000013	66.50790886	-1.604664885	0.340758805	-4.709092941	2.49E-06	3.52E-05	Dbxref=CDD:cd07989,InterPro:IPR002123,PANTHER:PTHR10434:SF2,PANTHER:PTHR10434,Pfam:PF01553,SMART:SM00563,SUPERFAMILY:SSF69593	Name=Agpat1	Ontology_term=GO:0016746	product=1-acyl-sn-glycerol-3-phosphate acyltransferase alpha	uniprot_id=O35083
1026	_ptg000837l_1_1_000051	828.971491	-1.240026663	0.263386674	-4.708008358	2.50E-06	3.53E-05	Dbxref=CDD:cd02557,Gene3D:G3DSA:3.30.2350.10,InterPro:IPR006145,InterPro:IPR006224,InterPro:IPR002942,InterPro:IPR020103,MobiDBLite:mobidb-lite,PANTHER:PTHR21600:SF40,PANTHER:PTHR21600,Pfam:PF00849,ProSitePatterns:PS01129,ProSiteProfiles:PS50889,Reactome:R-HSA-156827,Reactome:R-HSA-156902,Reactome:R-HSA-1799339,Reactome:R-HSA-192823,Reactome:R-HSA-2408557,Reactome:R-HSA-6791226,Reactome:R-HSA-726…	Name=RPUSD2	Ontology_term=GO:0001522,GO:0003723,GO:0009451,GO:0009982	product=Pseudouridylate synthase RPUSD2	uniprot_id=Q8IZ73
1027	_ptg000503l_1_1_000009	212.9518871	1.647496509	0.35004223	4.706565008	2.52E-06	3.55E-05	Dbxref=CDD:cd00200,Coils:Coil,Gene3D:G3DSA:2.130.10.10,InterPro:IPR015943,InterPro:IPR039241,InterPro:IPR017986,InterPro:IPR020472,InterPro:IPR001680,InterPro:IPR036322,MobiDBLite:mobidb-lite,PANTHER:PTHR19865,PANTHER:PTHR19865:SF0,PRINTS:PR00320,Pfam:PF00400,ProSiteProfiles:PS50294,ProSiteProfiles:PS50082,Reactome:R-HSA-6790901,Reactome:R-HSA-6791226,SMART:SM00320,SUPERFAMILY:SSF50978	Name=RRP9	Ontology_term=GO:0005515,GO:0006364,GO:0034511	product=U3 small nucleolar RNA-interacting protein 2	uniprot_id=O43818
1028	_ptg007733l_1_1_000002	10.59820086	-5.840989229	1.242549335	-4.700810716	2.59E-06	3.65E-05	Dbxref=CDD:cd09272,Gene3D:G3DSA:3.30.420.10,InterPro:IPR001584,InterPro:IPR025724,InterPro:IPR036397,InterPro:IPR013103,InterPro:IPR012337,InterPro:IPR043502,MobiDBLite:mobidb-lite,PANTHER:PTHR11439,PANTHER:PTHR11439:SF265,Pfam:PF00665,Pfam:PF13976,Pfam:PF14223,Pfam:PF07727,ProSiteProfiles:PS50994,SUPERFAMILY:SSF53098,SUPERFAMILY:SSF56672	Ontology_term=GO:0015074,GO:0003676	product=Retrovirus-related Pol polyprotein from transposon TNT 1-94	uniprot_id=P10978
1029	_ptg001813l_1_1_000051	114.6326232	1.411930293	0.300455838	4.699293921	2.61E-06	3.67E-05	Dbxref=CDD:cd00024,Gene3D:G3DSA:2.170.270.10,Gene3D:G3DSA:2.40.50.40,InterPro:IPR011381,InterPro:IPR001214,InterPro:IPR016197,InterPro:IPR023780,InterPro:IPR000953,InterPro:IPR023779,InterPro:IPR007728,MobiDBLite:mobidb-lite,PANTHER:PTHR46223:SF3,PANTHER:PTHR46223,PIRSF:PIRSF009343,Pfam:PF00856,Pfam:PF00385,Pfam:PF05033,ProSitePatterns:PS00598,ProSiteProfiles:PS50280,ProSiteProfiles:PS50013,ProSi…	Name=SUV39H2	Ontology_term=GO:0005634,GO:0018024,GO:0034968,GO:0005515,GO:0008270	product=Histone-lysine N-methyltransferase SUV39H2	uniprot_id=Q32PH7
1030	_ptg000196l_1_1_000042	10.61700166	3.493248346	0.743562287	4.697990209	2.63E-06	3.69E-05	Dbxref=CDD:cd00303,Gene3D:G3DSA:3.30.70.270,Gene3D:G3DSA:3.10.10.10,Gene3D:G3DSA:3.30.420.10,InterPro:IPR008737,InterPro:IPR043128,InterPro:IPR043502,InterPro:IPR008042,InterPro:IPR012337,InterPro:IPR041588,InterPro:IPR040676,InterPro:IPR001584,InterPro:IPR036397,PANTHER:PTHR22955:SF60,PANTHER:PTHR22955,Pfam:PF05585,Pfam:PF05380,Pfam:PF17921,Pfam:PF18701,ProSiteProfiles:PS50994,SUPERFAMILY:SSF566…	Ontology_term=GO:0015074,GO:0003676	product=hypothetical protein
1031	_ptg001770l_1_1_000008	256.7067903	-1.150786611	0.244989247	-4.697294376	2.64E-06	3.70E-05	Dbxref=InterPro:IPR000618,MobiDBLite:mobidb-lite,PANTHER:PTHR10380:SF160,PANTHER:PTHR10380,Pfam:PF00379,ProSiteProfiles:PS51155	Ontology_term=GO:0042302	product=Cuticle protein 2	uniprot_id=P85196
1032	_ptg000869l_1_1_000055	450.8876821	1.581889037	0.336781457	4.697078785	2.64E-06	3.70E-05	Dbxref=InterPro:IPR007527,MobiDBLite:mobidb-lite,PANTHER:PTHR33936:SF1,PANTHER:PTHR33936,ProSiteProfiles:PS50966	Ontology_term=GO:0008270	product=hypothetical protein
1033	_ptg002887l_1_1_000016	607.265564	-0.739767965	0.157525282	-4.696185627	2.65E-06	3.72E-05	Dbxref=Coils:Coil,InterPro:IPR029717,InterPro:IPR031802,MobiDBLite:mobidb-lite,PANTHER:PTHR15109:SF4,PANTHER:PTHR15109,Pfam:PF15914	product=hypothetical protein
1034	_ptg000037l_1_1_000027	26.29013812	-2.943906066	0.627187372	-4.693822285	2.68E-06	3.76E-05	Dbxref=InterPro:IPR013087,InterPro:IPR036236,MobiDBLite:mobidb-lite,PANTHER:PTHR21190,Pfam:PF00096,ProSitePatterns:PS00028,ProSiteProfiles:PS50157,SMART:SM00355,SUPERFAMILY:SSF57667	product=hypothetical protein
1035	_ptg000231l_1_1_000002	7.849865689	3.779378436	0.805409951	4.692490368	2.70E-06	3.78E-05	Dbxref=CDD:cd01647,CDD:cd09274,Gene3D:G3DSA:3.10.20.370,Gene3D:G3DSA:2.40.70.10,Gene3D:G3DSA:3.30.70.270,Gene3D:G3DSA:3.10.10.10,Gene3D:G3DSA:1.10.340.70,Gene3D:G3DSA:3.30.420.10,InterPro:IPR012337,InterPro:IPR000477,InterPro:IPR021109,InterPro:IPR043128,InterPro:IPR001878,InterPro:IPR001584,InterPro:IPR036875,InterPro:IPR041577,InterPro:IPR043502,InterPro:IPR036397,InterPro:IPR041588,MobiDBLite:…	Name=TY3B-I	Ontology_term=GO:0003676,GO:0008270,GO:0015074	product=Transposon Ty3-I Gag-Pol polyprotein	uniprot_id=Q7LHG5
1036	_ptg000678l_1_1_000013	51.84159897	1.480933355	0.315619436	4.692148794	2.70E-06	3.78E-05	product=hypothetical protein
1037	_ptg000926l_1_1_000018	44.00760501	2.332694548	0.497249079	4.691199335	2.72E-06	3.79E-05	Dbxref=MobiDBLite:mobidb-lite	product=hypothetical protein
1038	_ptg000129l_1_1_000063	68.55289796	1.367356938	0.291503189	4.690710055	2.72E-06	3.79E-05	Dbxref=Gene3D:G3DSA:3.30.160.60,InterPro:IPR013087,InterPro:IPR036236,Pfam:PF13909,ProSiteProfiles:PS50157,SMART:SM00355,SUPERFAMILY:SSF57667	Name=lola	product=Longitudinals lacking protein%2C isoforms A/B/D/L	uniprot_id=Q7KQZ4
1039	_ptg000554l_1_1_000024	757.8825498	-1.300021369	0.277147503	-4.690720112	2.72E-06	3.79E-05	Dbxref=Gene3D:G3DSA:3.50.50.60,Gene3D:G3DSA:3.30.560.10,InterPro:IPR036188,InterPro:IPR000172,InterPro:IPR012132,InterPro:IPR007867,PANTHER:PTHR11552,PANTHER:PTHR11552:SF215,PIRSF:PIRSF000137,Pfam:PF00732,Pfam:PF05199,ProSitePatterns:PS00624,ProSitePatterns:PS00623,Reactome:R-HSA-6798163,SUPERFAMILY:SSF51905,SUPERFAMILY:SSF54373	Name=Gld	Ontology_term=GO:0016614,GO:0050660,GO:0055114	product=Glucose dehydrogenase [FAD%2C quinone]	uniprot_id=P18173
1040	_ptg000096l_1_1_000022	319.2242573	-1.743476415	0.371939435	-4.687527734	2.77E-06	3.85E-05	Dbxref=Coils:Coil,InterPro:IPR003124,MobiDBLite:mobidb-lite,ProSiteProfiles:PS51082,SMART:SM00246	Ontology_term=GO:0003779	product=hypothetical protein
1041	_ptg000716l_1_1_000026	171.1711171	1.172852178	0.250216203	4.68735503	2.77E-06	3.85E-05	Dbxref=CDD:cd00048,CDD:cd02801,Coils:Coil,Gene3D:G3DSA:3.30.160.20,Gene3D:G3DSA:3.20.20.70,InterPro:IPR001269,InterPro:IPR014720,InterPro:IPR035587,InterPro:IPR013785,PANTHER:PTHR45936,Pfam:PF01207,SUPERFAMILY:SSF54768,SUPERFAMILY:SSF51395	Name=DUS2	Ontology_term=GO:0008033,GO:0017150,GO:0050660,GO:0055114,GO:0003824	product=tRNA-dihydrouridine(20) synthase [NAD(P)+]-like	uniprot_id=Q9NX74
1042	_ptg001503l_1_1_000026	101.7265034	-1.249448611	0.266554855	-4.687397685	2.77E-06	3.85E-05	Dbxref=CDD:cd11585,CDD:cd00086,Gene3D:G3DSA:3.10.20.710,Gene3D:G3DSA:1.10.10.60,InterPro:IPR001356,InterPro:IPR038224,InterPro:IPR032392,InterPro:IPR039673,InterPro:IPR009057,MobiDBLite:mobidb-lite,PANTHER:PTHR15116,PANTHER:PTHR15116:SF16,Pfam:PF16534,Pfam:PF00046,ProSiteProfiles:PS50071,Reactome:R-HSA-4551638,SMART:SM00389,SUPERFAMILY:SSF46689	Name=dve-1	Ontology_term=GO:0003677,GO:0006338	product=Homeobox protein dve-1	uniprot_id=Q86MI0
1043	_ptg001132l_1_1_000030	1537.798136	2.902732812	0.619305853	4.687074724	2.77E-06	3.85E-05	Dbxref=CDD:cd00190,Coils:Coil,Gene3D:G3DSA:2.40.10.10,InterPro:IPR001254,InterPro:IPR001314,InterPro:IPR018114,InterPro:IPR009003,InterPro:IPR043504,PANTHER:PTHR24276,PRINTS:PR00722,Pfam:PF00089,ProSitePatterns:PS00134,ProSiteProfiles:PS50240,SMART:SM00020,SUPERFAMILY:SSF50494	Ontology_term=GO:0004252,GO:0006508	product=Venom serine protease	uniprot_id=Q7Z269
1044	_ptg002647l_1_1_000060	14.00902597	-3.233117613	0.690271188	-4.683836828	2.82E-06	3.91E-05	Dbxref=Coils:Coil,Gene3D:G3DSA:3.40.220.10,Gene3D:G3DSA:1.10.720.30,InterPro:IPR001878,InterPro:IPR036361,InterPro:IPR003034,InterPro:IPR043472,InterPro:IPR036875,InterPro:IPR000571,MobiDBLite:mobidb-lite,PANTHER:PTHR45823,Pfam:PF02037,Pfam:PF00098,ProSiteProfiles:PS50158,ProSiteProfiles:PS50800,ProSiteProfiles:PS50103,SMART:SM00343,SMART:SM00513,SUPERFAMILY:SSF68906,SUPERFAMILY:SSF57756,SUPERFAM…	Name=OARD1	Ontology_term=GO:0003676,GO:0008270,GO:0046872	product=ADP-ribose glycohydrolase OARD1	uniprot_id=Q9Y530
1045	_ptg000527l_1_1_000042	212.6348974	1.119582342	0.239089462	4.682692123	2.83E-06	3.92E-05	Dbxref=InterPro:IPR008862,MobiDBLite:mobidb-lite,PANTHER:PTHR12832,Pfam:PF05794	Name=TCP11L1	product=T-complex protein 11-like protein 1	uniprot_id=Q9NUJ3
1046	_ptg002871l_1_1_000040	137.4744196	1.006029924	0.214943072	4.68044824	2.86E-06	3.96E-05	Dbxref=CDD:cd17358,Gene3D:G3DSA:1.20.1250.20,InterPro:IPR005828,InterPro:IPR036259,InterPro:IPR005829,InterPro:IPR020846,PANTHER:PTHR23500:SF3,PANTHER:PTHR23500,Pfam:PF00083,ProSitePatterns:PS00217,ProSiteProfiles:PS50850,SUPERFAMILY:SSF103473	Name=Tret1	Ontology_term=GO:0016021,GO:0022857,GO:0055085	product=Facilitated trehalose transporter Tret1	uniprot_id=A9ZSY3
1047	_ptg008440l_1_1_000007	67.91106333	1.732912775	0.370432341	4.678081748	2.90E-06	4.01E-05	Dbxref=Gene3D:G3DSA:2.10.25.10,Gene3D:G3DSA:2.10.25.140,InterPro:IPR000742,PANTHER:PTHR24044:SF418,PANTHER:PTHR24044,ProSitePatterns:PS00022,ProSitePatterns:PS01186,ProSiteProfiles:PS50026,SMART:SM00181	Name=dlc	product=Delta-like protein C	uniprot_id=Q9IAT6
1048	_ptg000596l_1_1_000029	572.8879573	0.686694182	0.14692	4.673932617	2.95E-06	4.08E-05	Dbxref=Gene3D:G3DSA:3.40.30.10,InterPro:IPR036249,InterPro:IPR013766,InterPro:IPR017937,PANTHER:PTHR45672:SF3,PANTHER:PTHR45672,PRINTS:PR00421,Pfam:PF00085,ProSitePatterns:PS00194,ProSiteProfiles:PS51352,SUPERFAMILY:SSF52833	Name=prtp	Ontology_term=GO:0045454	product=Thioredoxin domain-containing protein 5 homolog	uniprot_id=Q9VYV3
1049	_ptg001826l_1_1_000029	82.62496595	3.280541242	0.701960125	4.67340113	2.96E-06	4.09E-05	Dbxref=Gene3D:G3DSA:3.60.10.10,InterPro:IPR036691,InterPro:IPR005135,InterPro:IPR000300,PANTHER:PTHR11200,Pfam:PF03372,SMART:SM00128,SUPERFAMILY:SSF56219	Name=Inpp5b	Ontology_term=GO:0046856	product=Type II inositol 1%2C4%2C5-trisphosphate 5-phosphatase	uniprot_id=Q8K337
1050	_ptg002440l_1_1_000032	3859.648222	-1.167075635	0.249758757	-4.672811668	2.97E-06	4.10E-05	Dbxref=CDD:cd14813,Coils:Coil,Gene3D:G3DSA:1.20.5.170,InterPro:IPR004827,MobiDBLite:mobidb-lite,PANTHER:PTHR23334,PANTHER:PTHR23334:SF20,Pfam:PF07716,ProSiteProfiles:PS50217,SMART:SM00338,SUPERFAMILY:SSF57959	Ontology_term=GO:0003700,GO:0006355	product=hypothetical protein
1051	_ptg003484l_1_1_000003	7.075372145	3.609922677	0.772917183	4.670516788	3.00E-06	4.14E-05	Dbxref=Coils:Coil,InterPro:IPR009292,MobiDBLite:mobidb-lite,PANTHER:PTHR21738,Pfam:PF06102,Reactome:R-HSA-6790901,Reactome:R-HSA-6791226	Name=RRP36	Ontology_term=GO:0000469	product=Ribosomal RNA processing protein 36 homolog	uniprot_id=A6QNR1
1052	_ptg003160l_1_1_000002	144.5238721	1.578254523	0.338100347	4.668006225	3.04E-06	4.19E-05	Dbxref=Gene3D:G3DSA:3.30.60.180,Gene3D:G3DSA:2.60.120.620,InterPro:IPR002893,InterPro:IPR005123,InterPro:IPR006620,MobiDBLite:mobidb-lite,PANTHER:PTHR12907,Pfam:PF13640,Pfam:PF01753,ProSitePatterns:PS01360,ProSiteProfiles:PS50865,ProSiteProfiles:PS51471,SMART:SM00702,SUPERFAMILY:SSF144232	Name=Egln1	Ontology_term=GO:0016491,GO:0055114,GO:0005506,GO:0016705,GO:0031418	product=Egl nine homolog 1	uniprot_id=Q91YE3
1053	_ptg000271l_1_1_000126	64.58672337	-2.378545018	0.509739661	-4.666195712	3.07E-06	4.22E-05	Dbxref=MobiDBLite:mobidb-lite	product=hypothetical protein
1054	_ptg000639l_1_1_000024	64.05259985	1.940728209	0.415932215	4.665972334	3.07E-06	4.22E-05	product=hypothetical protein
1055	_ptg002647l_1_1_000123	76.4873506	1.265402044	0.271578216	4.659438686	3.17E-06	4.35E-05	Dbxref=Gene3D:G3DSA:2.60.40.1400,Gene3D:G3DSA:1.10.287.70,InterPro:IPR041647,InterPro:IPR040445,InterPro:IPR016449,InterPro:IPR013518,InterPro:IPR014756,PANTHER:PTHR11767,PANTHER:PTHR11767:SF107,PRINTS:PR01320,Pfam:PF17655,Pfam:PF01007,SUPERFAMILY:SSF81324,SUPERFAMILY:SSF81296	Name=KCNJ12	Ontology_term=GO:0005242,GO:0006813,GO:0016021	product=ATP-sensitive inward rectifier potassium channel 12	uniprot_id=Q4TZY1
1056	_ptg001132l_1_1_000049	402.4663949	0.882975595	0.189609767	4.656804397	3.21E-06	4.40E-05	Dbxref=CDD:cd00201,Gene3D:G3DSA:2.20.70.10,InterPro:IPR001202,InterPro:IPR036020,InterPro:IPR039881,InterPro:IPR022035,MobiDBLite:mobidb-lite,PANTHER:PTHR21727:SF0,PANTHER:PTHR21727,Pfam:PF00397,Pfam:PF12237,ProSiteProfiles:PS50020,SMART:SM00456,SUPERFAMILY:SSF51045	Name=pcif1	Ontology_term=GO:0005515,GO:0016422,GO:0099122	product=mRNA (2'-O-methyladenosine-N(6)-)-methyltransferase	uniprot_id=A0A0R4IKJ1
1057	_ptg000125l_1_1_000016	194.9821968	1.602733255	0.34436888	4.654117566	3.25E-06	4.45E-05	Dbxref=Coils:Coil	product=hypothetical protein
1058	_ptg000155l_1_1_000008	693.0381143	1.339629834	0.287832415	4.654200729	3.25E-06	4.45E-05	Dbxref=Gene3D:G3DSA:3.10.330.10,Gene3D:G3DSA:2.40.40.50,InterPro:IPR004854,InterPro:IPR042299,MobiDBLite:mobidb-lite,PANTHER:PTHR12555,PANTHER:PTHR12555:SF20,Pfam:PF03152,Reactome:R-HSA-110320,Reactome:R-HSA-5689880	Name=UFD1	Ontology_term=GO:0006511	product=Ubiquitin recognition factor in ER-associated degradation protein 1	uniprot_id=Q92890
1059	_ptg005212l_1_1_000006	6.523550629	-6.094606567	1.309478425	-4.6542245	3.25E-06	4.45E-05	Dbxref=InterPro:IPR026955,PANTHER:PTHR31532,Pfam:PF05205	Name=Bod1	product=Biorientation of chromosomes in cell division protein 1	uniprot_id=Q5SQY2
1060	_ptg003357l_1_1_000010	21.43590727	1.819232948	0.390993924	4.652841991	3.27E-06	4.47E-05	Dbxref=InterPro:IPR001320,MobiDBLite:mobidb-lite,PANTHER:PTHR18966,PANTHER:PTHR18966:SF413,Pfam:PF00060,SUPERFAMILY:SSF53850	Name=Ir21a	Ontology_term=GO:0015276,GO:0016020	product=Ionotropic receptor 21a	uniprot_id=Q9VPI2
1061	_ptg000320l_1_1_000011	51.94144469	1.379322811	0.296523745	4.651643705	3.29E-06	4.49E-05	Dbxref=InterPro:IPR042378,PANTHER:PTHR15256	product=hypothetical protein
1062	_ptg000652l_1_1_000004	142.5872968	-1.974074759	0.424398356	-4.651466557	3.30E-06	4.49E-05	Dbxref=Gene3D:G3DSA:3.50.50.60,Gene3D:G3DSA:3.30.560.10,InterPro:IPR000172,InterPro:IPR036188,InterPro:IPR007867,InterPro:IPR012132,PANTHER:PTHR11552:SF216,PANTHER:PTHR11552,PIRSF:PIRSF000137,Pfam:PF00732,Pfam:PF05199,ProSitePatterns:PS00624,Reactome:R-HSA-6798163,SUPERFAMILY:SSF51905,SUPERFAMILY:SSF54373	Name=Gld	Ontology_term=GO:0016614,GO:0050660,GO:0055114	product=Glucose dehydrogenase [FAD%2C quinone]	uniprot_id=P18173
1063	_ptg002621l_1_1_000001	60.31782991	-1.446415131	0.311005226	-4.650774357	3.31E-06	4.50E-05	Dbxref=CDD:cd00182,Gene3D:G3DSA:2.60.40.820,InterPro:IPR001699,InterPro:IPR018186,InterPro:IPR008967,InterPro:IPR036960,MobiDBLite:mobidb-lite,PANTHER:PTHR11267:SF129,PANTHER:PTHR11267,PRINTS:PR00937,Pfam:PF00907,ProSitePatterns:PS01283,ProSiteProfiles:PS50252,SMART:SM00425,SUPERFAMILY:SSF49417	Name=Tbx20	Ontology_term=GO:0003700,GO:0005634,GO:0006355	product=T-box transcription factor TBX20	uniprot_id=Q9ES03
1064	_ptg002030l_1_1_000008	248.443239	1.479961944	0.31826124	4.650148243	3.32E-06	4.51E-05	Dbxref=InterPro:IPR026698,PANTHER:PTHR21084,Pfam:PF15008	product=Uncharacterized protein C3orf38 homolog	uniprot_id=Q0VCL9
1065	_ptg004109l_1_1_000010	11.05397022	-5.129868552	1.103233603	-4.649847988	3.32E-06	4.52E-05	product=hypothetical protein
1066	_ptg000235l_1_1_000092	109.0630453	-1.437340384	0.309202976	-4.648533473	3.34E-06	4.54E-05	Dbxref=Gene3D:G3DSA:1.10.287.70,InterPro:IPR003280,InterPro:IPR013099,MobiDBLite:mobidb-lite,PANTHER:PTHR11003,PANTHER:PTHR11003:SF279,PRINTS:PR01333,Pfam:PF07885,Reactome:R-HSA-5576886,SUPERFAMILY:SSF81324	Name=twk-7	Ontology_term=GO:0005267,GO:0016020,GO:0071805	product=TWiK family of potassium channels protein 7	uniprot_id=P34410
1067	_ptg000479l_1_1_000057	428.9445422	-1.418372092	0.305127666	-4.648454561	3.34E-06	4.54E-05	Dbxref=Coils:Coil,Gene3D:G3DSA:1.20.1390.10,InterPro:IPR002483,InterPro:IPR036483,MobiDBLite:mobidb-lite,PANTHER:PTHR23148:SF0,PANTHER:PTHR23148,Pfam:PF01480,ProSiteProfiles:PS51025,SMART:SM00311,SUPERFAMILY:SSF101233	Name=SRRM1	Ontology_term=GO:0006397	product=Serine/arginine repetitive matrix protein 1	uniprot_id=Q5ZMJ9
1068	_ptg000370l_1_1_000062	230.6897688	1.775432386	0.382049725	4.647123846	3.37E-06	4.56E-05	Dbxref=Gene3D:G3DSA:3.20.20.80,InterPro:IPR002557,InterPro:IPR036508,Pfam:PF01607,ProSiteProfiles:PS50940,Reactome:R-HSA-189085,SMART:SM00494,SUPERFAMILY:SSF57625	Ontology_term=GO:0005576,GO:0008061	product=hypothetical protein
1069	_ptg001132l_1_1_000012	12.19742053	2.707870826	0.582723739	4.646920396	3.37E-06	4.56E-05	Dbxref=Gene3D:G3DSA:1.10.20.10,InterPro:IPR007125,InterPro:IPR009072,InterPro:IPR000164,MobiDBLite:mobidb-lite,PANTHER:PTHR11426,PANTHER:PTHR11426:SF224,PRINTS:PR00622,Pfam:PF00125,ProSitePatterns:PS00322,ProSitePatterns:PS00959,SMART:SM00428,SUPERFAMILY:SSF47113	Ontology_term=GO:0003677,GO:0046982,GO:0000786	product=Histone H3	uniprot_id=P84239
1070	_ptg001297l_1_1_000022	4343.311577	-2.297649468	0.494694615	-4.644581519	3.41E-06	4.61E-05	Dbxref=InterPro:IPR000618,InterPro:IPR031311,PANTHER:PTHR10380:SF196,PANTHER:PTHR10380,Pfam:PF00379,ProSitePatterns:PS00233,ProSiteProfiles:PS51155	Ontology_term=GO:0042302	product=Cuticle protein 7	uniprot_id=P82120
1071	_ptg000499l_1_1_000033	10.69434836	3.627301938	0.781145134	4.64356978	3.42E-06	4.63E-05	product=hypothetical protein
1072	_ptg000557l_1_1_000015	131.7404415	1.695180167	0.365103278	4.643015474	3.43E-06	4.64E-05	Dbxref=InterPro:IPR009792,PANTHER:PTHR13141,Pfam:PF07096	Name=TMEM242	product=Transmembrane protein 242	uniprot_id=Q9NWH2
1073	_ptg003402l_1_1_000002	279.1332751	1.342187116	0.289224656	4.640638641	3.47E-06	4.69E-05	Dbxref=CDD:cd00064,CDD:cd00063,CDD:cd05032,Gene3D:G3DSA:2.60.40.10,Gene3D:G3DSA:3.80.20.20,Gene3D:G3DSA:1.10.510.10,Gene3D:G3DSA:3.30.200.20,Gene3D:G3DSA:2.10.220.10,InterPro:IPR006212,InterPro:IPR000494,InterPro:IPR003961,InterPro:IPR036116,InterPro:IPR013783,InterPro:IPR017896,InterPro:IPR008266,InterPro:IPR036941,InterPro:IPR017441,InterPro:IPR000719,InterPro:IPR009030,InterPro:IPR002011,Inter…	Name=InR	Ontology_term=GO:0005515,GO:0004672,GO:0006468,GO:0005524,GO:0004714,GO:0007169,GO:0016020,GO:0004713	product=Insulin-like receptor	uniprot_id=Q93105
1074	_ptg005879l_1_1_000031	17.87707933	1.820849857	0.392402271	4.640263298	3.48E-06	4.69E-05	Dbxref=MobiDBLite:mobidb-lite	product=hypothetical protein
1075	_ptg002166l_1_1_000001	663.3209959	-1.389590217	0.29948157	-4.639985752	3.48E-06	4.69E-05	Dbxref=CDD:cd06257,Gene3D:G3DSA:1.10.287.110,InterPro:IPR001623,InterPro:IPR036869,InterPro:IPR029827,MobiDBLite:mobidb-lite,PANTHER:PTHR44500,PRINTS:PR00625,Pfam:PF00226,ProSiteProfiles:PS50076,SMART:SM00271,SUPERFAMILY:SSF46565	Name=jdp	product=J domain-containing protein	uniprot_id=Q9U6V7
1076	_ptg000366l_1_1_000023	7368.067561	1.224454113	0.263945355	4.639043997	3.50E-06	4.71E-05	Dbxref=CDD:cd00622,Gene3D:G3DSA:2.40.37.10,Gene3D:G3DSA:3.20.20.10,InterPro:IPR009006,InterPro:IPR000183,InterPro:IPR022643,InterPro:IPR002433,InterPro:IPR022657,InterPro:IPR022644,InterPro:IPR029066,InterPro:IPR022653,PANTHER:PTHR11482,PRINTS:PR01179,PRINTS:PR01182,Pfam:PF00278,Pfam:PF02784,ProSitePatterns:PS00879,ProSitePatterns:PS00878,SUPERFAMILY:SSF50621,SUPERFAMILY:SSF51419	Name=azin2	Ontology_term=GO:0003824,GO:0006596	product=Antizyme inhibitor 2	uniprot_id=Q9I8S4
1077	_ptg002624l_1_1_000004	4352.979108	0.661697602	0.142632972	4.639162976	3.50E-06	4.71E-05	Dbxref=MobiDBLite:mobidb-lite	product=hypothetical protein
1078	_ptg005101l_1_1_000008	795.0867822	0.911442459	0.196518504	4.637947276	3.52E-06	4.73E-05	Dbxref=Gene3D:G3DSA:1.20.5.120,Gene3D:G3DSA:1.20.120.180,InterPro:IPR009077,InterPro:IPR036996,InterPro:IPR036997,InterPro:IPR036252,InterPro:IPR003186,InterPro:IPR003185,PANTHER:PTHR10660,Pfam:PF02252,Pfam:PF02251,Reactome:R-HSA-1169091,Reactome:R-HSA-1234176,Reactome:R-HSA-1236974,Reactome:R-HSA-1236978,Reactome:R-HSA-174084,Reactome:R-HSA-174113,Reactome:R-HSA-174154,Reactome:R-HSA-174178,Reac…	Name=PSME3	Ontology_term=GO:0008537	product=Proteasome activator complex subunit 3	uniprot_id=Q5RFD3
1079	_ptg004438l_1_1_000018	156.6488562	1.396076742	0.301197731	4.635083865	3.57E-06	4.79E-05	Dbxref=CDD:cd01283,Gene3D:G3DSA:3.40.140.10,InterPro:IPR002125,InterPro:IPR016192,InterPro:IPR006262,InterPro:IPR016193,KEGG:00240+3.5.4.5,KEGG:00983+3.5.4.5,MetaCyc:PWY-6556,MetaCyc:PWY-7181,MetaCyc:PWY-7193,MetaCyc:PWY-7199,PANTHER:PTHR11644:SF18,PANTHER:PTHR11644,Pfam:PF00383,ProSitePatterns:PS00903,ProSiteProfiles:PS51747,Reactome:R-HSA-6798695,Reactome:R-HSA-73614,SUPERFAMILY:SSF53927,TIGRFA…	Name=cdd	Ontology_term=GO:0008270,GO:0016787,GO:0004126,GO:0009972,GO:0003824	product=Cytidine deaminase	uniprot_id=Q9KD53
1080	_ptg000260l_1_1_000002	823.1127318	-1.532509256	0.330674698	-4.634492041	3.58E-06	4.80E-05	Dbxref=Gene3D:G3DSA:1.10.10.10,InterPro:IPR000418,InterPro:IPR036388,InterPro:IPR036390,MobiDBLite:mobidb-lite,PANTHER:PTHR11849,PANTHER:PTHR11849:SF191,PRINTS:PR00454,Pfam:PF00178,ProSitePatterns:PS00345,ProSitePatterns:PS00346,ProSiteProfiles:PS50061,SMART:SM00413,SUPERFAMILY:SSF46785	Name=Eip74EF	Ontology_term=GO:0003700,GO:0006355,GO:0043565	product=Ecdysone-induced protein 74EF isoform B	uniprot_id=P11536
1081	_ptg000828l_1_1_000195	23.09265627	-3.297335976	0.711808512	-4.632335689	3.62E-06	4.84E-05	Dbxref=MobiDBLite:mobidb-lite	product=hypothetical protein
1082	_ptg002150l_1_1_000035	48.41803037	1.433516337	0.309488885	4.631883097	3.62E-06	4.85E-05	Dbxref=InterPro:IPR016307,InterPro:IPR008037,InterPro:IPR036201,PIRSF:PIRSF001625,Pfam:PF05375,Reactome:R-HSA-5083635,Reactome:R-HSA-5173214,SUPERFAMILY:SSF57283	Ontology_term=GO:0030414	product=hypothetical protein
1083	_ptg000037l_1_1_000008	55.19598255	2.079563567	0.449016574	4.631373731	3.63E-06	4.86E-05	Dbxref=CDD:cd00303,CDD:cd09274,CDD:cd01647,Coils:Coil,Gene3D:G3DSA:4.10.60.10,Gene3D:G3DSA:3.30.70.270,Gene3D:G3DSA:2.40.70.10,Gene3D:G3DSA:3.10.20.370,Gene3D:G3DSA:3.30.420.10,Gene3D:G3DSA:1.10.720.30,Gene3D:G3DSA:3.10.10.10,Gene3D:G3DSA:1.10.340.70,InterPro:IPR000477,InterPro:IPR043502,InterPro:IPR001878,InterPro:IPR043128,InterPro:IPR021109,InterPro:IPR036875,InterPro:IPR041588,InterPro:IPR005…	Name=TY3B-G	Ontology_term=GO:0003676,GO:0008270,GO:0004190,GO:0006508,GO:0015074	product=Transposon Ty3-G Gag-Pol polyprotein	uniprot_id=Q99315
1084	_ptg000196l_1_1_000012	13.57149171	-2.817014362	0.608433283	-4.629947839	3.66E-06	4.89E-05	Dbxref=Coils:Coil	product=hypothetical protein
1085	_ptg000367l_1_1_000068	29.70308751	-2.053127346	0.443503635	-4.629336005	3.67E-06	4.90E-05	Dbxref=MobiDBLite:mobidb-lite	product=hypothetical protein
1086	_ptg001169l_1_1_000003	200.6840827	1.521555101	0.328929798	4.625774589	3.73E-06	4.98E-05	Dbxref=Coils:Coil,InterPro:IPR019130,MobiDBLite:mobidb-lite,PANTHER:PTHR13289,PANTHER:PTHR13289:SF6,Pfam:PF09726	Name=Maco1	Ontology_term=GO:0023041,GO:0030867	product=Macoilin	uniprot_id=Q4V7D3
1087	_ptg002157l_1_1_000017	75.3667255	-1.377073085	0.29775592	-4.624838634	3.75E-06	4.99E-05	Dbxref=CDD:cd04280,Gene3D:G3DSA:3.40.390.10,InterPro:IPR001506,InterPro:IPR006026,InterPro:IPR024079,InterPro:IPR034035,PANTHER:PTHR10127,PANTHER:PTHR10127:SF837,PRINTS:PR00480,Pfam:PF01400,ProSiteProfiles:PS51864,SMART:SM00235,SUPERFAMILY:SSF55486	Name=he1.2	Ontology_term=GO:0004222,GO:0006508,GO:0008237,GO:0008270	product=Hatching enzyme 1.2	uniprot_id=Q1LW01
1088	_ptg000183l_1_1_000026	84.15130535	-1.954355318	0.422716594	-4.623322926	3.78E-06	5.03E-05	product=hypothetical protein
1089	_ptg000565l_1_1_000001	39.58972821	-1.819297486	0.393521065	-4.623126054	3.78E-06	5.03E-05	Dbxref=MobiDBLite:mobidb-lite	product=hypothetical protein
1090	_ptg001132l_1_1_000034	508.890031	-1.121428525	0.242678559	-4.621044926	3.82E-06	5.07E-05	Dbxref=CDD:cd01799,CDD:cd16633,Coils:Coil,Gene3D:G3DSA:2.20.28.140,Gene3D:G3DSA:3.10.20.90,Gene3D:G3DSA:3.30.40.10,InterPro:IPR000626,InterPro:IPR001841,InterPro:IPR001876,InterPro:IPR027370,InterPro:IPR013083,InterPro:IPR026261,InterPro:IPR029071,InterPro:IPR017907,MobiDBLite:mobidb-lite,PANTHER:PTHR22770,PANTHER:PTHR22770:SF35,Pfam:PF13445,ProSitePatterns:PS01358,ProSitePatterns:PS00518,ProSite…	Name=rbck1	Ontology_term=GO:0005515	product=RanBP-type and C3HC4-type zinc finger-containing protein 1	uniprot_id=A9JTG5
1091	_ptg001857l_1_1_000027	78.28432755	-1.243207456	0.269072985	-4.62033546	3.83E-06	5.09E-05	Dbxref=CDD:cd00063,Gene3D:G3DSA:3.30.200.20,Gene3D:G3DSA:2.60.40.10,Gene3D:G3DSA:1.10.510.10,InterPro:IPR003961,InterPro:IPR001245,InterPro:IPR000719,InterPro:IPR036116,InterPro:IPR020635,InterPro:IPR011009,InterPro:IPR008266,InterPro:IPR013783,InterPro:IPR002011,PANTHER:PTHR24416:SF525,PANTHER:PTHR24416,PRINTS:PR00109,Pfam:PF00041,Pfam:PF07714,ProSitePatterns:PS00109,ProSitePatterns:PS00239,ProS…	Name=IGF1R	Ontology_term=GO:0005515,GO:0004672,GO:0006468,GO:0005524,GO:0004713,GO:0004714,GO:0007169,GO:0016020	product=Insulin-like growth factor 1 receptor (Fragment)	uniprot_id=Q05688
1092	_ptg000189l_1_1_000039	79.22809588	-1.189299195	0.257429654	-4.61989976	3.84E-06	5.09E-05	product=hypothetical protein
1093	_ptg000875l_1_1_000024	912.4144566	1.142481526	0.247338244	4.619105831	3.85E-06	5.11E-05	Dbxref=CDD:cd00771,CDD:cd01667,CDD:cd00860,Gene3D:G3DSA:3.30.930.10,Gene3D:G3DSA:3.10.20.30,Gene3D:G3DSA:3.30.980.10,Gene3D:G3DSA:3.40.50.800,Hamap:MF_00184,InterPro:IPR002320,InterPro:IPR002314,InterPro:IPR012676,InterPro:IPR033728,InterPro:IPR036282,InterPro:IPR004154,InterPro:IPR012947,InterPro:IPR006195,InterPro:IPR004095,InterPro:IPR012675,InterPro:IPR018163,InterPro:IPR036621,KEGG:00970+6.1…	Name=TARS1	Ontology_term=GO:0004829,GO:0005524,GO:0005737,GO:0006435,GO:0000166,GO:0004812,GO:0006418,GO:0043039	product=Threonine--tRNA ligase 1%2C cytoplasmic	uniprot_id=Q3ZBV8
1094	_ptg003019l_1_1_000006	190.9022082	1.161283463	0.25147769	4.617838914	3.88E-06	5.13E-05	Dbxref=CDD:cd09009,Gene3D:G3DSA:3.40.50.1580,InterPro:IPR011268,InterPro:IPR000845,InterPro:IPR035994,KEGG:00230+2.4.2.1,KEGG:00240+2.4.2.1,KEGG:00760+2.4.2.1,MetaCyc:PWY-4202,MetaCyc:PWY-5532,MetaCyc:PWY-5695,MetaCyc:PWY-6608,MetaCyc:PWY-6609,MetaCyc:PWY-6611,MetaCyc:PWY-6620,MetaCyc:PWY-6627,MetaCyc:PWY-6644,MetaCyc:PWY-7179,MetaCyc:PWY-7179-1,PANTHER:PTHR11904,PIRSF:PIRSF000477,Pfam:PF01048,Re…	Name=pnp	Ontology_term=GO:0004731,GO:0006139,GO:0003824,GO:0009116	product=Purine nucleoside phosphorylase	uniprot_id=A4Q998
1095	_ptg003176l_1_1_000003	63.48365653	1.740454333	0.377097635	4.615394447	3.92E-06	5.19E-05	product=hypothetical protein
1096	_ptg004369l_1_1_000009	948.2221136	2.723541257	0.590488194	4.612355142	3.98E-06	5.26E-05	Dbxref=CDD:cd00190,Gene3D:G3DSA:2.40.10.10,InterPro:IPR043504,InterPro:IPR001254,InterPro:IPR033116,InterPro:IPR018114,InterPro:IPR001314,InterPro:IPR009003,PANTHER:PTHR24258,PANTHER:PTHR24258:SF134,PRINTS:PR00722,Pfam:PF00089,ProSitePatterns:PS00135,ProSitePatterns:PS00134,ProSiteProfiles:PS50240,SMART:SM00020,SUPERFAMILY:SSF50494	Ontology_term=GO:0004252,GO:0006508	product=Venom serine protease 34	uniprot_id=Q8MQS8
1097	_ptg001857l_1_1_000036	552.1005895	0.901520632	0.195470551	4.61205346	3.99E-06	5.26E-05	Dbxref=InterPro:IPR039058,InterPro:IPR004910,InterPro:IPR034751,PANTHER:PTHR13848:SF1,PANTHER:PTHR13848,Pfam:PF03226,ProSiteProfiles:PS51792	Name=YPEL2	product=Protein yippee-like 2	uniprot_id=Q5RDN9
1098	_ptg000271l_1_1_000090	336.7366008	0.957227449	0.20758935	4.611158749	4.00E-06	5.28E-05	Dbxref=CDD:cd12212,Gene3D:G3DSA:1.25.40.10,InterPro:IPR011990,InterPro:IPR028058,InterPro:IPR033745,InterPro:IPR016543,InterPro:IPR028061,PANTHER:PTHR13247:SF0,PANTHER:PTHR13247,Pfam:PF14852,Pfam:PF14853,Reactome:R-HSA-9603798,SUPERFAMILY:SSF48452	Name=FIS1	Ontology_term=GO:0005515,GO:0000266	product=Mitochondrial fission 1 protein	uniprot_id=Q9Y3D6
1099	_ptg001010l_1_1_000039	252.1764736	1.07148728	0.232536888	4.607816382	4.07E-06	5.36E-05	Dbxref=Gene3D:G3DSA:3.30.40.180,Gene3D:G3DSA:3.30.160.60,InterPro:IPR013087,InterPro:IPR036236,InterPro:IPR038441,InterPro:IPR006612,MobiDBLite:mobidb-lite,PANTHER:PTHR23226:SF240,PANTHER:PTHR23226,Pfam:PF00096,Pfam:PF05485,ProSitePatterns:PS00028,ProSiteProfiles:PS50157,ProSiteProfiles:PS50950,SMART:SM00980,SMART:SM00355,SUPERFAMILY:SSF57667,SUPERFAMILY:SSF57716	Name=Zik1	Ontology_term=GO:0003676	product=Zinc finger protein interacting with ribonucleoprotein K	uniprot_id=Q80YP6
1100	_ptg003936l_1_1_000002	344.658827	-0.831374933	0.180451275	-4.607198983	4.08E-06	5.37E-05	Dbxref=Coils:Coil,Gene3D:G3DSA:3.30.160.60,InterPro:IPR036236,InterPro:IPR013087,MobiDBLite:mobidb-lite,PANTHER:PTHR24388,ProSitePatterns:PS00028,ProSiteProfiles:PS50157,SMART:SM00355,SUPERFAMILY:SSF57667	product=Zinc finger protein Xfin	uniprot_id=P08045
1101	_ptg000792l_1_1_000002	486.7997738	-1.312114673	0.28482539	-4.606733527	4.09E-06	5.38E-05	Dbxref=Coils:Coil,InterPro:IPR021933,InterPro:IPR039727,MobiDBLite:mobidb-lite,PANTHER:PTHR13165,PANTHER:PTHR13165:SF0,Pfam:PF12066,Reactome:R-HSA-6807505,Reactome:R-HSA-72163	Name=Ars2	Ontology_term=GO:0006397	product=Serrate RNA effector molecule homolog	uniprot_id=Q17FR9
1102	_ptg000123l_1_1_000025	15.99123842	-2.295062989	0.498350318	-4.605320609	4.12E-06	5.41E-05	Dbxref=Gene3D:G3DSA:3.40.50.300,InterPro:IPR003439,InterPro:IPR027417,MobiDBLite:mobidb-lite,PANTHER:PTHR19211,PANTHER:PTHR19211:SF102,Pfam:PF00005,SUPERFAMILY:SSF52540	Name=ABCF4	Ontology_term=GO:0005524,GO:0016887	product=ABC transporter F family member 4	uniprot_id=Q9M1H3
1103	_ptg001010l_1_1_000026	541.4586522	-0.915275296	0.198790964	-4.604209762	4.14E-06	5.44E-05	Dbxref=MobiDBLite:mobidb-lite	product=hypothetical protein
1104	_ptg001142l_1_1_000036	224.0091559	-1.165809286	0.253287168	-4.602717526	4.17E-06	5.47E-05	Dbxref=CDD:cd00051,Gene3D:G3DSA:1.10.238.10,InterPro:IPR002048,InterPro:IPR018247,InterPro:IPR011992,PANTHER:PTHR23050,PANTHER:PTHR23050:SF221,Pfam:PF13499,ProSitePatterns:PS00018,ProSiteProfiles:PS50222,SMART:SM00054,SUPERFAMILY:SSF47473	Ontology_term=GO:0005509	product=Troponin C	uniprot_id=D2DGW3
1105	_ptg000557l_1_1_000024	25.4500866	-4.173936705	0.907209706	-4.600851024	4.21E-06	5.50E-05	Dbxref=Coils:Coil,InterPro:IPR006600,InterPro:IPR004875,InterPro:IPR007889,InterPro:IPR009057,MobiDBLite:mobidb-lite,PANTHER:PTHR19303:SF35,PANTHER:PTHR19303,Pfam:PF03221,Pfam:PF03184,Pfam:PF05225,ProSiteProfiles:PS51253,SUPERFAMILY:SSF46689	Name=clz9	Ontology_term=GO:0003676,GO:0003677	product=MFS-type transporter clz9	uniprot_id=A0A345BJN8
1106	_ptg001357l_1_1_000007	29.01555468	-1.860061383	0.404272581	-4.601008012	4.20E-06	5.50E-05	Dbxref=Coils:Coil,MobiDBLite:mobidb-lite	product=hypothetical protein
1107	_ptg002871l_1_1_000004	100.603	1.31359124	0.285488953	4.601198142	4.20E-06	5.50E-05	Dbxref=CDD:cd07409,Gene3D:G3DSA:3.90.780.10,Gene3D:G3DSA:3.60.21.10,InterPro:IPR008334,InterPro:IPR006179,InterPro:IPR036907,InterPro:IPR006146,InterPro:IPR004843,InterPro:IPR029052,MobiDBLite:mobidb-lite,PANTHER:PTHR11575,PANTHER:PTHR11575:SF25,PRINTS:PR01607,Pfam:PF02872,Pfam:PF00149,ProSitePatterns:PS00786,ProSitePatterns:PS00785,Reactome:R-HSA-196807,Reactome:R-HSA-73621,Reactome:R-HSA-74259,…	Name=5NUC	Ontology_term=GO:0009166,GO:0016787,GO:0000166,GO:0016788,GO:0046872	product=Protein 5NUC	uniprot_id=Q9XZ43
1108	_ptg002369l_1_1_000031	72.44437945	1.681355524	0.365566035	4.599320953	4.24E-06	5.54E-05	product=hypothetical protein
1109	_ptg000827l_1_1_000003	31.29980482	-2.029076882	0.441354319	-4.597387625	4.28E-06	5.59E-05	Dbxref=Gene3D:G3DSA:3.30.160.60,InterPro:IPR013087,InterPro:IPR036236,MobiDBLite:mobidb-lite,PANTHER:PTHR24377:SF809,PANTHER:PTHR24377,Pfam:PF13894,ProSitePatterns:PS00028,ProSiteProfiles:PS50157,SMART:SM00355,SUPERFAMILY:SSF57667	Name=Prdm5	product=PR domain zinc finger protein 5	uniprot_id=Q9CXE0
1110	_ptg000271l_1_1_000088	18.68193591	-2.527121723	0.549846136	-4.596052526	4.31E-06	5.61E-05	Dbxref=Gene3D:G3DSA:3.90.1150.10,InterPro:IPR015422	Name=TAT	Ontology_term=GO:0003824	product=Tyrosine aminotransferase	uniprot_id=P17735
1111	_ptg000696l_1_1_000014	235.8476592	0.828307771	0.18022202	4.596040885	4.31E-06	5.61E-05	Dbxref=CDD:cd17380,Gene3D:G3DSA:1.20.1250.20,InterPro:IPR011701,InterPro:IPR020846,InterPro:IPR036259,PANTHER:PTHR11662,PANTHER:PTHR11662:SF40,Pfam:PF07690,ProSiteProfiles:PS50850,SUPERFAMILY:SSF103473	Name=PHT4%3B4	Ontology_term=GO:0022857,GO:0055085	product=Ascorbate transporter%2C chloroplastic	uniprot_id=Q8GX78
1112	_ptg004761l_1_1_000005	775.2834117	-1.526005793	0.332281001	-4.592515933	4.38E-06	5.70E-05	Dbxref=CDD:cd11304,CDD:cd00054,CDD:cd00110,Gene3D:G3DSA:2.60.40.60,Gene3D:G3DSA:2.60.120.200,Gene3D:G3DSA:2.10.25.10,InterPro:IPR002126,InterPro:IPR015919,InterPro:IPR001791,InterPro:IPR000742,InterPro:IPR020894,InterPro:IPR013320,InterPro:IPR001881,MobiDBLite:mobidb-lite,PANTHER:PTHR24025,PANTHER:PTHR24025:SF19,PRINTS:PR00205,Pfam:PF02210,Pfam:PF00008,Pfam:PF00054,Pfam:PF00028,ProSitePatterns:PS…	Name=ft	Ontology_term=GO:0005509,GO:0007156,GO:0016020,GO:0005886,GO:0007155	product=Cadherin-related tumor suppressor	uniprot_id=P33450
1113	_ptg000544l_1_1_000108	53.06761284	1.523002877	0.331848624	4.589450629	4.44E-06	5.78E-05	product=hypothetical protein
1114	_ptg000889l_1_1_000033	1051.05962	2.286316693	0.49834809	4.587790624	4.48E-06	5.82E-05	product=hypothetical protein
1115	_ptg000875l_1_1_000010	409.6477015	1.726692337	0.376534626	4.58574648	4.52E-06	5.88E-05	Dbxref=InterPro:IPR027858,Pfam:PF14990	Name=uqcc6	product=Ubiquinol-cytochrome-c reductase complex assembly factor 6	uniprot_id=E7EXZ6
1116	_ptg004694l_1_1_000010	1320.928387	-1.147537408	0.250257557	-4.585425607	4.53E-06	5.88E-05	Dbxref=InterPro:IPR012464,PANTHER:PTHR21879:SF17,PANTHER:PTHR21879,Pfam:PF07898	product=hypothetical protein
1117	_ptg000009l_1_1_000010	434.6827509	-1.582670042	0.345187317	-4.584960002	4.54E-06	5.89E-05	Dbxref=InterPro:IPR009263,MobiDBLite:mobidb-lite,PANTHER:PTHR16277,PANTHER:PTHR16277:SF7,Pfam:PF06031,ProSiteProfiles:PS51053	Name=SERTAD4	product=SERTA domain-containing protein 4	uniprot_id=Q9NUC0
1118	_ptg000218l_1_1_000028	114.4967637	-2.455217528	0.535779596	-4.582514057	4.59E-06	5.95E-05	Dbxref=Gene3D:G3DSA:3.40.50.1820,InterPro:IPR006693,InterPro:IPR029058,InterPro:IPR000073,PANTHER:PTHR11005:SF84,PANTHER:PTHR11005,Pfam:PF04083,Pfam:PF00561,Reactome:R-HSA-6809371,SUPERFAMILY:SSF53474	Name=Lip3	Ontology_term=GO:0006629	product=Lipase 3	uniprot_id=O46108
1119	_ptg009416l_1_1_000021	141.2038351	1.413282104	0.308417442	4.582367639	4.60E-06	5.95E-05	Dbxref=Gene3D:G3DSA:3.40.50.720,InterPro:IPR036291,InterPro:IPR002347,InterPro:IPR020904,PANTHER:PTHR43313:SF36,PANTHER:PTHR43313,PRINTS:PR00080,PRINTS:PR00081,Pfam:PF00106,ProSitePatterns:PS00061,SUPERFAMILY:SSF51735	Name=Rdh7	Ontology_term=GO:0016491	product=Retinol dehydrogenase 7	uniprot_id=O88451
1120	_ptg001684l_1_1_000058	226.7119041	1.147847065	0.250514803	4.581953044	4.61E-06	5.96E-05	Dbxref=CDD:cd02440,Gene3D:G3DSA:3.40.50.150,InterPro:IPR029063,InterPro:IPR025714,PANTHER:PTHR12496:SF0,PANTHER:PTHR12496,Pfam:PF13679,SUPERFAMILY:SSF53335	Name=Mettl25	product=Probable methyltransferase-like protein 25	uniprot_id=Q6NXH8
1121	_ptg000123l_1_1_000004	255.2863857	0.909109799	0.198422253	4.581692762	4.61E-06	5.96E-05	Dbxref=InterPro:IPR003689,PANTHER:PTHR16950,Pfam:PF02535	Name=Zip99C	Ontology_term=GO:0016020,GO:0030001,GO:0046873,GO:0055085	product=Zinc transporter ZIP13 homolog	uniprot_id=Q9VAF0
1122	_ptg000087l_1_1_000090	115.6341637	-2.006858867	0.438235454	-4.579407823	4.66E-06	6.01E-05	Dbxref=Gene3D:G3DSA:3.30.160.60,Gene3D:G3DSA:2.170.270.10,InterPro:IPR013087,InterPro:IPR036236,MobiDBLite:mobidb-lite,PANTHER:PTHR24393:SF69,PANTHER:PTHR24393,Pfam:PF13912,Pfam:PF00096,ProSitePatterns:PS00028,ProSiteProfiles:PS50157,SMART:SM00355,SUPERFAMILY:SSF57667	Name=MECOM	product=Histone-lysine N-methyltransferase MECOM	uniprot_id=Q03112
1123	_ptg000792l_1_1_000022	926.7363364	1.522661753	0.332499671	4.579438375	4.66E-06	6.01E-05	Dbxref=CDD:cd03752,Coils:Coil,Gene3D:G3DSA:3.60.20.10,InterPro:IPR029055,InterPro:IPR000426,InterPro:IPR001353,InterPro:IPR023332,PANTHER:PTHR11599:SF13,PANTHER:PTHR11599,Pfam:PF10584,Pfam:PF00227,ProSitePatterns:PS00388,ProSiteProfiles:PS51475,Reactome:R-HSA-1169091,Reactome:R-HSA-1234176,Reactome:R-HSA-1236974,Reactome:R-HSA-1236978,Reactome:R-HSA-174084,Reactome:R-HSA-174113,Reactome:R-HSA-174…	Name=PSMA4	Ontology_term=GO:0006511,GO:0019773,GO:0005839,GO:0051603	product=Proteasome subunit alpha type-4	uniprot_id=P25789
1124	_ptg001542l_1_1_000012	298.6939534	1.330162857	0.290448494	4.579685846	4.66E-06	6.01E-05	Dbxref=Gene3D:G3DSA:3.40.50.1460,InterPro:IPR001096,InterPro:IPR028361,PANTHER:PTHR12000:SF1,PANTHER:PTHR12000,PIRSF:PIRSF500138,PIRSF:PIRSF019663,PRINTS:PR00776,Pfam:PF01650,Reactome:R-HSA-162791	Name=PIG-K	Ontology_term=GO:0006508,GO:0008233,GO:0003923,GO:0016255,GO:0042765	product=Putative GPI-anchor transamidase	uniprot_id=Q8T4E1
1125	_ptg000940l_1_1_000011	513.2258745	-0.894824582	0.195444874	-4.578398837	4.69E-06	6.03E-05	Dbxref=CDD:cd00190,Gene3D:G3DSA:2.40.10.10,InterPro:IPR001254,InterPro:IPR022700,InterPro:IPR009003,InterPro:IPR033116,InterPro:IPR018114,InterPro:IPR001314,InterPro:IPR043504,MobiDBLite:mobidb-lite,PANTHER:PTHR24258,PRINTS:PR00722,Pfam:PF00089,ProSitePatterns:PS00135,ProSitePatterns:PS00134,ProSiteProfiles:PS50240,ProSiteProfiles:PS51888,SMART:SM00680,SMART:SM00020,SUPERFAMILY:SSF50494	Ontology_term=GO:0004252,GO:0006508	product=Proclotting enzyme	uniprot_id=P21902
1126	_ptg002017l_1_1_000010	1826.330796	1.107771129	0.242007844	4.577418288	4.71E-06	6.05E-05	Dbxref=Gene3D:G3DSA:3.20.20.80,Gene3D:G3DSA:3.90.400.10,InterPro:IPR017853,InterPro:IPR006047,PANTHER:PTHR10357:SF177,PANTHER:PTHR10357,Pfam:PF00128,SMART:SM00642,SUPERFAMILY:SSF51445	Name=Mal-A3	Ontology_term=GO:0003824,GO:0005975	product=Maltase A3	uniprot_id=P07192
1127	_ptg001030l_1_1_000013	499.2751481	1.543277496	0.337205004	4.576674354	4.72E-06	6.06E-05	Dbxref=InterPro:IPR006621,InterPro:IPR002656,PANTHER:PTHR11161,Pfam:PF01757,SMART:SM00703	Name=nrf-6	Ontology_term=GO:0016747	product=Nose resistant to fluoxetine protein 6	uniprot_id=Q09225
1128	_ptg001132l_1_1_000019	17.83102823	2.470286686	0.539739047	4.576816706	4.72E-06	6.06E-05	Dbxref=Gene3D:G3DSA:1.10.20.10,InterPro:IPR007125,InterPro:IPR009072,InterPro:IPR000164,MobiDBLite:mobidb-lite,PANTHER:PTHR11426,PANTHER:PTHR11426:SF224,PRINTS:PR00622,Pfam:PF00125,ProSitePatterns:PS00322,ProSitePatterns:PS00959,SMART:SM00428,SUPERFAMILY:SSF47113	Ontology_term=GO:0003677,GO:0046982,GO:0000786	product=Histone H3	uniprot_id=P84239
1129	_ptg000070l_1_1_000008	478.076946	-1.614453097	0.352863545	-4.575290139	4.76E-06	6.10E-05	Dbxref=CDD:cd00190,Gene3D:G3DSA:2.40.10.10,InterPro:IPR009003,InterPro:IPR043504,InterPro:IPR001254,InterPro:IPR018114,InterPro:IPR001314,InterPro:IPR041515,PANTHER:PTHR24256:SF462,PANTHER:PTHR24256,PRINTS:PR00722,Pfam:PF00089,Pfam:PF18322,ProSitePatterns:PS00134,ProSiteProfiles:PS50240,SMART:SM00020,SUPERFAMILY:SSF50494	Name=PPAF2	Ontology_term=GO:0004252,GO:0006508	product=Phenoloxidase-activating factor 2	uniprot_id=Q9GRW0
1130	_ptg002551l_1_1_000009	24.04133441	2.255882752	0.493090872	4.574983803	4.76E-06	6.10E-05	product=hypothetical protein
1131	_ptg007387l_1_1_000003	90.99836064	1.805279385	0.394650393	4.574376256	4.78E-06	6.12E-05	product=hypothetical protein
1132	_ptg000271l_1_1_000012	146.4262529	-1.123131583	0.245567405	-4.573618325	4.79E-06	6.13E-05	Dbxref=Gene3D:G3DSA:3.40.50.300,InterPro:IPR027417,InterPro:IPR001806,PANTHER:PTHR45704,PANTHER:PTHR45704:SF4,Pfam:PF00071,ProSiteProfiles:PS51419,SMART:SM00175,SMART:SM00173,SUPERFAMILY:SSF52540	Name=RASL11B	Ontology_term=GO:0003924,GO:0005525	product=Ras-like protein family member 11B	uniprot_id=Q9BPW5
1133	_ptg000160l_1_1_000028	465.693875	-1.520659902	0.332513935	-4.573221571	4.80E-06	6.14E-05	Dbxref=CDD:cd04145,Gene3D:G3DSA:3.40.50.300,InterPro:IPR027417,InterPro:IPR020849,InterPro:IPR005225,InterPro:IPR001806,PANTHER:PTHR24070:SF245,PANTHER:PTHR24070,PRINTS:PR00449,Pfam:PF00071,ProSiteProfiles:PS51421,SMART:SM00176,SMART:SM00175,SMART:SM00174,SMART:SM00173,SUPERFAMILY:SSF52540,TIGRFAM:TIGR00231	Name=Ras64B	Ontology_term=GO:0005525,GO:0007165,GO:0016020,GO:0003924	product=Ras-like protein 2	uniprot_id=P04388
1134	_ptg000856l_1_1_000022	517.8587868	-1.417221446	0.309957469	-4.572309391	4.82E-06	6.15E-05	Dbxref=CDD:cd17352,Gene3D:G3DSA:1.20.1250.20,InterPro:IPR011701,InterPro:IPR036259,MobiDBLite:mobidb-lite,PANTHER:PTHR11360:SF246,PANTHER:PTHR11360,Pfam:PF07690,SUPERFAMILY:SSF103473	Name=slc16a10	Ontology_term=GO:0022857,GO:0055085	product=Monocarboxylate transporter 10	uniprot_id=A1L1W9
1135	_ptg000971l_1_1_000013	474.4324232	1.473445626	0.322249259	4.572378629	4.82E-06	6.15E-05	Dbxref=Gene3D:G3DSA:3.30.160.60,InterPro:IPR036236,InterPro:IPR013087,MobiDBLite:mobidb-lite,PANTHER:PTHR24408,ProSitePatterns:PS00028,ProSiteProfiles:PS50157,SMART:SM00355,SUPERFAMILY:SSF57667	Name=ZNF440	product=Zinc finger protein 440	uniprot_id=Q8IYI8
1136	_ptg001233l_1_1_000017	357.9813078	1.693772924	0.370772367	4.568228583	4.92E-06	6.27E-05	Dbxref=CDD:cd18315,Gene3D:G3DSA:3.30.160.60,Gene3D:G3DSA:3.30.710.10,InterPro:IPR036236,InterPro:IPR013087,InterPro:IPR000210,InterPro:IPR011333,MobiDBLite:mobidb-lite,PANTHER:PTHR23110,PANTHER:PTHR23110:SF94,Pfam:PF00651,Pfam:PF13894,ProSitePatterns:PS00028,ProSiteProfiles:PS50157,ProSiteProfiles:PS50097,SMART:SM00355,SMART:SM00225,SUPERFAMILY:SSF57667,SUPERFAMILY:SSF54695	Name=chinmo	Ontology_term=GO:0005515	product=Zinc finger protein chinmo	uniprot_id=Q9VQ30
1137	_ptg000189l_1_1_000040	186.3176242	2.972250952	0.650772247	4.567267526	4.94E-06	6.28E-05	Dbxref=CDD:cd00190,Gene3D:G3DSA:2.40.10.10,InterPro:IPR009003,InterPro:IPR035914,InterPro:IPR001254,InterPro:IPR001314,InterPro:IPR000859,InterPro:IPR018114,InterPro:IPR033116,InterPro:IPR043504,PANTHER:PTHR24260,PRINTS:PR00722,Pfam:PF00089,ProSitePatterns:PS00134,ProSitePatterns:PS00135,ProSiteProfiles:PS01180,ProSiteProfiles:PS50240,SMART:SM00020,SUPERFAMILY:SSF50494,SUPERFAMILY:SSF49854	Ontology_term=GO:0004252,GO:0006508	product=Venom serine protease 34	uniprot_id=Q8MQS8
1138	_ptg000358l_1_1_000003	1905.897804	1.692825391	0.370624991	4.567488519	4.94E-06	6.28E-05	Dbxref=Gene3D:G3DSA:3.15.10.30,InterPro:IPR010562,InterPro:IPR038606,PANTHER:PTHR11008,Pfam:PF06585	product=hypothetical protein
1139	_ptg000544l_1_1_000008	253.9175548	-1.166870695	0.255489071	-4.567203955	4.94E-06	6.28E-05	Dbxref=InterPro:IPR031424,PANTHER:PTHR33562,PANTHER:PTHR33562:SF18,Pfam:PF17064,SUPERFAMILY:SSF57302	Ontology_term=GO:0030431,GO:0032222,GO:1903818	product=hypothetical protein
1140	_ptg000466l_1_1_000002	18.94031595	1.762744259	0.386028748	4.566354884	4.96E-06	6.30E-05	Dbxref=CDD:cd00112,CDD:cd15137,Gene3D:G3DSA:4.10.400.10,Gene3D:G3DSA:3.80.10.10,Gene3D:G3DSA:1.20.1540.10,InterPro:IPR002172,InterPro:IPR036055,InterPro:IPR022764,InterPro:IPR032675,InterPro:IPR035952,InterPro:IPR023415,InterPro:IPR001611,InterPro:IPR003591,PANTHER:PTHR24270:SF11,PANTHER:PTHR24270,PRINTS:PR00261,Pfam:PF00057,Pfam:PF01694,Pfam:PF13855,ProSitePatterns:PS01209,ProSiteProfiles:PS5006…	Ontology_term=GO:0005515,GO:0004252,GO:0016021	product=G-protein coupled receptor GRL101	uniprot_id=P46023
1141	_ptg000041l_1_1_000044	959.4749038	-1.648423092	0.361059482	-4.565516697	4.98E-06	6.32E-05	Dbxref=InterPro:IPR032134,PANTHER:PTHR21698,PANTHER:PTHR21698:SF1,Pfam:PF16086	Name=Prx	product=Periaxin	uniprot_id=O55103
1142	_ptg000649l_1_1_000033	639.0028588	1.248235263	0.273406556	4.565491346	4.98E-06	6.32E-05	Dbxref=MobiDBLite:mobidb-lite,Pfam:PF15692	product=hypothetical protein
1143	_ptg000364l_1_1_000071	52.09945886	-1.600067415	0.350631952	-4.563381647	5.03E-06	6.38E-05	Dbxref=Gene3D:G3DSA:3.30.160.60,InterPro:IPR036236,InterPro:IPR013087,PANTHER:PTHR24377:SF772,PANTHER:PTHR24377,Pfam:PF00096,ProSitePatterns:PS00028,ProSiteProfiles:PS50157,SMART:SM00355,SUPERFAMILY:SSF57667	Name=Scrt1	product=Transcriptional repressor scratch 1	uniprot_id=Q99M85
1144	_ptg001668l_1_1_000005	157.0106744	1.510218302	0.331215501	4.559624468	5.12E-06	6.49E-05	Dbxref=CDD:cd00200,Gene3D:G3DSA:2.130.10.10,Hamap:MF_03029,InterPro:IPR019775,InterPro:IPR001680,InterPro:IPR036322,InterPro:IPR015943,InterPro:IPR012972,InterPro:IPR028599,InterPro:IPR017986,InterPro:IPR020472,PANTHER:PTHR19855,PANTHER:PTHR19855:SF11,PRINTS:PR00320,Pfam:PF08154,Pfam:PF00400,ProSitePatterns:PS00678,ProSiteProfiles:PS50082,ProSiteProfiles:PS50294,Reactome:R-HSA-6791226,SMART:SM003…	Name=GA19813	Ontology_term=GO:0005515,GO:0042254	product=Ribosome biogenesis protein WDR12 homolog	uniprot_id=Q29KQ0
1145	_ptg000227l_1_1_000139	127.4582429	1.020702953	0.223897591	4.55879382	5.14E-06	6.51E-05	product=hypothetical protein
1146	_ptg001134l_1_1_000027	2098.477518	-1.580761155	0.346897088	-4.556859103	5.19E-06	6.56E-05	Dbxref=CDD:cd01887,CDD:cd03703,CDD:cd16266,Coils:Coil,Gene3D:G3DSA:2.40.30.10,Gene3D:G3DSA:3.40.50.300,Gene3D:G3DSA:3.40.50.10050,InterPro:IPR029459,InterPro:IPR015760,InterPro:IPR004161,InterPro:IPR009000,InterPro:IPR005225,InterPro:IPR023115,InterPro:IPR036925,InterPro:IPR000795,InterPro:IPR027417,MobiDBLite:mobidb-lite,PANTHER:PTHR43381,PANTHER:PTHR43381:SF4,PRINTS:PR00315,Pfam:PF14578,Pfam:PF…	Name=Eif5b	Ontology_term=GO:0005525,GO:0003924	product=Eukaryotic translation initiation factor 5B	uniprot_id=B2GUV7
1147	_ptg000076l_1_1_000032	111.6151254	1.66329674	0.365045185	4.556413315	5.20E-06	6.56E-05	Dbxref=InterPro:IPR019379,PANTHER:PTHR16318,Pfam:PF10251,Reactome:R-HSA-1251985,Reactome:R-HSA-193692,Reactome:R-HSA-205043,Reactome:R-HSA-2122948,Reactome:R-HSA-2644606,Reactome:R-HSA-2894862,Reactome:R-HSA-2979096,Reactome:R-HSA-3928665,Reactome:R-HSA-9013507,Reactome:R-HSA-9013700,Reactome:R-HSA-9017802,Reactome:R-HSA-977225	Name=pen-2	product=Gamma-secretase subunit pen-2	uniprot_id=Q86BE9
1148	_ptg003678l_1_1_000004	245.6551456	1.337803854	0.293598563	4.556574932	5.20E-06	6.56E-05	Dbxref=CDD:cd00371,CDD:cd00305,Gene3D:G3DSA:2.60.40.200,Gene3D:G3DSA:3.30.70.100,InterPro:IPR036423,InterPro:IPR006121,InterPro:IPR018152,InterPro:IPR001424,InterPro:IPR024134,InterPro:IPR036163,MetaCyc:PWY-6854,MobiDBLite:mobidb-lite,PANTHER:PTHR10003:SF27,PANTHER:PTHR10003,PRINTS:PR00068,Pfam:PF00403,Pfam:PF00080,ProSitePatterns:PS00332,ProSitePatterns:PS00087,ProSiteProfiles:PS50846,Reactome:R…	Name=CCS	Ontology_term=GO:0006801,GO:0046872,GO:0030001,GO:0004784,GO:0055114	product=Copper chaperone for superoxide dismutase	uniprot_id=Q6PWT7
1149	_ptg000396l_1_1_000096	326.0940689	-1.045680607	0.229529782	-4.555751315	5.22E-06	6.58E-05	Dbxref=CDD:cd17336,Gene3D:G3DSA:1.20.1250.20,InterPro:IPR036259,InterPro:IPR036058,InterPro:IPR004156,InterPro:IPR002350,MobiDBLite:mobidb-lite,PANTHER:PTHR11388:SF76,PANTHER:PTHR11388,Pfam:PF03137,ProSiteProfiles:PS51465,SUPERFAMILY:SSF103473,SUPERFAMILY:SSF100895,TIGRFAM:TIGR00805	Name=Oatp74D	Ontology_term=GO:0005515,GO:0016020,GO:0055085	product=Solute carrier organic anion transporter family member 74D	uniprot_id=Q9VVH9
1150	_ptg001324l_1_1_000014	47.48346764	-2.261228941	0.496361227	-4.555611557	5.22E-06	6.58E-05	product=hypothetical protein
1151	_ptg000568l_1_1_000027	199.3336055	-1.689524404	0.370914547	-4.5550233	5.24E-06	6.58E-05	Dbxref=CDD:cd17317,Gene3D:G3DSA:1.20.1250.20,InterPro:IPR005828,InterPro:IPR020846,InterPro:IPR036259,PANTHER:PTHR24064:SF316,PANTHER:PTHR24064,Pfam:PF00083,ProSiteProfiles:PS50850,SUPERFAMILY:SSF103473	Name=oct-1	Ontology_term=GO:0016021,GO:0022857,GO:0055085	product=Organic cation transporter 1	uniprot_id=Q9U539
1152	_ptg000940l_1_1_000049	100.2137279	1.695083657	0.372127245	4.555118387	5.24E-06	6.58E-05	product=hypothetical protein
1153	_ptg004656l_1_1_000009	28.70956011	-3.026416286	0.664584241	-4.553849005	5.27E-06	6.62E-05	product=hypothetical protein
1154	_ptg005879l_1_1_000044	4315.912747	-0.606836713	0.133279728	-4.553105885	5.29E-06	6.63E-05	Dbxref=CDD:cd17187,CDD:cd13194,CDD:cd14473,Coils:Coil,Gene3D:G3DSA:1.20.5.450,Gene3D:G3DSA:1.25.40.1020,Gene3D:G3DSA:1.20.80.10,Gene3D:G3DSA:3.10.20.90,Gene3D:G3DSA:2.30.29.30,InterPro:IPR019749,InterPro:IPR029071,InterPro:IPR011259,InterPro:IPR018980,InterPro:IPR019747,InterPro:IPR041789,InterPro:IPR008954,InterPro:IPR014352,InterPro:IPR035963,InterPro:IPR018979,InterPro:IPR011174,InterPro:IPR00…	Name=Moe	Ontology_term=GO:0003779,GO:0005856,GO:0008092	product=Moesin/ezrin/radixin homolog 1	uniprot_id=B0WYY2
1155	_ptg000419l_1_1_000016	358.3287042	1.189692803	0.261375238	4.551666076	5.32E-06	6.67E-05	Dbxref=CDD:cd03793,Gene3D:G3DSA:3.40.50.2000,Gene3D:G3DSA:1.20.20.30,InterPro:IPR008631,KEGG:00500+2.4.1.11,MetaCyc:PWY-5067,MobiDBLite:mobidb-lite,PANTHER:PTHR10176,Pfam:PF05693,Reactome:R-HSA-3322077,SUPERFAMILY:SSF53756	Name=GlyS	Ontology_term=GO:0004373,GO:0005978	product=Glycogen [starch] synthase	uniprot_id=Q9VFC8
1156	_ptg002086l_1_1_000001	51.86926217	1.73469271	0.381100844	4.551794456	5.32E-06	6.67E-05	Dbxref=CDD:cd04301,Gene3D:G3DSA:3.40.630.30,InterPro:IPR000182,InterPro:IPR016181,PANTHER:PTHR20905,PANTHER:PTHR20905:SF31,Pfam:PF00583,ProSiteProfiles:PS51186,SUPERFAMILY:SSF55729	Name=speck	Ontology_term=GO:0008080	product=Arylalkylamine N-acetyltransferase 1	uniprot_id=Q94521
1157	_ptg003077l_1_1_000019	3676.627181	-0.858819779	0.188701895	-4.551198478	5.33E-06	6.68E-05	Dbxref=CDD:cd14500,Gene3D:G3DSA:3.90.190.10,InterPro:IPR029021,InterPro:IPR000387,InterPro:IPR000340,PANTHER:PTHR23339:SF65,PANTHER:PTHR23339,Pfam:PF00782,ProSiteProfiles:PS50056,SUPERFAMILY:SSF52799	Name=PRL-1	Ontology_term=GO:0016311,GO:0016791,GO:0008138	product=PRL-1 phosphatase	uniprot_id=O61722
1158	_ptg001341l_1_1_000026	1127.571915	0.781607383	0.171785981	4.549890377	5.37E-06	6.71E-05	Dbxref=InterPro:IPR004254,PANTHER:PTHR20855:SF33,PANTHER:PTHR20855,Pfam:PF03006	Name=AdipoR	Ontology_term=GO:0016021	product=Adiponectin receptor protein	uniprot_id=Q9VCY8
1159	_ptg000638l_1_1_000003	238.3597362	1.981273863	0.435692444	4.547413869	5.43E-06	6.79E-05	Dbxref=Gene3D:G3DSA:2.60.40.770,InterPro:IPR014756,InterPro:IPR003172,InterPro:IPR039670,PANTHER:PTHR11306:SF36,PANTHER:PTHR11306,Pfam:PF02221,Reactome:R-HSA-6798695,Reactome:R-HSA-8964038,SMART:SM00737,SUPERFAMILY:SSF81296	Name=NPC2	product=NPC intracellular cholesterol transporter 2	uniprot_id=P79345
1160	_ptg000176l_1_1_000001	270.1296823	1.246610984	0.274147457	4.547227964	5.44E-06	6.79E-05	Dbxref=CDD:cd03785,Gene3D:G3DSA:3.40.50.2000,InterPro:IPR039042,InterPro:IPR007235,KEGG:00510+2.4.1.141,KEGG:00513+2.4.1.141,KEGG:00550+2.4.1.227,MetaCyc:PWY-5265,MetaCyc:PWY-6385,MetaCyc:PWY-6470,MetaCyc:PWY-6471,PANTHER:PTHR12867,PANTHER:PTHR12867:SF7,Pfam:PF04101,Reactome:R-HSA-446193,Reactome:R-HSA-5633231,SUPERFAMILY:SSF53756	Name=Alg13	Ontology_term=GO:0006488,GO:0016758	product=UDP-N-acetylglucosamine transferase subunit ALG13 homolog	uniprot_id=Q5I0K7
1161	_ptg000479l_1_1_000063	755.6591807	-1.54605548	0.340049119	-4.546565172	5.45E-06	6.80E-05	Dbxref=InterPro:IPR000618,PANTHER:PTHR12236,PRINTS:PR00947,Pfam:PF00379,ProSiteProfiles:PS51155	Ontology_term=GO:0042302	product=Cuticle protein 7	uniprot_id=P11733
1162	_ptg001358l_1_1_000009	131.0870925	-2.020705678	0.444456845	-4.546460929	5.46E-06	6.80E-05	Dbxref=Coils:Coil,Gene3D:G3DSA:3.30.160.60,InterPro:IPR013087,InterPro:IPR036236,MobiDBLite:mobidb-lite,PANTHER:PTHR24409:SF368,PANTHER:PTHR24409,Pfam:PF00096,Pfam:PF12874,Pfam:PF13912,ProSitePatterns:PS00028,ProSiteProfiles:PS50157,SMART:SM00355,SUPERFAMILY:SSF57667	Name=ZNF358	product=Zinc finger protein 358	uniprot_id=Q9NW07
1163	_ptg000510l_1_1_000008	13824.30967	1.421926554	0.312797098	4.545843178	5.47E-06	6.81E-05	Dbxref=CDD:cd02248,Gene3D:G3DSA:3.90.70.10,InterPro:IPR013201,InterPro:IPR000668,InterPro:IPR039417,InterPro:IPR000169,InterPro:IPR025660,InterPro:IPR025661,InterPro:IPR038765,PANTHER:PTHR12411,PANTHER:PTHR12411:SF575,PRINTS:PR00705,Pfam:PF08246,Pfam:PF00112,ProSitePatterns:PS00139,ProSitePatterns:PS00639,ProSitePatterns:PS00640,ProSiteProfiles:PS51257,Reactome:R-HSA-2132295,SMART:SM00848,SMART:S…	Name=cfaD	Ontology_term=GO:0006508,GO:0008234	product=Counting factor associated protein D	uniprot_id=Q54TR1
1164	_ptg000188l_1_1_000050	171.9993149	1.302917349	0.286784088	4.543199584	5.54E-06	6.89E-05	Dbxref=InterPro:IPR007274,PANTHER:PTHR12483,Pfam:PF04145	Name=CTR2	Ontology_term=GO:0005375,GO:0016021,GO:0035434	product=Copper transport protein CTR2	uniprot_id=P38865
1165	_ptg000414l_1_1_000002	108.9804991	-1.363306688	0.300271531	-4.540246236	5.62E-06	6.98E-05	Dbxref=MobiDBLite:mobidb-lite,PANTHER:PTHR24366,PANTHER:PTHR24366:SF83	product=hypothetical protein
1166	_ptg000087l_1_1_000012	141.5709749	0.944581166	0.208156383	4.537843871	5.68E-06	7.06E-05	Dbxref=Coils:Coil,Gene3D:G3DSA:2.40.50.140,InterPro:IPR015408,InterPro:IPR015411,InterPro:IPR040184,MobiDBLite:mobidb-lite,PANTHER:PTHR13454,Pfam:PF09329,Pfam:PF09332,Reactome:R-HSA-176187,Reactome:R-HSA-68962,SMART:SM01280	Name=Mcm10	Ontology_term=GO:0005634,GO:0006260,GO:0003690,GO:0003697,GO:0006270	product=Protein MCM10 homolog	uniprot_id=Q9VIE6
[truncated: 3,816 more rows]
